# Supplementary material for: Proteomic Characterization of the Cellular Effects of AhR Activation by Microbial Tryptophan Catabolites in Endotoxin-Activated Human Macrophages
Source: Int J Environ Res Public Health. 2021 Sep 30;18(19):10336. doi: 10.3390/ijerph181910336 (PMC8507890; doi:10.3390/ijerph181910336)
Supplement: Supplementary file 1 [file ijerph-18-10336-s001.zip]

Archive with 5 entries (3 files):
- ijerph-1374965-supplementary/
- ijerph-1374965-supplementary/ijerph-1374965-supplementary-xml conversion/
- ijerph-1374965-supplementary/ijerph-1374965-supplementary-xml conversion/Supplementary Figures S1-S3.pdf
- ijerph-1374965-supplementary/ijerph-1374965-supplementary-xml conversion/Supplementary Table S1-FCs_and_statistic-analyses.xlsx
- ijerph-1374965-supplementary/ijerph-1374965-supplementary-xml conversion/Supplementary Table S2-Full_IPA_results_corepathways.xlsx
