# Supplementary material for: Proteomic Characterization of the Cellular Effects of AhR Activation by Microbial Tryptophan Catabolites in Endotoxin-Activated Human Macrophages
Source: Int J Environ Res Public Health. 2021 Sep 30;18(19):10336. doi: 10.3390/ijerph181910336 (PMC8507890; doi:10.3390/ijerph181910336)
Supplement: Supplementary file 1 [file ijerph-18-10336-s001.zip › ijerph-1374965-supplementary/ijerph-1374965-supplementary-xml conversion/Supplementary Table S1-FCs_and_statistic-analyses.xlsx]

## Sheet: data_calculated_proteins
Grey marked cells were used for IPA analysis			2h BaP vs DMSO												2h I3AA vs DMSO												2h IAld vs DMSO												2h BaP + LPS vs LPS
Accession	Description	Genes	2h_nBaP_nCtrl_14	2h_nBaP_nCtrl_2	2h_nBaP_nCtrl_32	2h_nBaP_nCtrl_43	2h_nBaP_nCtrl_54	2h_nBaP_nCtrl_67	2h_nBaP_nCtrl_nCounts	2h_nBaP_nCtrl_Mean	2h_nBaP_nCtrl_SD	2h_nBaP_nCtrl_SEM	2h_nBaP_nCtrl_pvalue	2h_nBaP_nCtrl_pvalue.adj	2h_nI3AA_nCtrl_18	2h_nI3AA_nCtrl_29	2h_nI3AA_nCtrl_40	2h_nI3AA_nCtrl_58	2h_nI3AA_nCtrl_6	2h_nI3AA_nCtrl_71	2h_nI3AA_nCtrl_nCounts	2h_nI3AA_nCtrl_Mean	2h_nI3AA_nCtrl_SD	2h_nI3AA_nCtrl_SEM	2h_nI3AA_nCtrl_pvalue	2h_nI3AA_nCtrl_pvalue.adj	2h_nIAld_nCtrl_16	2h_nIAld_nCtrl_27	2h_nIAld_nCtrl_4	2h_nIAld_nCtrl_45	2h_nIAld_nCtrl_56	2h_nIAld_nCtrl_69	2h_nIAld_nCtrl_nCounts	2h_nIAld_nCtrl_Mean	2h_nIAld_nCtrl_SD	2h_nIAld_nCtrl_SEM	2h_nIAld_nCtrl_pvalue	2h_nIAld_nCtrl_pvalue.adj	2h_pBaP_pCtrl_22	2h_pBaP_pCtrl_39	2h_pBaP_pCtrl_50	2h_pBaP_pCtrl_61	2h_pBaP_pCtrl_74	2h_pBaP_pCtrl_9	2h_pBaP_pCtrl_nCounts	2h_pBaP_pCtrl_Mean	2h_pBaP_pCtrl_SD	2h_pBaP_pCtrl_SEM	2h_pBaP_pCtrl_pvalue
A0A024QZP7	Cell division cycle 2, G1 to S and G2 to M, isoform CRA_a	CDK1	0.14439	NA	0.333771	NA	0.125158	NA	3	0.201107	0.115293	0.0665643	0.00244047	0.197834	-0.30224	0.0620259	NA	-0.0487687	NA	NA	3	-0.0963278	0.186732	0.10781	0.21455	0.724197	0.0341589	-0.0753865	NA	NA	0.00999562	NA	3	-0.0104107	0.0575531	0.0332283	0.646821	0.85427	0.511161	-0.0422657	NA	0.537028	NA	NA	3	0.335308	0.327244	0.188934	0.0301577
A0A024R4E5	High density lipoprotein binding protein (Vigilin), isoform CRA_a	HDLBP	-0.0324215	0.0625211	-0.155136	0.0348767	0.089893	-0.190943	6	-0.0318682	0.117209	0.0478505	0.52048	0.997586	-0.150714	-0.219338	0.169577	-0.0327705	-0.000808006	-0.0511648	6	-0.0475364	0.133951	0.0546853	0.40508	0.809671	-0.0804303	-0.101913	-0.117266	0.0743172	0.0199225	-0.135883	6	-0.0568755	0.0843586	0.0344393	0.129652	0.536921	0.140598	-0.047474	0.202431	-0.133267	0.0536935	0.0679519	6	0.0473223	0.122331	0.0499412	0.365689
A0A024R4M0	40S ribosomal protein S9	RPS9	0.27424	-0.393158	0.372964	-0.141142	-0.347009	-0.218424	6	-0.0754215	0.323357	0.13201	0.580387	0.997586	0.421309	0.92556	-0.271194	-0.137444	-0.386775	0.0782671	6	0.104954	0.493199	0.201348	0.613535	0.8699	0.572171	0.370709	-0.175779	-0.100913	0.239722	0.146318	6	0.175371	0.282924	0.115503	0.159895	0.565324	-0.0579473	-0.0383718	-0.371199	-0.543142	-0.341315	-0.0385706	6	-0.231758	0.216026	0.0881923	0.0252544
A0A024R571	EH domain-containing protein 1	EHD1	0.27981	-0.0146468	0.0401203	0.023685	-0.180721	-0.0733732	6	0.012479	0.153485	0.06266	0.846133	0.997586	0.167775	-0.00668689	-0.127524	-0.214472	-0.0351595	-0.0304806	6	-0.0410913	0.128443	0.0524366	0.451413	0.821696	0.19219	0.0899885	0.0325747	-0.221888	0.00667143	-0.0494687	6	0.00834473	0.139574	0.0569807	0.886478	0.954518	-0.0461702	-0.104684	-0.0211001	0	0.0659318	0.165557	6	0.00992251	0.0945528	0.038601	0.802349
A0A024R644	Ceroid-lipofuscinosis neuronal protein 5	CLN5	-0.123232	-0.171187	-0.0125726	0.110877	NA	0.0353331	5	-0.0321561	0.115132	0.0514884	0.506474	0.997586	-0.253013	-0.0440293	-0.103789	NA	-0.0745959	-0.15368	5	-0.125821	0.081782	0.036574	0.00414602	0.144716	-0.355053	0.0206404	-0.0061424	0.0425909	NA	-0.153805	5	-0.0903538	0.166716	0.0745577	0.212302	0.610457	-0.648835	0.07501	-0.172218	NA	0.410369	0.10215	5	-0.0467047	0.395032	0.176664	0.776257
A0A024RCG2	Solute carrier family 22 (Organic cation transporter), member 18, isoform CRA_a	SLC22A18	NA	NA	0.535081	NA	-0.466995	0.1686	3	0.0788955	0.507025	0.292731	0.692879	0.997586	NA	1.42273	NA	-0.731096	NA	0.261358	3	0.317664	1.07802	0.622393	0.461147	0.821696	NA	0.838884	NA	NA	0.0669622	0.689173	3	0.531673	0.409354	0.23634	0.0108912	0.238307	NA	0.411246	NA	0.594361	-0.845889	NA	3	0.0532395	0.784032	0.452661	0.86251
A0A075B749	Myomegalin	PDE4DIP	NA	NA	NA	NA	NA	NA	0	NA	NA	NA	NA	NA	NA	NA	NA	NA	NA	NA	0	NA	NA	NA	NA	NA	NA	NA	NA	NA	NA	NA	0	NA	NA	NA	NA	NA	NA	NA	NA	NA	NA	NA	0	NA	NA	NA	NA
A0A087WSV8	Nucleobindin 2, isoform CRA_b	NUCB2	0.0994232	-0.0606697	0.151377	0.0565037	-0.276282	-0.232363	6	-0.0436683	0.178076	0.0726993	0.561426	0.997586	0.41697	0.302788	-0.0987535	-0.0787781	-0.0797088	-0.0304806	6	0.0720062	0.227014	0.092678	0.455174	0.821696	0.159986	0.250042	-0.00845257	0.118101	0.0133122	-0.246915	6	0.0476789	0.172997	0.0706258	0.514923	0.779428	-0.0229004	-0.104684	-0.347685	-0.314873	0.00465348	-0.0582496	6	-0.140623	0.152498	0.0622572	0.0474696
A0A087WT44	Heme oxygenase 2	HMOX2	-0.156698	-0.278587	0.00935806	-0.0993874	-0.228365	0.270961	6	-0.080453	0.199432	0.0814176	0.346384	0.997586	0.318055	0.614131	-0.177967	0.068627	-0.414499	0.29042	6	0.116461	0.371341	0.151599	0.460115	0.821696	0.286195	0.493916	0.040046	-0.251408	0.130954	0.182478	6	0.14703	0.249564	0.101884	0.179572	0.585068	-0.779231	0.152003	-0.361075	0.393664	-0.119367	0.0938154	6	-0.103365	0.418233	0.170743	0.558412
A0A087WTJ2	GIMAP1-GIMAP5 readthrough	GIMAP1-GIMAP5	0.418829	-0.636309	0.370546	-0.0304289	-0.604653	0.147226	6	-0.0557984	0.466291	0.190363	0.775426	0.997586	0.772118	0.869153	0.088015	-0.0676602	-0.815252	0.00501808	6	0.141898	0.6177	0.252175	0.586033	0.860716	0.695252	0.472101	-0.243099	0.0248394	-0.125683	0.0788554	6	0.150378	0.361193	0.147457	0.331856	0.667675	-0.316259	0.180127	-0.260418	-0.180572	-0.298447	-0.0185539	6	-0.149021	0.194454	0.0793855	0.0899401
A0A087WTP3	Far upstream element-binding protein 2	KHSRP	-0.463656	0.550552	-0.0509614	-0.362199	-0.491923	1.01777	6	0.0332645	0.620175	0.253185	0.898077	0.997586	-0.378125	-0.109098	0.481173	-1.4827	0.427504	-0.164907	6	-0.204358	0.713328	0.291215	0.498845	0.838504	-0.527889	0.118353	-0.0333272	-0.378071	-0.665754	0.168123	6	-0.219761	0.351695	0.143579	0.156869	0.56339	0.697816	0.234781	0.153835	0.693897	-0.137602	-0.409893	6	0.205472	0.442913	0.180819	0.28231
A0A087WU53	Magnesium transporter protein 1	MAGT1	0.355616	-0.530515	0.206659	-0.0251365	-0.328649	0.157952	6	-0.0273453	0.340506	0.139011	0.847992	0.997586	0.659092	0.957689	-0.432881	0.0210804	-0.596723	-0.240094	6	0.0613605	0.621375	0.253675	0.813757	0.932619	0.752527	0.625502	-0.0626336	-0.28523	-0.0667162	-0.0411052	6	0.153724	0.425954	0.173895	0.397449	0.707339	0.0225426	0.226174	-0.321274	-0.0285692	-0.166495	-0.185019	6	-0.07544	0.191573	0.0782094	0.357497
A0A087WUB9	Beta-catenin-like protein 1	CTNNBL1	0.135201	-0.167405	-0.208378	0.0499994	-0.0792447	0.1686	6	-0.0168713	0.158255	0.0646072	0.799286	0.997586	0.0881452	0.00997259	-0.232074	0.231182	-0.0451264	-0.258016	6	-0.0343196	0.187997	0.0767494	0.664286	0.876465	0.237645	-0.0550869	-0.00230034	-0.0247143	0.419211	-0.367209	6	0.034591	0.269639	0.11008	0.7598	0.907654	0.18124	-0.0671743	-0.357716	-0.814444	0.15058	-0.0361295	6	-0.157274	0.375289	0.153211	0.328837
A0A087WUM0	SYNJ2BP-COX16 readthrough (Fragment)	SYNJ2BP-COX16	NA	NA	-0.252433	NA	-0.407977	0.0118741	3	-0.216179	0.212261	0.122549	0.0308799	0.628749	NA	-0.00668689	NA	-0.221894	NA	-0.204905	3	-0.144495	0.119648	0.0690785	0.0151665	0.302504	NA	-0.0069454	NA	NA	-0.0950053	-0.199609	3	-0.10052	0.0964501	0.0556855	0.0282019	0.323535	NA	0.255018	NA	-0.672425	0.0503808	NA	3	-0.122342	0.48725	0.281314	0.527758
A0A087WUT6	Eukaryotic translation initiation factor 5B	EIF5B	-0.145456	-0.0866224	-0.117304	-0.187685	0.138418	-0.0608822	6	-0.0765886	0.114296	0.0466611	0.131752	0.956222	-0.120967	0.036234	0.0385977	-0.0531063	-0.0951572	-0.137001	6	-0.0552333	0.0771697	0.0315044	0.110111	0.633422	-0.125366	0.0847708	-0.170596	0.0264622	0.00500647	-0.0245223	6	-0.0340407	0.0963115	0.039319	0.406915	0.712284	0.0447383	-0.0791249	0.00261595	0.197939	0.0370532	-0.0258006	6	0.0295702	0.0940652	0.038402	0.459093
A0A087WUZ3	Spectrin beta chain	SPTBN1	0.00673371	0.113147	-0.256166	-0.160159	0.121054	-0.0608822	6	-0.0393788	0.15045	0.061421	0.535855	0.997586	-0.0959486	-0.134505	-0.0623533	0.0512207	0.0608956	0.0494122	6	-0.0218797	0.0861239	0.0351599	0.547677	0.847414	-0.0556378	0.123451	0.0280733	-0.2322	0.114062	0.0241125	6	0.000310254	0.131629	0.0537375	0.995507	0.999227	0.161062	0.0100624	0.0104355	-0.387023	0.00269596	-0.0901786	6	-0.0488242	0.184269	0.0752274	0.530946
A0A087WVC6	Receptor-type tyrosine-protein phosphatase eta	PTPRJ	-0.143591	0.0100537	NA	NA	-0.0994559	0.230884	4	-0.00052729	0.167249	0.0836247	0.993832	0.999926	0.183186	NA	NA	0.000498395	0.0869876	-0.142539	4	0.0320333	0.138248	0.0691238	0.573914	0.856344	0.113657	NA	0.284832	NA	-0.259361	0.0320612	4	0.0427973	0.227316	0.113658	0.6466	0.85427	-1.37397	NA	NA	0.477322	0.00318559	0.193388	4	-0.17502	0.822704	0.411352	0.605093
A0A087WVQ6	Clathrin heavy chain	CLTC	-0.0869356	-0.274514	0.0552589	-0.0432103	-0.291246	-0.0859732	6	-0.121103	0.135688	0.0553943	0.0536793	0.745913	0.0306154	0.613041	-0.0141519	0.0312623	-0.307661	-0.0934446	6	0.0432769	0.306622	0.125178	0.736713	0.906819	0.101838	0.224174	0.0422798	0.101003	0.0149676	-0.0494687	6	0.0724657	0.0935711	0.0382002	0.0870525	0.476923	-0.155795	-0.0422657	-0.367816	-0.263034	-0.134367	-0.0539218	6	-0.169533	0.125735	0.0513313	0.00797667
A0A087WW23	Arachidonate 5-lipoxygenase-activating protein	ALOX5AP	0.0415791	-1.10579	0.0672564	0.31412	-0.431898	0.21042	6	-0.15072	0.533333	0.217732	0.504552	0.997586	0.501362	0.622822	-0.144719	0.189127	-1.13009	0.0298499	6	0.0113917	0.628204	0.256463	0.965445	0.986989	0.557412	0.087382	-0.422463	0.410557	0.112517	-0.0663425	6	0.113177	0.348018	0.142078	0.444193	0.736717	0.0881309	0.389249	-0.331121	0.0280144	-0.377188	0.00356368	6	-0.0332252	0.284734	0.116242	0.780844
A0A087WW40	Endophilin-B1	SH3GLB1	0.0481219	0.0721498	-0.0738359	-0.0773105	0.244099	-0.246438	6	-0.00553552	0.166783	0.0680887	0.936809	0.997586	-0.0551918	-0.297125	-0.047723	0.113182	0.0608956	-0.0774441	6	-0.0505676	0.141972	0.0579599	0.40342	0.809671	-0.0127916	-0.0841745	-0.110633	0.0816206	-0.0932209	-0.100694	6	-0.0533155	0.0747324	0.0305094	0.111127	0.518866	0.351165	-0.132086	0.238387	-0.196692	0.0617072	0.00711858	6	0.0549334	0.210729	0.0860295	0.53747
A0A087WWU8	Tropomyosin alpha-3 chain	TPM3	0.176099	0.556662	0.0582677	-0.334442	0.191248	-0.364274	6	0.0472601	0.349857	0.142829	0.747559	0.997586	0.427074	0.04596	-0.199367	-0.17207	0.22608	-0.131484	6	0.032699	0.251334	0.102607	0.756524	0.913239	-0.202817	0.0951874	-0.00999473	-0.542773	0.246783	-0.118181	6	-0.0886325	0.272995	0.11145	0.444923	0.737001	0.596278	-0.0844682	-0.117224	0.436099	-0.215784	-0.276417	6	0.0564139	0.366191	0.149497	0.713792
A0A087WXL6	Vacuolar protein sorting-associated protein 11 homolog	VPS11	-0.192886	0.294999	0.131517	-0.0674851	0.11281	0.125531	6	0.0674142	0.171637	0.0700705	0.358691	0.997586	-0.155015	0.0763337	-0.0542071	0.151744	0.52952	-0.0100888	6	0.0897146	0.240009	0.0979834	0.381421	0.806664	-0.143337	0.136118	0.352404	-0.154452	-0.345949	0.101695	6	-0.00892026	0.25166	0.10274	0.932525	0.975442	-0.359328	-0.0216186	-0.100284	-0.117836	-0.144093	0.125234	6	-0.102988	0.158955	0.0648932	0.143588
A0A087WY31	YTH domain-containing family protein 3	YTHDF3	-0.185192	0.141879	-0.0672632	-0.0615134	0.211656	-0.204618	6	-0.0275085	0.170212	0.0694887	0.700516	0.997586	-0.285644	-0.11812	0.177901	0.044663	0.0655345	-0.0880913	6	-0.0339596	0.163905	0.0669138	0.6228	0.871599	-0.306997	-0.0407601	0.0378086	0.0423235	0.0330529	0.0320612	6	-0.0337517	0.137415	0.0560994	0.560804	0.807999	0.0557094	0.105833	0.137265	0.121991	0.0546386	-0.100343	6	0.0625157	0.0867554	0.0354177	0.108008
A0A087WY61	Nuclear mitotic apparatus protein 1	NUMA1	-0.179448	0.167057	0.0702403	0.0866381	-0.148159	0.0236513	6	0.00333004	0.137836	0.0562712	0.953976	0.997586	-0.0856509	-0.351415	0.165398	-0.417599	0.107377	0.0590947	6	-0.0871326	0.245782	0.10034	0.405548	0.809671	-0.169698	-0.197205	-0.0982775	-0.0342686	-0.131165	0.116724	6	-0.0856484	0.114311	0.0466672	0.0963366	0.500813	0.368867	0.0324495	0.0259485	0.338802	-0.0304937	-0.0440782	6	0.115249	0.187486	0.0765408	0.163054
A0A087WY85	Ubiquitin-conjugating enzyme E2 D3	UBE2D3	-0.292697	0.150994	0.168185	0.0369022	NA	0.21042	5	0.0547608	0.204574	0.0914882	0.523889	0.997586	-0.148569	-0.010042	-0.190411	NA	0.180477	0.106556	5	-0.0123979	0.159364	0.0712699	0.851462	0.947651	-0.404765	-0.289044	-0.0356814	-0.0964907	NA	0	5	-0.165196	0.174296	0.0779473	0.0434583	0.381658	-0.529253	0.0237847	0.020796	NA	0.335747	0.180327	5	0.00628029	0.326402	0.145971	0.963026
A0A087WYM3	NAD-dependent protein deacetylase	SIRT2	-0.230006	NA	0.198501	0.070414	-0.0100927	-0.0119726	5	0.00336881	0.156086	0.0698039	0.95853	0.997586	-0.22336	0	-0.0236642	0.203743	NA	0.29042	5	0.0494279	0.20254	0.0905785	0.560421	0.849657	-0.217549	-0.372702	NA	0.11607	0.0199225	0.086509	5	-0.0735499	0.21245	0.0950104	0.41337	0.717539	-0.81876	-0.0698214	-0.031767	0.095759	-0.123636	NA	5	-0.189645	0.36086	0.161382	0.225303
A0A087WYN9	ATP-dependent RNA helicase DHX29	DHX29	NA	NA	NA	NA	NA	NA	0	NA	NA	NA	NA	NA	NA	NA	NA	NA	NA	NA	0	NA	NA	NA	NA	NA	NA	NA	NA	NA	NA	NA	0	NA	NA	NA	NA	NA	NA	NA	NA	NA	NA	NA	0	NA	NA	NA	NA
A0A087WYR3	Tumor protein D54	TPD52L2	-0.226053	0.387023	0.088015	0.116156	0.0451051	0.29059	6	0.116806	0.212951	0.0869369	0.208779	0.997586	-0.120967	-0.179127	0.226856	0.109676	0.327411	-0.258016	6	0.0176386	0.237535	0.0969735	0.859303	0.947651	-0.316027	-0.347797	-0.0999188	-0.0379385	0.124834	-0.367209	6	-0.174009	0.200504	0.0818554	0.059439	0.416443	0.220769	-0.0791249	-0.031767	0.0140752	0.147482	-0.102257	6	0.0281962	0.12934	0.0528028	0.605014
A0A087WZM2	Ribonuclease T2	RNASET2	-0.438284	0.0167174	0.420504	0.121415	-0.192166	0.200078	6	0.0213772	0.302706	0.123579	0.866115	0.997586	-0.181088	0.0378595	-0.136096	0.390859	0.0476705	-0.557577	6	-0.0663952	0.313762	0.128093	0.615498	0.870693	-0.476359	-0.351328	-0.191442	-0.234789	0.350071	-0.605369	6	-0.251536	0.332122	0.135588	0.0932546	0.491767	-0.613645	0.184576	0.0937638	-0.405639	0.291535	0.0519789	6	-0.0662385	0.359258	0.146667	0.661175
A0A087WZN1	Isocitrate dehydrogenase [NAD] subunit, mitochondrial	IDH3B	0.271447	0.0528277	0.495673	NA	-0.109066	NA	4	0.17772	0.263137	0.131568	0.125899	0.932572	0.552365	0.214987	NA	0.0977999	0.114856	NA	4	0.245002	0.211329	0.105664	0.0189133	0.334194	0.418671	0.293659	0.0504411	NA	-0.0458576	NA	4	0.179228	0.214225	0.107113	0.067186	0.427948	-0.207325	-0.187066	NA	0.349942	NA	-0.0107442	4	-0.0137982	0.258064	0.129032	0.895744
A0A087WZT3	BolA-like protein 2	BOLA2	0.0962697	-0.0214573	-0.389191	-0.312356	-0.0604777	NA	5	-0.137442	0.204921	0.0916432	0.130987	0.955356	0.067993	0.0684024	-0.228403	-0.148894	-0.274062	NA	5	-0.102993	0.162567	0.0727021	0.151004	0.686754	0.182604	0.421261	-0.187946	-0.0207985	0.0701505	NA	5	0.0930542	0.228138	0.102026	0.338694	0.671337	-0.207325	-0.0804589	0.181804	0.349942	NA	-0.049607	5	0.0388711	0.223537	0.0999689	0.676777
A0A087WZV0	Inositol hexakisphosphate and diphosphoinositol-pentakisphosphate kinase	PPIP5K2	NA	NA	NA	-0.0277803	1.11591	-0.260652	3	0.275825	0.736791	0.425386	0.354942	0.997586	NA	NA	-0.0141519	1.59572	NA	0	3	0.52719	0.925403	0.534282	0.175476	0.702825	NA	NA	NA	0.17017	1.65511	-0.153805	3	0.557159	0.964555	0.556886	0.170288	0.575948	NA	NA	0.202431	-0.584963	-0.0866964	NA	3	-0.156409	0.398299	0.229958	0.333369
A0A087X020	Ribosome maturation protein SBDS	SBDS	-0.0532801	0.215168	0.228193	NA	0.193204	NA	4	0.145821	0.133517	0.0667586	0.0245625	0.57209	-0.0431859	-0.250745	NA	0.230162	0.307967	NA	4	0.0610496	0.256676	0.128338	0.564026	0.850519	-0.177906	-0.295833	0.345787	NA	0.0685572	NA	4	-0.0148488	0.284344	0.142172	0.89816	0.958257	0.278102	-0.0177799	NA	-0.133267	NA	0.0206651	4	0.0369301	0.173578	0.0867892	0.60506
A0A087X0R6	Sorting nexin-12	SNX12	-0.0118602	0.00447695	0.225519	0.051002	-0.237558	0.189661	6	0.0368734	0.166053	0.0677908	0.598407	0.997586	-0.00581342	0.275489	0.0522439	-0.10106	-0.0277293	0.115864	6	0.051499	0.132024	0.0538985	0.361861	0.79474	-0.0294063	-0.00973322	-0.0771089	-0.138605	-0.253371	0.0241125	6	-0.0806853	0.101818	0.0415669	0.0809336	0.465289	0.171187	0.0532786	-0.0237595	0.13493	-0.412668	-0.148967	6	-0.0376666	0.216743	0.0884849	0.679354
A0A087X0V5	2'-5'-oligoadenylate synthase 2	OAS2	0.0317089	-0.343954	0.214772	0.088104	-0.221834	0.29059	6	0.00989782	0.247493	0.101039	0.923899	0.997586	0.304026	0.0297133	-0.0316393	-0.0620292	-0.304665	-0.204905	6	-0.0449165	0.210174	0.085803	0.61204	0.8699	0.284702	-0.383509	-0.0650361	0.0145188	0.10787	0.071161	6	0.00495125	0.223216	0.0911277	0.95774	0.984678	-0.0579473	0.303893	-0.190029	0.349942	-0.220921	0.0843111	6	0.0448747	0.244177	0.0996848	0.662192
A0A087X117	Nodal modulator 1	NOMO1	-0.00846158	-0.285402	0.230862	-0.438942	-0.0710041	0.157952	6	-0.0691659	0.256429	0.104687	0.523737	0.997586	0.321154	0.368857	-0.391242	-0.0203815	-0.304665	0.161523	6	0.022541	0.318918	0.130198	0.866004	0.950889	0.331719	0.21942	-0.0650361	-0.449212	-0.0807914	0.138976	6	0.015846	0.278761	0.113804	0.892025	0.955104	-0.302184	0.0762077	-0.241722	-0.0430687	-0.0726971	-0.0209654	6	-0.100738	0.142998	0.0583788	0.115129
A0A087X188	Bridging integrator 2	BIN2	0.0267483	0.134749	-0.183287	0.0257263	0.0309556	-0.177396	6	-0.0237506	0.128197	0.0523361	0.659656	0.997586	-0.0754263	-0.258704	0.154192	-0.165123	0.0577947	-0.142539	6	-0.0716343	0.152661	0.0623235	0.277141	0.755765	-0.0727563	-0.0464738	-0.06664	0.0492583	-0.235547	0	6	-0.0620265	0.0966637	0.0394628	0.147078	0.554687	0.315096	-0.0409666	0.218272	-0.117836	-0.0690897	-0.108655	6	0.0328035	0.185804	0.075854	0.674588
A0A087X1S7	CD48 antigen	CD48	0.498624	-0.02032	0.418164	-0.0855498	-0.109066	0.230884	6	0.155456	0.265112	0.108232	0.181446	0.996171	0.621875	0.0951927	0.147144	0.0298959	0.0854658	0.46445	6	0.240671	0.242413	0.0989646	0.035336	0.428854	0.61675	0.0899885	0.326365	-0.176064	0.0509143	0.217754	6	0.187618	0.27011	0.110272	0.119698	0.525146	-0.465123	-0.0422657	-0.100284	0.371969	0.024084	0.359726	6	0.0246844	0.313965	0.128176	0.851141
A0A087X1Z3	Proteasome activator complex subunit 2	PSME2	-0.0603005	-0.00336685	-0.0542071	-0.0277803	0.00111707	-0.246438	6	-0.0651626	0.0923185	0.0376889	0.114507	0.909848	-0.189885	0.200546	-0.190411	0.101336	-0.0277293	-0.0616191	6	-0.0279606	0.156637	0.0639467	0.671223	0.878015	-0.153419	-0.0125264	0.101322	-0.183862	0.0701505	-0.0245223	6	-0.0338094	0.115264	0.0470565	0.488906	0.763951	-0.155795	0.101134	-0.166329	-0.133267	0.0910227	0.0622675	6	-0.0334944	0.130657	0.0533406	0.544119
A0A087X256	WASH complex subunit 4	WASHC4	-0.151066	-0.246317	0.0672564	-0.146304	-0.306367	0.157952	6	-0.104141	0.180643	0.0737471	0.188264	0.996171	0.153936	0.461401	-0.160373	-0.0684963	-0.349246	0.0445464	6	0.0136281	0.279228	0.113994	0.907207	0.965492	0.0500614	0.0821548	-0.0278491	-0.0180079	0.0265026	0.189602	6	0.0504107	0.0796988	0.0325369	0.152343	0.561524	-0.194269	0.038607	-0.301777	0.222392	-0.0547497	-0.0706867	6	-0.0600806	0.182261	0.0744077	0.438191
A0A087X279	Interferon-induced protein with tetratricopeptide repeats 2	IFIT2	NA	NA	NA	NA	NA	NA	0	NA	NA	NA	NA	NA	NA	NA	NA	NA	NA	NA	0	NA	NA	NA	NA	NA	NA	NA	NA	NA	NA	NA	0	NA	NA	NA	NA	NA	NA	NA	NA	NA	NA	NA	0	NA	NA	NA	NA
A0A087X2B5	Basigin (Fragment)	BSG	0.196857	NA	0.288368	NA	-0.378623	NA	3	0.035534	0.361578	0.208757	0.802337	0.997586	0.543104	0.244852	NA	-0.173868	NA	NA	3	0.204696	0.360169	0.207944	0.176375	0.702825	0.655381	0.00415231	NA	NA	0.0363169	NA	3	0.23195	0.367054	0.211919	0.138463	0.548492	0.573558	-0.126564	NA	0.327575	NA	NA	3	0.258189	0.355181	0.205064	0.0958686
A0A087X2H1	E3 ubiquitin-protein ligase HECTD1	HECTD1	NA	NA	NA	NA	NA	NA	0	NA	NA	NA	NA	NA	NA	NA	NA	NA	NA	NA	0	NA	NA	NA	NA	NA	NA	NA	NA	NA	NA	NA	0	NA	NA	NA	NA	NA	NA	NA	NA	NA	NA	NA	0	NA	NA	NA	NA
A0A087X2I1	26S proteasome regulatory subunit 10B	PSMC6	-0.152941	0.257981	0	0.00879853	0.215511	-0.0119726	6	0.0528963	0.154805	0.0631989	0.422155	0.997586	-0.174525	-0.317764	0.029428	-0.00349357	0.181902	-0.0459659	6	-0.0550699	0.17281	0.0705494	0.453128	0.821696	-0.141329	-0.222854	0.13241	0.101517	-0.114781	-0.109411	6	-0.0590747	0.142606	0.0582186	0.334168	0.668714	-0.0938669	-0.0461702	0.146757	-0.148863	0.177727	0.00118887	6	0.00612867	0.131151	0.0535423	0.911136
A0A096LP25	AP2-associated protein kinase 1 (Fragment)	AAK1	-0.313516	0.282151	0.027894	0.000519048	0.279516	0.403065	6	0.113271	0.261644	0.106816	0.313885	0.997586	-0.118866	-0.231036	0.195771	-0.106631	0.25953	0.446118	6	0.0741477	0.264799	0.108104	0.508369	0.840969	-0.27803	-0.200386	0.126105	-0.0518557	-0.142192	0.41301	6	-0.0222249	0.254511	0.103904	0.834924	0.935236	-0.759866	-0.0698214	-0.0290929	0.436099	-0.0410556	-0.0489916	6	-0.0854547	0.383033	0.156373	0.596716
A0A096LPC5	WASH complex subunit 2C	WASHC2C	-0.0306968	-0.0123837	-0.197571	0.0124059	0.089893	-0.246438	6	-0.0641318	0.129938	0.0530468	0.254484	0.997586	-0.187681	-0.311541	0.148557	-0.179954	-0.0627358	-0.0721498	6	-0.110918	0.156243	0.0637861	0.112685	0.636549	-0.133325	-0.0153251	-0.144108	0.144246	-0.177678	-0.0411052	6	-0.0612158	0.118625	0.0484283	0.234881	0.613789	0.268703	-0.0844682	0.132496	0.0418202	-0.0435817	-0.092079	6	0.0371484	0.141942	0.0579478	0.535893
A0A096LPI6	Uncharacterized protein (Fragment)	4 SV	0.0835866	-0.107001	0.249409	0.216522	-0.460829	0.57299	6	0.0924461	0.351262	0.143402	0.533654	0.997586	0.424194	0.449237	-0.105472	-0.15643	-0.148776	0.322933	6	0.130948	0.296946	0.121228	0.305424	0.775208	0.36459	0.128531	-0.0388262	0.152691	0.149158	-0.00812788	6	0.124669	0.143755	0.0586878	0.0595924	0.416443	-0.449526	0.305936	-0.175171	0.393664	-0.338831	0.238444	6	-0.00424729	0.361353	0.147522	0.977598
A0A0A0MQR2	Replication termination factor 2	RTF2	NA	NA	NA	NA	NA	NA	0	NA	NA	NA	NA	NA	NA	NA	NA	NA	NA	NA	0	NA	NA	NA	NA	NA	NA	NA	NA	NA	NA	NA	0	NA	NA	NA	NA	NA	NA	NA	NA	NA	NA	NA	0	NA	NA	NA	NA
A0A0A0MQU4	Selenocysteine lyase	SCLY	0.268648	-0.425914	-0.107156	0.478513	0.168559	0.0584167	6	0.073511	0.314144	0.128249	0.579177	0.997586	0.0249243	-0.250745	-0.273084	0.424824	-0.314676	0.0396642	6	-0.058182	0.282428	0.115301	0.624765	0.871876	0.0899221	-0.175131	-0.340628	0.338354	0.646595	-0.237329	6	0.0536305	0.381162	0.155609	0.737496	0.902134	0.20114	0.0738112	0.271302	-0.350497	0.194974	0.200651	6	0.0985634	0.229061	0.0935139	0.316684
A0A0A0MRA8	Band 4.1-like protein 3	EPB41L3	0.0931094	0.00559402	-0.117304	-0.0789546	0.0210778	-0.204618	6	-0.0468492	0.107553	0.0439084	0.311064	0.997586	0.0287208	-0.1272	0.165398	-0.12739	-0.100344	-0.0151598	6	-0.0293291	0.114653	0.0468069	0.544961	0.847414	0.0359345	0.0530619	-0.085214	-0.00413578	-0.172016	-0.0245223	6	-0.0328153	0.0838036	0.0342127	0.360096	0.683011	0.11984	-0.0114048	0.0863843	-0.0725125	0.0465854	-0.0416278	6	0.0212107	0.0753865	0.0307764	0.506381
A0A0A0MRF6	A-kinase anchor protein 9	AKAP9	0.265844	NA	0.159806	NA	0.170546	NA	3	0.198732	0.0583684	0.033699	4.24e-05	0.0138145	0.230107	-0.355677	NA	-0.0254461	NA	NA	3	-0.0503385	0.293684	0.169559	0.663919	0.876465	0.259087	-0.435039	NA	NA	0.297992	NA	3	0.0406801	0.412444	0.238125	0.801638	0.923444	0.130256	0.32722	NA	0.546743	NA	NA	3	0.33474	0.208345	0.120288	0.00378929
A0A0A0MRI2	Sorting nexin	SNX6	-0.0152668	0.20061	-0.215628	0.0619845	0.195157	-0.260652	6	-0.00563242	0.198318	0.080963	0.945909	0.997586	-0.196518	-0.282851	0.0217418	-0.00829855	0.119325	-0.0934446	6	-0.0733409	0.148231	0.0605151	0.253392	0.75178	-0.169698	-0.035069	-0.00922344	-0.0731314	-0.105758	-0.00812788	6	-0.0668346	0.0631032	0.0257618	0.0267504	0.316259	0.161062	-0.14041	0.253841	-0.229482	0.0109972	-0.073187	6	-0.00286296	0.183402	0.0748735	0.970251
A0A0A0MRM9	Nucleolar and coiled-body phosphoprotein 1 (Fragment)	NOLC1	-0.220144	0.507043	0.108479	-0.237002	0.191248	-0.246438	6	0.0171975	0.306277	0.125037	0.893334	0.997586	-0.288003	-0.480432	0.104118	-0.0238235	0.555036	0.322933	6	0.0316381	0.382495	0.156153	0.843503	0.945273	-0.236714	-0.27892	0.326976	-0.356761	-0.0151245	0.252187	6	-0.0513927	0.288445	0.117757	0.671797	0.867727	0.51911	0.172307	-0.134365	0.477322	-0.371464	-0.120889	6	0.0903369	0.360192	0.147048	0.552712
A0A0A0MS54	cAMP-dependent protein kinase catalytic subunit beta	PRKACB	-0.607924	0.017825	0.170968	0.309519	0.137402	NA	5	0.00555808	0.358345	0.160257	0.97019	0.997586	-0.0572025	0.283733	-0.0804386	0.261937	0.150225	NA	5	0.111651	0.172552	0.0771674	0.143427	0.684889	-0.139324	-0.00138587	0.282315	0.0999761	0.114062	NA	5	0.0711286	0.155582	0.0695786	0.286692	0.6496	-0.0698214	-0.152985	-0.145907	-0.148863	NA	0.150635	5	-0.0733884	0.129894	0.0580905	0.195155
A0A0A0MSI8	Exocyst complex component 5	EXOC5	-0.168028	-0.217357	0.275498	NA	NA	-0.232363	4	-0.0855623	0.242271	0.121135	0.397695	0.997586	0.0325074	0.488996	NA	NA	-0.321726	0.36257	4	0.140587	0.363355	0.181677	0.356336	0.794219	-0.0312642	0.233634	0.0106867	NA	NA	0.0399664	4	0.0632558	0.117287	0.0586435	0.209585	0.607365	-0.81876	0.220769	NA	NA	-0.239916	0.0954862	4	-0.185605	0.464753	0.232377	0.341921
A0A0A0MSJ9	Ras GTPase-activating protein 2	RASA2	NA	NA	NA	NA	NA	NA	0	NA	NA	NA	NA	NA	NA	NA	NA	NA	NA	NA	0	NA	NA	NA	NA	NA	NA	NA	NA	NA	NA	NA	0	NA	NA	NA	NA	NA	NA	NA	NA	NA	NA	NA	0	NA	NA	NA	NA
A0A0A0MSV9	Tapasin	TAPBP	0.133664	-0.660911	NA	NA	-0.0686582	0.809057	4	0.0532878	0.606245	0.303122	0.8296	0.997586	0.336551	NA	NA	-0.403552	-1.03103	-0.0356239	4	-0.283413	0.582842	0.291421	0.253585	0.75178	0.432218	NA	-0.419386	NA	-0.241464	-0.285909	4	-0.128635	0.38147	0.190735	0.418423	0.722932	-0.418829	NA	NA	-0.0430687	-0.484299	0.134473	4	-0.202931	0.297309	0.148654	0.122484
A0A0A0MT01	Gelsolin	GSN	-0.0585422	0.080655	-0.24871	-0.0314897	0.101397	-0.150679	6	-0.0512282	0.134179	0.0547784	0.371724	0.997586	-0.221104	-0.368539	0.130088	-0.209161	0.0900265	-0.159282	6	-0.122995	0.193952	0.0791807	0.15139	0.686754	-0.0959017	-0.00138587	-0.0294122	0.0690777	-0.187163	-0.083416	6	-0.0547001	0.0881718	0.035996	0.159573	0.565324	0.18124	-0.119691	0.170216	-0.263034	0.0332226	-0.0719363	6	-0.0116638	0.173664	0.0708982	0.872604
A0A0A0MT60	Peptidylprolyl isomerase (Fragment)	FKBP15	-0.123232	0.178989	-0.155136	-0.0298988	0.125158	0	6	-0.00068656	0.132549	0.0541128	0.990127	0.999926	-0.157169	-0.29099	0.152785	-0.134814	0.212899	-0.0459659	6	-0.0438759	0.193279	0.0789058	0.590398	0.861822	-0.127351	-0.0379118	0.0422798	0.0415212	-0.0287029	0.0320612	6	-0.0130173	0.066336	0.0270816	0.641094	0.851308	0.18124	-0.0267527	0.103545	0.293359	-0.0578106	0.0112549	6	0.0841393	0.135157	0.0551776	0.158271
A0A0A0MTH3	Integrin-linked protein kinase	ILK	0.0530097	0.344396	-0.0903997	-0.00676468	-0.0569859	-0.349008	6	-0.0176254	0.224867	0.0918016	0.851589	0.997586	-0.0019352	-0.151077	0.0582677	-0.0175531	0.448374	-0.0880913	6	0.0413309	0.21217	0.0866182	0.643504	0.875426	-0.0312642	-0.101913	0.168988	-0.00165289	-0.0843318	-0.181113	6	-0.0385477	0.119098	0.0486215	0.44629	0.738026	-0.0461702	0.086943	0.101106	-0.297386	0.252941	0.160246	6	0.0429466	0.193361	0.0789394	0.59833
A0A0A0MTH9	TATA-binding protein-associated factor 172	BTAF1	NA	NA	NA	NA	NA	NA	0	NA	NA	NA	NA	NA	NA	NA	NA	NA	NA	NA	0	NA	NA	NA	NA	NA	NA	NA	NA	NA	NA	NA	0	NA	NA	NA	NA	NA	NA	NA	NA	NA	NA	NA	0	NA	NA	NA	NA
A0A0A0MTI5	Acyl-CoA-binding protein	DBI	NA	NA	NA	NA	NA	NA	0	NA	NA	NA	NA	NA	NA	NA	NA	NA	NA	NA	0	NA	NA	NA	NA	NA	NA	NA	NA	NA	NA	NA	0	NA	NA	NA	NA	NA	NA	NA	NA	NA	NA	NA	0	NA	NA	NA	NA
A0A0A0MTL6	Rho family-interacting cell polarization regulator 1	RIPOR1	NA	-0.343954	NA	NA	0.00334862	0.280809	3	-0.0199322	0.313032	0.180729	0.87098	0.997586	NA	NA	NA	-0.194255	-0.264327	0.52858	3	0.0233324	0.438958	0.253432	0.892121	0.958961	NA	NA	-0.103207	NA	0.263592	0.357157	3	0.172514	0.243321	0.140481	0.102794	0.509107	NA	NA	NA	-0.196692	-0.130602	0.150635	3	-0.0588865	0.184435	0.106484	0.426184
A0A0A0MTN0	Cullin-2	CUL2	-0.147324	0.0419803	-0.0705458	-0.105518	-0.151879	-0.190943	6	-0.104038	0.082656	0.0337442	0.0115785	0.399389	-0.123072	-0.0150893	-0.108842	-0.00669511	0.108126	-0.0304806	6	-0.0293421	0.0833312	0.0340198	0.40862	0.809671	-0.127351	0.0124199	0.2284	-0.140121	0.028143	0.153623	6	0.0258522	0.147347	0.060154	0.676479	0.869166	-0.18133	-0.111486	-0.260418	0.0690416	-0.0385338	-0.0807142	6	-0.100573	0.114196	0.0466203	0.0563672
A0A0A0MTR7	E3 ubiquitin-protein ligase RNF213	RNF213	0.0899421	-0.200513	0.14573	0.0369022	-0.0768854	0.136419	6	0.0219325	0.136037	0.0555367	0.701194	0.997586	0.27555	0.330907	-0.082094	0.0322376	-0.183213	0.0830206	6	0.0760679	0.199473	0.0814345	0.372259	0.803082	0.308402	0.125993	-0.000766372	0.0196883	0.171596	0.0241125	6	0.108171	0.119327	0.0487152	0.0506538	0.394992	-0.0114048	-0.0671743	-0.244822	0.210218	-0.0299927	-0.0125427	6	-0.025953	0.145456	0.0593821	0.671361
A0A0A6YYH1	Protein C15orf38-AP3S2	C15orf38-AP3S2	0.0184426	0.27383	0.0340201	-0.222998	-0.0768854	0.11456	6	0.0234948	0.168483	0.0687827	0.739736	0.997586	0.0268238	-0.179127	-0.0428791	-0.381825	0.328698	0.0734978	6	-0.0291355	0.240327	0.0981132	0.772576	0.915358	-0.137322	-0.190864	-0.0348962	-0.465087	-0.408921	0.265734	6	-0.161893	0.265851	0.108533	0.166651	0.573065	0.511161	-0.100618	-0.0669895	0.121991	-0.203303	0.0142022	6	0.0460739	0.252815	0.103211	0.664816
A0A0A6YYL2	Sulfotransferase	SULT1A4	0.208587	0.0200378	-0.0738359	0.286294	-0.292614	-0.0608822	6	0.0145977	0.209465	0.0855135	0.86786	0.997586	0.0494252	-0.116311	-0.047723	0.162473	-0.0269061	-0.351126	6	-0.055028	0.173488	0.0708263	0.455178	0.821696	0.0933368	-0.0209387	-0.0594365	0.227026	0.0733317	-0.431339	6	-0.01967	0.225093	0.0918937	0.834808	0.935236	0.445944	-0.0698214	0.071511	0.304855	-0.0706346	0.198061	6	0.146652	0.208311	0.0850425	0.115341
A0A0A6YYL6	Protein RPL17-C18orf32	RPL17-C18orf32	0.254573	-0.210855	0.073218	-0.571528	0.231781	0.375758	6	0.025491	0.355609	0.145177	0.864124	0.997586	0.0512928	0.719177	0.0552589	0.0884536	-0.509045	-0.0253556	6	0.063297	0.391524	0.159839	0.700419	0.889199	0.0518175	0.268568	-0.301388	-0.0627419	0.0149676	-0.074854	6	-0.0172719	0.186345	0.0760751	0.824969	0.934039	0.495131	-0.216095	-0.351021	0.507484	-0.345049	-0.12283	6	-0.00539682	0.401641	0.163969	0.974391
A0A0B4J2C3	Translationally-controlled tumor protein	TPT1	-0.0638236	0.24952	-0.117304	0.191282	0.165573	-0.304153	6	0.0201822	0.216408	0.0883482	0.823909	0.997586	-0.307018	-0.338704	0.0370734	0.0181299	0.351036	-0.0563825	6	-0.0493108	0.253968	0.103682	0.64458	0.875768	-0.232433	0.0583954	0.192645	0.02511	-0.142192	-0.083416	6	-0.0303152	0.152866	0.0624074	0.637604	0.849758	0.220769	-0.0738013	0.0489096	-0.0430687	0.108876	-0.152928	6	0.018126	0.135427	0.0552878	0.749787
A0A0C4DFL7	Lanosterol 14-alpha demethylase	CYP51A1	0.315502	NA	NA	NA	-0.396164	0.447459	3	0.122266	0.453795	0.261999	0.49901	0.997586	0.847137	NA	NA	-0.151549	NA	0.366475	3	0.354021	0.49946	0.288363	0.102869	0.62836	0.630918	NA	NA	NA	-0.157027	0.714091	3	0.395994	0.480732	0.277551	0.0657002	0.424302	0.875501	NA	NA	0.456858	0.340404	NA	3	0.557588	0.281411	0.162473	0.00119626
A0A0C4DFN3	Monoglyceride lipase	MGLL	-0.0995357	-0.0237346	-0.0542071	0.23737	0.225104	-0.0608822	6	0.0373523	0.152158	0.0621183	0.561017	0.997586	0.0287208	0.0346066	-0.132661	0.37234	0.145851	0.0199684	6	0.0781377	0.169291	0.0691127	0.284617	0.758366	0.101838	0.0477087	0.0688197	0.158623	0.365724	-0.199609	6	0.0905175	0.182747	0.0746061	0.252906	0.627874	-0.330473	0.038607	-0.148806	0.0280144	0.228443	0.160246	6	-0.00399504	0.205621	0.0839444	0.962979
A0A0C4DFZ2	Arylsulfatase A	ARSA	-0.276256	-0.138737	-0.0639881	0.119505	0.44216	-0.177396	6	-0.0157855	0.260546	0.106367	0.884973	0.997586	-0.314213	-0.223227	0	0.460474	-0.210994	0.240235	6	-0.00795428	0.304121	0.124157	0.95018	0.98096	-0.269233	-0.125908	-0.215259	0.132991	0.181948	0.369757	6	0.0123826	0.253483	0.103484	0.907125	0.960871	0.0225426	0.00126165	0.0285178	-2.14886	0.0182823	-0.141732	6	-0.369999	0.873838	0.356743	0.324091
A0A0C4DG17	40S ribosomal protein SA	RPSA	-0.125071	0.00447695	-0.0380513	0.00103791	0.125158	-0.0240455	6	-0.00941573	0.0810217	0.033077	0.781712	0.997586	-0.311811	-0.225175	-0.0639881	-0.107705	0	-0.0202487	6	-0.121488	0.122865	0.0501593	0.0359359	0.428854	-0.273625	0.0124199	-0.0192825	-0.0266762	-0.0737367	0.0241125	6	-0.0594647	0.110373	0.0450594	0.216351	0.613166	0.24972	-0.165671	0.146757	-0.148863	0.0284201	-0.0167479	6	0.0156024	0.163176	0.0666165	0.819546
A0A0C4DG49	Poliovirus receptor	PVR	NA	NA	NA	NA	NA	NA	0	NA	NA	NA	NA	NA	NA	NA	NA	NA	NA	NA	0	NA	NA	NA	NA	NA	NA	NA	NA	NA	NA	NA	0	NA	NA	NA	NA	NA	NA	NA	NA	NA	NA	NA	0	NA	NA	NA	NA
A0A0C4DG62	ADP-ribosylation factor-like protein 6-interacting protein 4	ARL6IP4	NA	NA	NA	NA	NA	NA	0	NA	NA	NA	NA	NA	NA	NA	NA	NA	NA	NA	0	NA	NA	NA	NA	NA	NA	NA	NA	NA	NA	NA	0	NA	NA	NA	NA	NA	NA	NA	NA	NA	NA	NA	0	NA	NA	NA	NA
A0A0C4DG89	Probable ATP-dependent RNA helicase DDX46	DDX46	-0.162352	0.20061	-0.103789	-0.0674851	0.0558957	-0.137504	6	-0.0357706	0.138768	0.0566519	0.541935	0.997586	-0.157169	-0.1272	0.0416413	-0.0855325	0.0869876	0.179389	6	-0.010314	0.133447	0.0544796	0.853631	0.947651	-0.161535	0.00691345	0.0614963	-0.147422	-0.0475844	0.116724	6	-0.028568	0.111936	0.0456977	0.545872	0.798252	-0.155795	-0.129322	0.12291	0.13493	-0.0195112	-0.0819725	6	-0.0214602	0.125416	0.051201	0.683978
A0A0C4DGB5	Calpastatin	CAST	-0.171825	0.111073	-0.0189002	-0.0442806	0.179454	-0.204618	6	-0.0248493	0.151358	0.0617916	0.696037	0.997586	0.011557	-0.466537	0.210722	-0.553505	0.134122	-0.252018	6	-0.15261	0.319476	0.130426	0.269094	0.755765	-0.289102	-0.090063	-0.263188	-0.00662294	-0.158892	-0.135883	6	-0.157292	0.106085	0.0433088	0.00459832	0.169258	0.454259	-0.139019	-0.00787643	0.121991	-0.0593435	-0.0385706	6	0.05524	0.213224	0.0870482	0.539941
A0A0C4DGG9	Chromodomain-helicase-DNA-binding protein 4	CHD4	-0.110424	0.0975165	-0.110531	-0.381682	0.0644704	-0.333901	6	-0.129092	0.197615	0.0806761	0.140654	0.967924	0.0134742	-0.0648128	0.0806355	-0.19997	0.00644781	-0.0304806	6	-0.032451	0.0954196	0.0389549	0.424272	0.815043	0.0252478	0.0124199	-0.0658378	-0.274867	0.24255	-0.109411	6	-0.0283163	0.171271	0.0699211	0.694024	0.880134	-0.0229004	-0.100618	0.218272	0.507484	0.0231187	-0.0477617	6	0.0962657	0.229366	0.0936383	0.328147
A0A0C4DGQ5	Calpain small subunit 1	CAPNS1	0.14439	-0.0747678	-0.130947	0.0861491	0.0867396	-0.163976	6	-0.00873524	0.130354	0.0532169	0.872888	0.997586	-0.203182	0.20634	-0.0623533	0.38293	0.0647624	0.0687128	6	0.0762016	0.204185	0.0833582	0.382153	0.806664	-0.0424624	-0.110864	0.21526	-0.0300456	0.322262	0.0320612	6	0.0643686	0.16814	0.0686428	0.370477	0.69019	0.109347	0.307977	0.125313	0.0280144	0.0734117	-0.0502226	6	0.0989734	0.120359	0.0491365	0.0716642
A0A0D9SEY1	Mitogen-activated protein kinase kinase kinase kinase 4, isoform CRA_a	MAP4K4	0.0382965	0.354952	-0.208378	-0.188868	0.451996	0.1686	6	0.102767	0.274194	0.111939	0.380199	0.997586	0.188287	0.240623	0.689566	0.435037	0.877843	-0.39012	6	0.340206	0.444178	0.181335	0.090097	0.60292	0.370231	0.389874	0.403692	-0.586753	0.218327	-0.398918	6	0.0660755	0.442024	0.180456	0.721874	0.895698	-0.81876	0.183465	0.305602	-0.839535	-0.266227	0.353223	6	-0.180372	0.548211	0.223806	0.439029
A0A0D9SF53	ATP-dependent RNA helicase DDX3X	DDX3X	0.0448542	0.153012	-0.0444919	0.115677	-0.0270725	-0.190943	6	0.00850592	0.124534	0.0508406	0.870464	0.997586	-0.0693261	-0.175356	0.0340201	-0.0236208	0.22608	-0.0151598	6	-0.00389365	0.133058	0.0543207	0.944271	0.978996	0.0108746	-0.147237	0.0533975	0.105105	-0.0117498	-0.083416	6	-0.0121709	0.0915453	0.0373732	0.751394	0.905451	0.20114	0.155407	0.0640165	-0.196692	0.119754	0.0921427	6	0.0726281	0.140411	0.0573227	0.233866
A0A0D9SGG1	Lymphocyte cytosolic protein 2 (SH2 domain containing leukocyte protein of 76kDa), isoform CRA_c	LCP2	-0.0673553	0.231492	-0.0509614	-0.0844485	0.0644704	-0.190943	6	-0.016291	0.146203	0.0596872	0.790453	0.997586	-0.0352372	-0.280823	-0.0558326	-0.218178	0.0869876	-0.159282	6	-0.110394	0.134639	0.0549662	0.0723672	0.549614	0.0108746	-0.10489	0.0927263	-0.0407679	-0.138507	-0.083416	6	-0.0439967	0.084745	0.034597	0.232262	0.613789	-0.0229004	-0.162843	0.071511	0.0140752	-0.26328	-0.0270119	6	-0.0650747	0.12409	0.0506595	0.227908
A0A0G2JH50	HLA class I histocompatibility antigen, Cw-6 alpha chain	HLA-C	-0.399931	-0.00561579	0.111379	0.20125	-0.00559836	-0.0240455	6	-0.0204269	0.205421	0.0838628	0.812484	0.997586	-0.0572025	-0.162232	-0.185065	0.367712	0.044541	0.111217	6	0.0198285	0.205449	0.0838742	0.817888	0.934726	-0.111541	-0.312947	-0.401059	0.323909	-0.208252	-0.0920291	6	-0.133653	0.253299	0.103409	0.225259	0.613655	-0.613645	0.473477	0.439056	-0.0430687	-0.179771	0.0153794	6	0.0152378	0.406578	0.165985	0.928668
A0A0G2JH66	HLA class I histocompatibility antigen, alpha chain F	HLA-F	0.491441	-0.169925	0.201226	NA	NA	NA	3	0.174247	0.331507	0.191396	0.206935	0.997586	1.30637	0.877347	NA	NA	-0.269187	NA	3	0.638178	0.814554	0.470283	0.076891	0.565023	1.12371	0.233634	0.104889	NA	NA	NA	3	0.487411	0.554799	0.320313	0.0530503	0.397988	-1.4341	0.141743	NA	NA	NA	0.0218371	3	-0.423505	0.877248	0.506479	0.242235
A0A0G2JH68	Protein diaphanous homolog 1	DIAPH1	-0.00507099	0.0817146	-0.0380513	-0.0588072	-0.248137	0.092364	6	-0.0293313	0.123734	0.0505141	0.574324	0.997586	0.0153889	0.058827	0.0537522	-0.133501	0.0570184	0.111217	6	0.0271171	0.0844011	0.0344566	0.449535	0.821696	0.032381	0.108103	0.00764141	-0.0722627	-0.0702222	0.101695	6	0.0178894	0.0792062	0.0323358	0.592253	0.822679	0.0113153	0.0398354	-0.0026207	0	0.101121	0.0943725	6	0.0406706	0.0467522	0.0190865	0.0589361
A0A0G2JHC2	PPP1R18	PPP1R18	0.025091	0.336428	0.0909563	-0.133149	0.288694	-0.163976	6	0.0740073	0.208415	0.0850852	0.404803	0.997586	0.166052	-0.1886	0.111379	-0.378711	0.422088	-0.240094	6	-0.0179811	0.300943	0.12286	0.88655	0.957409	-0.131331	-0.175131	-0.165431	-0.148032	0.00667143	-0.083416	6	-0.116111	0.0682801	0.0278752	0.00193205	0.111074	0.454259	-0.0898314	-0.117224	0.40439	-0.381655	-0.00775163	6	0.0436979	0.324332	0.132408	0.748191
A0A0G2JIW1	Heat shock 70 kDa protein 1B	HSPA1B	0.10257	0.156033	-0.309464	0.0624817	0.0558957	-0.260652	6	-0.0321893	0.199693	0.0815241	0.701249	0.997586	-0.123072	-0.468844	0.0657622	-0.179051	0.117092	-0.210711	6	-0.133137	0.211235	0.0862364	0.153653	0.686754	-0.078508	-0.0753865	-0.0138574	0.116832	-0.172016	-0.199609	6	-0.0704242	0.114337	0.0466777	0.162295	0.568221	0.230484	-0.0804589	0.231713	-0.387023	0.15058	0.0690861	6	0.0357302	0.237849	0.0971016	0.720567
A0A0G2JJD3	HLA-B associated transcript 5, isoform CRA_b	ABHD16A	0.509333	0.144924	0.108479	NA	-0.714053	0.604699	5	0.130676	0.520178	0.232631	0.549184	0.997586	1.29223	-0.105505	NA	-0.0674513	0.47419	0.0150022	5	0.321693	0.590166	0.26393	0.209901	0.724197	1.18501	-0.326786	-0.00537317	NA	0.0492996	-0.135883	5	0.153253	0.594668	0.265944	0.53912	0.791538	0.28744	-0.0658525	NA	0.210218	-0.279267	0.116483	5	0.0538042	0.228163	0.102038	0.573466
A0A0G2JJQ8	HLA class II histocompatibility antigen, DR beta 4 chain	HLA-DRB4	NA	NA	NA	NA	NA	NA	0	NA	NA	NA	NA	NA	NA	NA	NA	NA	NA	NA	0	NA	NA	NA	NA	NA	NA	NA	NA	NA	NA	NA	0	NA	NA	NA	NA	NA	NA	NA	NA	NA	NA	NA	0	NA	NA	NA	NA
A0A0G2JK23	Large proline-rich protein BAG6	BAG6	-0.208399	-0.216054	-0.0870717	0.0910313	0.105558	0.103505	6	-0.0352386	0.155166	0.0633464	0.590246	0.997586	-0.116767	-0.0457499	-0.256166	0.176302	-0.265298	0.115864	6	-0.0653024	0.184744	0.0754215	0.406875	0.809671	-0.0727563	0.0530619	-0.205508	0.0513854	0.374778	0.245366	6	0.0743877	0.209974	0.0857214	0.405855	0.71141	-0.703282	0.187904	-0.143013	0.382857	-0.16045	0.13934	6	-0.0494406	0.381429	0.155718	0.757393
A0A0G2JL56	HLA class I histocompatibility antigen, A-3 alpha chain	HLA-A	NA	NA	NA	NA	NA	NA	0	NA	NA	NA	NA	NA	NA	NA	NA	NA	NA	NA	0	NA	NA	NA	NA	NA	NA	NA	NA	NA	NA	NA	0	NA	NA	NA	NA	NA	NA	NA	NA	NA	NA	NA	0	NA	NA	NA	NA
A0A0G2JLB3	Glucosylceramidase	GBA	-0.0410759	0.0167174	-0.0937354	0.0434657	-0.103052	-0.150679	6	-0.0547266	0.0748281	0.0305484	0.103479	0.891584	-0.0693261	-0.0983448	-0.117304	-0.166241	0.0200545	-0.125988	6	-0.0928582	0.0638958	0.0260853	0.00518309	0.166998	0.0518175	0.00691345	0.0912886	0.107151	-0.0772597	-0.0163018	6	0.0272682	0.0697443	0.028473	0.360801	0.683176	0.0336831	0.0150674	-0.0697349	0.0140752	0.0494329	0.140959	6	0.0305805	0.068007	0.0277638	0.296503
A0A0G2JLV7	Leukocyte-associated immunoglobulin-like receptor 1	LAIR1	0.635259	-0.153623	0.41582	-0.230288	-0.163096	0.309955	6	0.135671	0.364781	0.148921	0.383716	0.997586	0.74929	0.886398	0.0492225	0.0473668	-0.138069	0.152506	6	0.291119	0.420862	0.171816	0.121059	0.654882	0.725275	0.645131	0.0702799	0.028893	0.0330529	0.231626	6	0.289043	0.316689	0.129288	0.0493668	0.393418	-0.496832	0.149729	-0.247928	0.222392	-0.202174	0.0450787	6	-0.0882887	0.274344	0.112001	0.448811
A0A0G2JMH6	HLA class II histocompatibility antigen, DR alpha chain	HLA-DRA	0.223115	-0.176244	0.228193	0.0313251	-0.266839	-0.0608822	6	-0.00355539	0.204318	0.0834125	0.96684	0.997586	0.191678	0.478261	-0.0721899	-0.0356289	-0.275039	0.0494122	6	0.0560822	0.25736	0.105067	0.605158	0.864776	0.198546	0.200248	0.0318254	0.0842201	-0.0168148	0.0161197	6	0.0856907	0.0939263	0.0383453	0.0494456	0.393418	-0.316259	-0.0632127	-0.254159	-0.0577155	-0.0882603	-0.0264061	6	-0.134336	0.120129	0.0490424	0.0208625
A0A0G2JN67	Leukocyte immunoglobulin-like receptor subfamily B member 3	LILRB3	0.736966	-0.348229	NA	0.403963	NA	NA	3	0.264233	0.555927	0.320965	0.248889	0.997586	0.850359	NA	-0.165628	NA	-0.43401	NA	3	0.0835735	0.677478	0.391142	0.753679	0.913135	1.06579	NA	-0.182719	0.326766	NA	NA	3	0.403279	0.627762	0.362438	0.132996	0.540759	-0.56242	NA	-0.606063	NA	NA	0.115386	3	-0.351032	0.404519	0.233549	0.0553225
A0A0G2JNL1	Leukocyte immunoglobulin-like receptor subfamily B member 4	LILRB4	NA	NA	NA	NA	NA	NA	0	NA	NA	NA	NA	NA	NA	NA	NA	NA	NA	NA	0	NA	NA	NA	NA	NA	NA	NA	NA	NA	NA	NA	0	NA	NA	NA	NA	NA	NA	NA	NA	NA	NA	NA	0	NA	NA	NA	NA
A0A0G2JPH5	Leukocyte immunoglobulin-like receptor subfamily B member 2	LILRB2	0.299138	-0.0997759	-0.286381	-0.0416064	-0.0910993	-0.0362202	6	-0.0426573	0.190723	0.0778625	0.595808	0.997586	0.366861	0.0826475	0.107027	-0.20295	-0.159562	-0.39012	6	-0.0326828	0.270298	0.110349	0.773154	0.915545	0.341803	0.108103	-0.0459273	0.212367	-0.0202014	-0.367209	6	0.0381559	0.245862	0.100373	0.711789	0.890154	-0.0938669	-0.0858072	-0.0425134	0.270089	0.0284201	0.0445022	6	0.0201373	0.135118	0.0551617	0.722669
A0A0G2JPM8	Leukocyte immunoglobulin-like receptor subfamily B member 5	LILRB5	0.0117634	-0.345378	0.252039	0.0822314	-0.169366	0.329064	6	0.0267257	0.253926	0.103665	0.801782	0.997586	0.311837	0.322928	-0.0348417	-0.077936	-0.105549	0.354729	6	0.128528	0.222112	0.090677	0.186755	0.713386	0.132035	0.0610547	0.0702799	0.133995	-0.0667162	0.376016	6	0.117777	0.146058	0.0596279	0.0764799	0.452776	-0.0579473	0.0287424	-0.217165	0	-0.480187	0.178752	6	-0.0913008	0.229722	0.0937837	0.353252
A0A0G2JPR0	Complement C4-A	C4A	NA	0.677231	0.182044	0.53263	NA	0.092364	4	0.371067	0.278833	0.139417	0.00983429	0.373024	NA	-0.355677	-0.0970789	NA	0.440062	0.358655	4	0.0864904	0.377843	0.188922	0.578465	0.858949	NA	-0.535914	0.253682	0.0756241	NA	0.0161197	4	-0.0476219	0.340816	0.170408	0.732856	0.899804	NA	-0.0422657	-0.327831	NA	0.303908	-0.0137429	4	-0.019983	0.258335	0.129168	0.849733
A0A0G2JQ10	Leukocyte immunoglobulin-like receptor subfamily B member 4	LILRB4	0.487835	-0.0606697	0.246774	-0.0718437	-0.0827909	-0.218424	6	0.050147	0.263514	0.107579	0.651103	0.997586	0.668856	0.499652	-0.193987	-0.121305	0.125262	-0.0988177	6	0.14661	0.359404	0.146726	0.341257	0.788715	0.635609	0.295918	0.290481	-0.00441191	-0.0510441	-0.0663425	6	0.183368	0.276126	0.112728	0.134872	0.541888	-0.359328	0.108177	-0.341037	0.281771	0.0356179	0.115386	6	-0.0265689	0.263388	0.107528	0.809838
A0A0G2JR96	Cytoplasmic FMR1-interacting protein 1 (Fragment)	CYFIP1	0.136736	-0.882713	0.142899	NA	NA	-0.748938	4	-0.338004	0.554443	0.277221	0.161585	0.98836	0.0230222	0.682236	NA	NA	-0.712404	0.00501808	4	-0.000532031	0.569655	0.284827	0.998173	0.999195	0.0761821	0.118353	-0.465189	NA	NA	-0.305808	4	-0.144116	0.286737	0.143368	0.239268	0.619394	0.850519	0.0336831	NA	NA	0.438156	0.423635	4	0.436498	0.333587	0.166794	0.010694
A0A0G2JS53	Baculoviral IAP repeat-containing protein 1	NAIP	0.0481219	0.0310507	0.190296	-0.0346768	-0.123602	-0.0859732	6	0.0042028	0.112479	0.0459194	0.928883	0.997586	0.181482	0.41462	-0.142991	0.0167509	0.148768	0.0734978	6	0.115355	0.186154	0.075997	0.160003	0.695004	0.150183	0.0925903	0.301092	-0.176375	0.144629	0.153623	6	0.110957	0.157189	0.0641719	0.114489	0.522869	-0.330473	-0.0216186	-0.298554	0.0554951	-0.19654	-0.0514546	6	-0.140524	0.157916	0.0644689	0.0542711
A0A0J9YWL0	Beta/gamma crystallin domain-containing protein 1	CRYBG1	0.0167757	0.194745	-0.0509614	-0.128034	0.136386	0.220688	6	0.0649332	0.140857	0.0575046	0.28518	0.997586	0.0153889	-0.20005	0.172357	-0.179277	0.263573	0.0100188	6	0.0136684	0.184691	0.0753998	0.85977	0.947651	0.0847849	-0.222854	0.185925	-0.241283	0.0669622	-0.00812788	6	-0.0224321	0.173879	0.0709857	0.758493	0.907654	0.150867	0.059348	-0.0371302	0.477322	-0.0934856	0.0381455	6	0.0991777	0.20331	0.083001	0.259697
A0A0J9YXJ0	CUGBP Elav-like family member 2	CELF2	-0.139868	0.283072	0.0461948	-0.0209166	0.0100226	0.0236513	6	0.0336928	0.138646	0.0566018	0.564897	0.997586	-0.165821	-0.171594	0.0761896	-0.354291	0.317722	0.0590947	6	-0.0397833	0.237996	0.0971615	0.690838	0.884399	-0.217549	0.0369422	0.129611	-0.0135543	-0.0632188	0.00808235	6	-0.0199477	0.11606	0.0473813	0.682657	0.872136	0.11984	0.0200552	0.264779	0.631355	0.087333	-0.00536208	6	0.186333	0.23783	0.0970938	0.0839329
A0A0R4J2G3	Arylacetamide deacetylase-like 1	NCEH1	0.487835	-0.872415	0.459716	-0.0151342	-0.525309	0.0118741	6	-0.0755722	0.538977	0.220037	0.738369	0.997586	1.11518	1.43943	-0.319192	0.254268	-0.854149	0.0298499	6	0.277564	0.866064	0.353569	0.45063	0.821696	1.19537	0.953526	-0.090099	0.275371	0.177521	-0.0920291	6	0.403277	0.545209	0.22258	0.100104	0.505124	-0.207325	0.0762077	-0.834445	-0.263034	-0.119367	0.028266	6	-0.21995	0.328347	0.134047	0.131865
A0A0U1RQK7	Eukaryotic translation initiation factor 4 gamma 3	EIF4G3	NA	NA	NA	NA	NA	NA	0	NA	NA	NA	NA	NA	NA	NA	NA	NA	NA	NA	0	NA	NA	NA	NA	NA	NA	NA	NA	NA	NA	NA	0	NA	NA	NA	NA	NA	NA	NA	NA	NA	NA	NA	0	NA	NA	NA	NA
A0A0U1RQQ9	SCY1-like protein 2	SCYL2	0.0151069	-0.059501	-0.305591	-0.439646	-0.399108	0.103505	6	-0.180872	0.22985	0.0938358	0.0827702	0.845717	-0.123072	-0.134505	0.253353	-0.714314	-0.226032	-0.0774441	6	-0.170336	0.313264	0.12789	0.212454	0.724197	-0.125366	0.266265	-0.0388262	-0.366666	-0.12204	-0.0163018	6	-0.0671557	0.205263	0.0837985	0.441529	0.736717	0.140598	0.0373776	0.00261595	0.631355	-0.312392	-0.30405	6	0.0325841	0.347404	0.141827	0.822921
A0A0U5Q247	HLA class II histocompatibility antigen, DQ beta 1 chain	HLA-DQB1	0.755075	-0.52728	0.647232	0.138494	-0.265495	0.0811368	6	0.138194	0.499748	0.204021	0.513548	0.997586	0.888466	1.0025	0.190296	0.0502582	-0.679688	-0.115058	6	0.222795	0.634114	0.258876	0.409604	0.810229	0.906041	0.372851	-0.209046	0.235002	-0.0684681	-0.0163018	6	0.203346	0.403909	0.164895	0.245707	0.624058	-0.512951	0.454259	-0.476552	-0.196692	-0.174224	-0.0971589	6	-0.16722	0.348505	0.142277	0.267093
A0A140T912	HLA class I histocompatibility antigen, Cw-6 alpha chain	HLA-C	0.58102	-0.255655	0.073218	-0.410373	-0.207569	0.309955	6	0.0150995	0.378021	0.154326	0.923992	0.997586	0.745834	0.804732	0.00624544	-0.0228103	-0.392065	0.129714	6	0.211942	0.470201	0.191959	0.295409	0.770585	0.658842	0.544202	-0.209046	-0.315747	-0.249391	0.189602	6	0.103077	0.42615	0.173975	0.566683	0.808316	0.324198	-0.0658525	-0.614055	-0.263034	-0.239916	0.0230081	6	-0.139275	0.315403	0.128763	0.304805
A0A140T9M0	HLA class I histocompatibility antigen, Cw-6 alpha chain	HLA-C	NA	NA	NA	NA	NA	NA	0	NA	NA	NA	NA	NA	NA	NA	NA	NA	NA	NA	0	NA	NA	NA	NA	NA	NA	NA	NA	NA	NA	NA	0	NA	NA	NA	NA	NA	NA	NA	NA	NA	NA	NA	0	NA	NA	NA	NA
A0A140T9N7	HLA class II histocompatibility antigen, DM alpha chain (Fragment)	HLA-DMA	0.399771	-0.818044	0.154192	0.129031	-0.601258	0.0118741	6	-0.120739	0.478251	0.195245	0.550139	0.997586	0.372848	0.71003	-0.151655	0.177184	-0.643907	0.0782671	6	0.0904612	0.462427	0.188785	0.64212	0.874906	0.357508	0.335996	-0.0231701	0.166985	0.296632	-0.199609	6	0.155724	0.224259	0.0915535	0.119795	0.525146	-0.130704	0.108177	-0.405469	-0.117836	-0.0856548	0.0450787	6	-0.0977347	0.1784	0.0728314	0.209292
A0A140T9T7	Antigen peptide transporter 1	TAP1	0.478177	-0.673371	0.665105	-0.106077	-0.589439	0.241008	6	0.00256701	0.555191	0.226656	0.991186	0.999926	1.02587	1.11919	-0.319192	-0.051659	-0.700541	-0.104211	6	0.161577	0.742231	0.303015	0.60552	0.864776	1.05445	0.650439	0.0348201	-0.181362	-0.100372	0.0161197	6	0.245682	0.493399	0.201429	0.250566	0.626308	-0.56242	0.0629774	-1.11722	-0.180572	-0.102939	-0.0613488	6	-0.326921	0.441401	0.180201	0.0997165
A0A140TA86	MICOS complex subunit MIC13	MICOS13	NA	0.205479	0.288368	-0.13714	NA	0.11456	4	0.117817	0.184197	0.0920987	0.144296	0.967924	NA	0.379153	0.101204	NA	0.352302	0.393514	4	0.306543	0.137954	0.0689772	0.000497672	0.0364793	NA	-0.275561	0.250466	-0.271872	NA	0.0634254	4	-0.0583854	0.260108	0.130054	0.585711	0.820499	NA	0.105833	-0.257286	NA	0.028901	0.122505	4	-1.17e-05	0.176294	0.0881472	0.99987
A0A1B0GTU4	Paxillin	PXN	-0.26	-0.0700531	0.363265	-0.0182854	-0.215332	0.157952	6	-0.00707554	0.23487	0.0958854	0.942631	0.997586	-0.0836002	0.119961	0.0355476	-0.475749	-0.0351595	-0.926502	6	-0.227584	0.399464	0.16308	0.193069	0.719	-0.329681	0.102951	-0.354276	-0.352888	-0.239489	-1.13588	6	-0.384878	0.406972	0.166146	0.0430279	0.381658	0.429168	0.281221	0.0310826	0.622195	-0.266817	-0.16688	6	0.154995	0.348214	0.142158	0.301154
A0A1B0GUA8	Kinesin-like protein KIF13A	KIF13A	-0.300989	-0.346803	0.134371	-0.150331	NA	0	5	-0.13275	0.202119	0.0903903	0.138182	0.967924	-0.0392061	-0.45506	-0.00941915	NA	0.298803	0.0590947	5	-0.0291576	0.272594	0.121908	0.797004	0.927549	-0.280238	-0.543973	0.255609	-0.0812642	NA	0.131597	5	-0.103654	0.320147	0.143174	0.443196	0.736717	-0.56242	-0.157201	0.120504	NA	-0.091916	0.514692	5	-0.0352683	0.394553	0.176449	0.8297
A0A1B0GUZ7	Protein EFR3 homolog A	EFR3A	NA	NA	NA	NA	NA	NA	0	NA	NA	NA	NA	NA	NA	NA	NA	NA	NA	NA	0	NA	NA	NA	NA	NA	NA	NA	NA	NA	NA	NA	0	NA	NA	NA	NA	NA	NA	NA	NA	NA	NA	NA	0	NA	NA	NA	NA
A0A1B0GV02	Zinc finger E-box-binding homeobox 2	ZEB2	NA	NA	NA	NA	NA	NA	0	NA	NA	NA	NA	NA	NA	NA	NA	NA	NA	NA	0	NA	NA	NA	NA	NA	NA	NA	NA	NA	NA	NA	0	NA	NA	NA	NA	NA	NA	NA	NA	NA	NA	NA	0	NA	NA	NA	NA
A0A1B0GVH5	Alpha-ketoglutarate-dependent dioxygenase FTO	FTO	NA	0.177007	-0.0607204	1.88242	0.301445	-0.411069	5	0.377817	0.883834	0.395263	0.317224	0.997586	NA	-0.0770762	1.21342	0.390859	0.442442	-0.187627	5	0.356404	0.553838	0.247684	0.145378	0.68567	NA	-0.165773	0.528982	1.84601	0.524071	0.0399664	5	0.554651	0.78312	0.350222	0.113243	0.519609	NA	-0.148781	0.345303	0.095759	-0.102939	0.338719	5	0.105612	0.234572	0.104904	0.293615
A0A1B0GVU9	Glutamine--tRNA ligase (Fragment)	QARS	NA	NA	NA	NA	NA	NA	0	NA	NA	NA	NA	NA	NA	NA	NA	NA	NA	NA	0	NA	NA	NA	NA	NA	NA	NA	NA	NA	NA	NA	0	NA	NA	NA	NA	NA	NA	NA	NA	NA	NA	NA	0	NA	NA	NA	NA
A0A1B0GW77	Alpha-aminoadipic semialdehyde dehydrogenase	ALDH7A1	-0.21035	0.332872	0.217466	NA	0.663612	NA	4	0.2509	0.36098	0.18049	0.116738	0.917155	0.327333	-0.20005	NA	0.488457	0.603157	NA	4	0.304724	0.355025	0.177513	0.0616847	0.528291	-0.0312642	-0.427564	0.458805	NA	0.750609	NA	4	0.187646	0.521811	0.260905	0.389546	0.703572	-0.79886	0.341236	NA	-0.229482	NA	0.140959	4	-0.136537	0.50086	0.25043	0.509926
A0A1C7CYX9	Dihydropyrimidinase-related protein 2	DPYSL2	0.070791	0.0964684	-0.162122	0.0584991	0.0993122	-0.0119726	6	0.0251626	0.10023	0.0409189	0.55233	0.997586	-0.0918207	-0.262701	0.114273	-0.17005	0.0192576	-0.187627	6	-0.0964446	0.140843	0.0574988	0.124408	0.658525	-0.0331246	-0.0069454	-0.0835893	0.10203	-0.140348	-0.109411	6	-0.0452315	0.0871044	0.0355602	0.232167	0.613789	0.240134	-0.0500852	0.17718	-0.133267	0.0840967	-0.0113434	6	0.0511192	0.142019	0.0579791	0.398645
A0A1C7CYZ0	Active breakpoint cluster region-related protein	ABR	-0.198684	0.214202	0.0582677	-0.227246	0.0601894	-0.0859732	6	-0.029874	0.170911	0.0697742	0.677615	0.997586	0.0419307	-0.0134049	-0.27687	0.0854499	0.241194	0.10188	6	0.0300299	0.17265	0.0704841	0.679095	0.881687	-0.0594244	-0.110864	0.31039	-0.316432	0.164155	0.0241125	6	0.00198941	0.218997	0.089405	0.982685	0.998349	-0.449526	-0.0618945	-0.154624	0.0418202	-0.0370229	0.0142022	6	-0.107841	0.180752	0.0737917	0.174599
A0A1P0AYU5	Sideroflexin	SFXN3	0.326309	-0.371244	0.102662	0.0594958	-0.371377	-0.0119726	6	-0.0443546	0.277359	0.113231	0.703485	0.997586	0.582382	0.51023	-0.323102	0.117416	-0.408054	0.0347654	6	0.0856063	0.410227	0.167474	0.620334	0.871599	0.523641	0.146171	-0.174914	-0.206875	0.0149676	-0.074854	6	0.038023	0.270596	0.11047	0.73783	0.902134	-0.512951	0.038607	-0.700767	0.0824622	0.146153	0.252989	6	-0.115585	0.391839	0.159968	0.486511
A0A1W2PNX8	Protein unc-45 homolog A	UNC45A	0.0117634	0.208393	0.193036	-0.0642247	-0.0362107	-0.177396	6	0.0225601	0.151447	0.0618279	0.722795	0.997586	0.176357	0.0620259	-0.24871	0.327123	0.155311	0.147976	6	0.103347	0.192743	0.0786871	0.218386	0.727166	0.171339	-0.122887	0.223158	-0.21836	0.352692	0.146318	6	0.0920435	0.217673	0.0888646	0.324706	0.664367	0.305936	0.0459615	-0.226325	-0.672425	0.0279389	-0.0035725	6	-0.0870811	0.332981	0.135939	0.536192
A0A1W2PP10	Vacuolar protein sorting-associated protein 35	VPS35	0.0978473	-0.922529	-0.0804386	-0.139998	-0.0733538	-0.204618	6	-0.220515	0.358383	0.146309	0.162685	0.98836	-0.615254	0.102978	0.0401203	-0.000498561	-1.00323	-0.377004	6	-0.308815	0.43981	0.179551	0.116186	0.647637	-0.111541	0.0663587	-0.644	0.215216	-0.245422	-0.256565	6	-0.162659	0.298399	0.121821	0.211399	0.610136	-0.274439	0.190118	-0.137242	0.487446	-0.239336	-0.312149	6	-0.0476003	0.319069	0.130259	0.722403
A0A1W2PP35	Heterogeneous nuclear ribonucleoprotein U (Fragment)	HNRNPU	-0.253951	0.258918	0.148557	0.0434657	0.207791	-0.70941	6	-0.0507716	0.37053	0.151268	0.744078	0.997586	-0.450275	-0.450495	0.48565	-0.0639038	0.66407	0.0347654	6	0.0366354	0.46471	0.189717	0.850742	0.947651	-0.463759	-0.178264	0.265204	0.171393	-0.302006	0.0788554	6	-0.0714294	0.287531	0.117384	0.556418	0.807223	-0.344828	0.381518	0.383939	-0.0874628	0.0598256	0.0427714	6	0.0726272	0.280458	0.114496	0.540111
A0A1W2PPZ5	Transcription elongation factor A protein 1	TCEA1	NA	NA	NA	NA	NA	NA	0	NA	NA	NA	NA	NA	NA	NA	NA	NA	NA	NA	0	NA	NA	NA	NA	NA	NA	NA	NA	NA	NA	NA	0	NA	NA	NA	NA	NA	NA	NA	NA	NA	NA	NA	0	NA	NA	NA	NA
A0A1W2PS05	Phosphatidylinositol 3-kinase catalytic subunit type 3	PIK3C3	-0.395485	0.024453	NA	0.0802686	-0.121169	NA	4	-0.102983	0.212688	0.106344	0.255441	0.997586	0.0230222	NA	-0.338848	-0.0189666	0.354199	NA	4	0.00485162	0.283473	0.141736	0.966525	0.987212	0.00544756	NA	0.296108	-0.138302	0.598827	NA	4	0.19052	0.326721	0.16336	0.178392	0.585061	-1.81876	NA	-0.282541	0.507484	NA	0.131219	4	-0.36565	1.02106	0.510529	0.39143
A0A1X7SBZ2	Probable ATP-dependent RNA helicase DDX17	DDX17	-0.0673553	0.154019	-0.169143	0.0797774	0.129251	-0.137504	6	-0.00182561	0.140588	0.057395	0.975251	0.997586	-0.142152	-0.295077	0.122921	-0.139639	0.0816542	0	6	-0.0620488	0.1584	0.0646666	0.359922	0.79474	-0.137322	-0.0783099	0.0363152	0.0521822	-0.0667162	-0.074854	6	-0.044784	0.0735553	0.0300288	0.16672	0.573065	0.0447383	-0.0331962	0.218272	-0.0725125	0.109786	0.0323422	6	0.049905	0.104077	0.0424893	0.267393
A0A286YFF7	Palmitoyl-protein thioesterase 1	PPT1	0.0513823	0.205479	0.134371	-0.0474961	-0.179455	-0.31895	6	-0.0257783	0.197545	0.0806473	0.755817	0.997586	0.0249243	0.0620259	0.107027	-0.1531	-0.0951572	0.282176	6	0.0379827	0.154522	0.0630833	0.560509	0.849657	0.211173	-0.101913	0.192645	0.331149	-0.302006	0.189602	6	0.0867753	0.238214	0.0972504	0.393204	0.703669	-0.18133	-0.13347	-0.0184457	0.316259	0.070144	0.00948365	6	0.0104402	0.176302	0.0719748	0.88755
A0A286YFF8	Protein MON2 homolog	MON2	NA	NA	NA	NA	NA	NA	0	NA	NA	NA	NA	NA	NA	NA	NA	NA	NA	NA	0	NA	NA	NA	NA	NA	NA	NA	NA	NA	NA	NA	0	NA	NA	NA	NA	NA	NA	NA	NA	NA	NA	NA	0	NA	NA	NA	NA
A0A2R8Y455	Uncharacterized protein	4 SV	0.0611193	-0.262362	-0.117304	0.00569929	-0.361293	-0.526546	6	-0.200114	0.225331	0.0919911	0.0546719	0.749056	0.499995	0.126087	-0.119002	0.00785454	-0.2232	0	6	0.0486224	0.251297	0.102591	0.64572	0.875768	0.303988	0.146171	-0.222392	-0.154146	-0.0304092	-0.0163018	6	0.00448496	0.19394	0.0791757	0.955943	0.983448	-0.545741	0.0398354	-0.0344461	-0.196692	0.24344	-0.400443	6	-0.149008	0.291785	0.119121	0.239447
A0A2R8Y4K8	SAM domain-containing protein SAMSN-1	SAMSN1	0.0659633	-0.119125	-0.047723	-0.11955	NA	0.375758	5	0.0310646	0.207051	0.0925959	0.718746	0.997586	-0.059216	0.178609	0.104118	NA	-0.166798	-0.187627	5	-0.0261829	0.16267	0.0727482	0.699396	0.889199	-0.00182044	0.214651	-0.13735	-0.0676387	NA	0.0788554	5	0.0173394	0.136229	0.0609235	0.759724	0.907654	0.20114	-0.0884887	0.0640165	NA	-0.183667	0.0502569	5	0.00865161	0.148552	0.0664344	0.888467
A0A2R8Y4T1	Tensin-1	TNS1	NA	0.0603726	0.0522439	-0.168304	NA	0.39402	4	0.0845832	0.231901	0.115951	0.383138	0.997586	NA	-0.201967	0.0582677	NA	0.370536	-0.125988	4	0.0252121	0.254829	0.127414	0.808668	0.93054	NA	0.00415231	0.0511808	0.0104245	NA	0.312169	4	0.0944817	0.146615	0.0733075	0.141691	0.548492	NA	0.332241	0.0514384	NA	-0.0690897	0.159713	4	0.118576	0.170363	0.0851817	0.116305
A0A2R8Y4Z8	Coiled-coil domain-containing protein 9	CCDC9	NA	NA	NA	NA	NA	NA	0	NA	NA	NA	NA	NA	NA	NA	NA	NA	NA	NA	0	NA	NA	NA	NA	NA	NA	NA	NA	NA	NA	NA	0	NA	NA	NA	NA	NA	NA	NA	NA	NA	NA	NA	0	NA	NA	NA	NA
A0A2R8Y566	RAB11-binding protein RELCH	RELCH	NA	NA	NA	NA	NA	NA	0	NA	NA	NA	NA	NA	NA	NA	NA	NA	NA	NA	0	NA	NA	NA	NA	NA	NA	NA	NA	NA	NA	NA	0	NA	NA	NA	NA	NA	NA	NA	NA	NA	NA	NA	0	NA	NA	NA	NA
A0A2R8Y5Q8	Tubulin-specific chaperone E	TBCE	-0.513368	0.548255	-0.172666	-0.340345	0.479508	NA	5	0.000276652	0.484692	0.216761	0.998903	0.999926	0.109813	-0.581631	-0.267422	0.165854	0.857034	NA	5	0.0567295	0.540322	0.241639	0.800652	0.928861	-0.443825	-0.593301	0.84399	-0.628282	0.100093	NA	5	-0.144265	0.6249	0.279464	0.581403	0.818373	-0.403722	0.191224	0.0412964	-0.0577155	NA	-0.15359	5	-0.0765013	0.223004	0.0997302	0.417473
A0A2R8Y5S7	Radixin	RDX	0.0756027	0.357579	0.027894	-0.225424	0.0846334	-0.0119726	6	0.0513855	0.187955	0.0767325	0.518231	0.997586	0.0456828	-0.196223	0.117161	-0.30789	0.309271	-0.104211	6	-0.0227014	0.224735	0.0917478	0.809579	0.930875	0.0394792	-0.00973322	-0.0161799	-0.161518	-0.12204	-0.0920291	6	-0.0603368	0.0768414	0.0313704	0.0833438	0.46813	0.296718	-0.0579473	-0.0157961	0.0418202	0.0221527	-0.12283	6	0.0273528	0.144559	0.059016	0.652943
A0A2R8Y5V9	Tropomyosin alpha-4 chain	TPM4	0.320915	0.100656	0.0997443	-0.197771	0.437216	0.251062	6	0.168637	0.221693	0.090506	0.0920197	0.864914	0.466797	0.20634	-0.256166	0.0667244	-0.293731	-0.0988177	6	0.015191	0.291619	0.119053	0.900996	0.962726	-0.00912524	0.102951	-0.408158	-0.324339	0.310178	-0.144817	6	-0.078885	0.26919	0.109896	0.489302	0.763951	0.81867	-0.306861	-0.0344461	0.667425	-0.0690897	0.00948365	6	0.180864	0.451579	0.184357	0.349705
A0A2R8Y6Y7	Succinate--CoA ligase [ADP-forming] subunit beta, mitochondrial	SUCLA2	0.133664	0.0625211	0.165398	0.066949	-0.106657	0.092364	6	0.0690396	0.0947854	0.038696	0.104718	0.893109	0.755031	0.50201	-0.127524	0.0731828	0.00966094	0.0877585	6	0.216687	0.337574	0.137814	0.146953	0.686093	0.62267	0.0847708	0.163526	-0.0202399	0.14614	-0.074854	6	0.153669	0.247923	0.101214	0.159912	0.565324	-0.613645	-0.0671743	-0.0506261	-0.0874628	-0.100307	-0.0539218	6	-0.16219	0.222001	0.0906315	0.103803
A0A2R8Y793	Actin, cytoplasmic 1 (Fragment)	ACTB	-0.00846158	0.0376184	-0.148183	0.115677	0.113843	-0.0733732	6	0.00618672	0.104824	0.0427942	0.887923	0.997586	-0.167992	-0.196223	0.0687491	-0.000498561	0.0785976	-0.0988177	6	-0.0526976	0.118939	0.0485565	0.303266	0.775208	-0.0689346	-0.0637518	0.0333236	0.129975	-0.0338279	-0.0411052	6	-0.00738681	0.0765857	0.031266	0.818002	0.932859	0.140598	0.0665977	0.115679	-0.0874628	0.132343	0.0410384	6	0.0681322	0.0855351	0.0349195	0.0796006
A0A2R8Y7R9	Liprin-alpha-1 (Fragment)	PPFIA1	NA	0.390448	0.140062	0.10558	0.0729945	0.147226	5	0.171262	0.12606	0.0563757	0.00831721	0.348056	NA	-0.416706	0.35717	0.100964	0.590338	0.197037	5	0.16576	0.374616	0.167533	0.301497	0.774749	NA	-0.239119	-0.347436	-0.132858	0.506527	-0.190331	5	-0.0806435	0.337572	0.150967	0.568565	0.809239	NA	-0.107401	-0.120067	0.0280144	-0.123636	-0.0125427	5	-0.0671264	0.0700879	0.0313442	0.0417376
A0A2R8Y7Y4	Serine/threonine-protein phosphatase 6 regulatory ankyrin repeat subunit B	ANKRD44	-0.0941222	-0.0191836	-0.047723	-0.0767629	-0.00111794	0.251062	6	0.00202536	0.126811	0.0517705	0.969563	0.997586	-0.0411946	-0.136336	0.115718	-0.277362	-0.0170639	0.170483	6	-0.0309592	0.163835	0.0668854	0.653366	0.876465	-0.0146282	0.0315287	-0.0372529	0.0253805	-0.343826	0.203747	6	-0.0225085	0.178846	0.0730135	0.764196	0.908447	-0.0938669	-0.0618945	0.165555	0.546743	0.0794608	0.0988219	6	0.12247	0.230246	0.0939973	0.221809
A0A2R8YD14	40S ribosomal protein S24	RPS24	0.472108	-0.146161	0.537239	NA	0.144496	0.261046	5	0.253746	0.273845	0.122467	0.0473583	0.729834	0.698951	0.644323	NA	-0.188109	0.0923014	0.257158	5	0.300925	0.37448	0.167473	0.0777207	0.567025	0.308402	0.115798	0.424963	NA	0.0428229	0.285818	5	0.235561	0.154269	0.0689913	0.00433232	0.167137	-0.88016	0.101134	NA	-0.196692	-0.285832	0.178227	5	-0.216665	0.41903	0.187396	0.232266
A0A2R8YD85	Dedicator of cytokinesis protein 10	DOCK10	-0.0118602	0.0571439	0.0968209	-0.00937495	0.0505105	0.0118741	6	0.032519	0.0429317	0.0175268	0.0932172	0.864914	0.13116	0.0636226	0.10993	0.108566	0.0476705	0.147976	6	0.101488	0.0387119	0.0158041	7.62e-05	0.0129763	0.159986	-0.0181291	0.0526589	0.0582768	0.0812543	0.0788554	6	0.068817	0.0574439	0.0234514	0.0149265	0.250083	0.315096	-0.0267527	-0.0026207	-0.0725125	-0.43372	-0.0756917	6	-0.0493669	0.238531	0.09738	0.62318
A0A2R8YDH4	Tight junction protein ZO-2	TJP2	NA	NA	NA	NA	NA	NA	0	NA	NA	NA	NA	NA	NA	NA	NA	NA	NA	NA	0	NA	NA	NA	NA	NA	NA	NA	NA	NA	NA	NA	0	NA	NA	NA	NA	NA	NA	NA	NA	NA	NA	NA	0	NA	NA	NA	NA
A0A2R8YDT1	Glutamine synthetase	GLUL	0.0350065	0.150994	0.0401203	-0.0669412	0.0623315	0.0236513	6	0.0408604	0.0700607	0.0286022	0.183608	0.996171	-0.183282	-0.299175	0.118603	-0.251971	0.0295825	-0.0827579	6	-0.1115	0.163576	0.0667794	0.12594	0.658525	-0.0689346	-0.101913	-0.0154053	-0.076321	-0.181464	0.0241125	6	-0.0699876	0.0711639	0.0290525	0.0367461	0.35617	0.230484	-0.0383718	0.167887	0.121991	-0.0289911	-0.0282243	6	0.0707957	0.117667	0.0480374	0.171315
A0A2R8YDZ0	Basigin	BSG	0.838592	-0.304657	0.306195	-0.181195	-0.450103	-0.0986843	6	0.018358	0.476014	0.194332	0.926604	0.997586	0.918448	0.884592	-0.176198	0.253264	-0.314676	-0.0563825	6	0.251508	0.537383	0.219386	0.278313	0.755765	1.01087	0.429517	0.0106867	0.0966327	0	-0.153805	6	0.232318	0.427933	0.174703	0.213122	0.610457	-0.48089	-0.0925205	-0.634233	-0.246161	-0.0405508	0.37906	6	-0.185882	0.357961	0.146137	0.232165
A0A2R8YEM9	TPR and ankyrin repeat-containing protein 1	TRANK1	-0.0977289	0.5965	NA	0.217415	NA	0.0353331	4	0.18788	0.301488	0.150744	0.153556	0.970962	0.0624477	NA	-0.338848	NA	0.539558	0.489729	4	0.188222	0.411487	0.205744	0.280577	0.755765	0.248406	NA	0.581127	-0.08564	NA	0.153623	4	0.224379	0.276263	0.138132	0.0739661	0.444403	-0.740757	NA	0.0387497	NA	0.400739	0.196505	4	-0.0261909	0.498894	0.249447	0.897623
A0A2R8YG02	DNA mismatch repair protein	MSH2	NA	NA	NA	NA	NA	NA	0	NA	NA	NA	NA	NA	NA	NA	NA	NA	NA	NA	0	NA	NA	NA	NA	NA	NA	NA	NA	NA	NA	NA	0	NA	NA	NA	NA	NA	NA	NA	NA	NA	NA	NA	0	NA	NA	NA	NA
A0A2R8YG42	Rho guanine nucleotide exchange factor 7	ARHGEF7	-0.151066	NA	-0.226571	0.0822314	0.0342332	-0.177396	5	-0.0877138	0.137013	0.0612741	0.147235	0.967924	-0.100088	-0.0648128	0.0938916	0.0291144	NA	0.0877585	5	0.00917268	0.0882645	0.0394731	0.802633	0.929065	-0.133325	0.034238	NA	0.148971	-0.0458576	0.0941222	5	0.0196297	0.112	0.0500877	0.674392	0.867902	-0.233797	-0.0101331	-0.145907	-0.522678	0.156314	NA	5	-0.15124	0.254613	0.113866	0.175254
A0A2U3TZU2	Glucose-6-phosphate isomerase	GPI	-0.0238186	0.0528277	-0.110531	0.0718965	-0.0500275	-0.204618	6	-0.0440451	0.103417	0.0422199	0.321405	0.997586	-0.118866	-0.084131	-0.0787851	-0.101274	-0.0211567	-0.26404	6	-0.111375	0.0817416	0.0333709	0.00752208	0.204211	0.00363399	0.0450246	0.0190282	0.0364295	-0.118406	-0.0920291	6	-0.0177198	0.0697638	0.0284809	0.547758	0.799416	0.11984	-0.048779	-0.0264237	-0.229482	0.0584128	-0.0725615	6	-0.0331656	0.120149	0.0490505	0.514277
A0A2Y9D025	NADH dehydrogenase [ubiquinone] 1 alpha subcomplex subunit 6	NDUFA6	NA	NA	NA	NA	NA	NA	0	NA	NA	NA	NA	NA	NA	NA	NA	NA	NA	NA	0	NA	NA	NA	NA	NA	NA	NA	NA	NA	NA	NA	0	NA	NA	NA	NA	NA	NA	NA	NA	NA	NA	NA	0	NA	NA	NA	NA
A0A3B3IRT8	Translocon-associated protein subunit alpha	SSR1	0.55139	-0.767554	0.270318	-0.0938364	-0.548004	-0.137504	6	-0.120865	0.491246	0.20055	0.560149	0.997586	1.09812	0.929069	0.101204	0.0363265	-0.778762	-0.0721498	6	0.218967	0.693482	0.283113	0.457163	0.821696	1.09248	0.427457	-0.133983	0.0593341	0.0733317	-0.0663425	6	0.242047	0.459559	0.187614	0.226039	0.613655	-0.194269	-0.0898314	-0.650581	-0.563901	-0.114578	-0.0984317	6	-0.285265	0.253618	0.103539	0.020298
A0A3B3IRZ4	IQ motif and SEC7 domain-containing protein 1	IQSEC1	-0.0833557	-0.336858	-0.368843	NA	NA	NA	3	-0.263019	0.156412	0.0903048	0.00297515	0.227218	0.00771496	-0.181017	NA	NA	-0.308661	NA	3	-0.160654	0.159168	0.0918956	0.0319783	0.409434	0.0864994	-0.0637518	-0.336753	NA	NA	NA	3	-0.104668	0.214572	0.123883	0.237833	0.617103	0.565904	-0.0764606	NA	NA	NA	-0.0644547	3	0.141663	0.367453	0.212149	0.341676
A0A3B3ISG5	Insulin-degrading enzyme	IDE	-0.183275	0.380149	0.290928	0.527236	0.114875	0	6	0.188319	0.261202	0.106635	0.107848	0.897845	0.071678	-0.303286	0.0642664	-0.118488	0.51772	0.192645	6	0.070756	0.279427	0.114076	0.548963	0.847414	0.0126791	-0.326786	0.38914	0.9397	0.159673	0.0788554	6	0.208877	0.426932	0.174294	0.258385	0.632903	-0.130704	-0.195714	0.101106	0.108934	-0.148437	0.0294318	6	-0.0392304	0.135013	0.0551186	0.492893
A0A3B3ISS6	Transmembrane glycoprotein NMB	GPNMB	0.046489	-0.059501	-0.0348417	0.142733	-0.166855	-0.204618	6	-0.046099	0.129805	0.0529926	0.404745	0.997586	0.20012	0.27135	0.0968209	0.149768	0.0232375	-0.0151598	6	0.121023	0.10805	0.0441113	0.0207053	0.335403	0.226804	0.0637092	0.212618	0.2815	0.0780905	-0.0327899	6	0.138322	0.120269	0.0490996	0.018249	0.269744	0.0665977	-0.100618	-0.181096	-0.280108	-0.0115761	-0.0355198	6	-0.0903867	0.125054	0.0510531	0.107075
A0A3B3IT47	WD repeat-containing protein 37	WDR37	NA	NA	NA	NA	NA	NA	0	NA	NA	NA	NA	NA	NA	NA	NA	NA	NA	NA	0	NA	NA	NA	NA	NA	NA	NA	NA	NA	NA	NA	0	NA	NA	NA	NA	NA	NA	NA	NA	NA	NA	NA	0	NA	NA	NA	NA
A0A3B3ITT1	Ras-related protein Rab-12	RAB12	NA	0.246688	0.328797	NA	NA	0	3	0.191828	0.171126	0.0987995	0.0209312	0.540313	NA	0.185958	NA	NA	0.141464	0.286304	3	0.204575	0.0741933	0.0428355	0.000163434	0.0184303	NA	-0.200386	0.740486	NA	NA	0.394631	3	0.311577	0.475903	0.274763	0.126844	0.533584	NA	0.0287424	NA	NA	-0.356939	-0.228252	3	-0.185483	0.196365	0.113372	0.0410449
A0A3B3ITT5	60S ribosomal protein L29	RPL29	NA	NA	NA	NA	NA	NA	0	NA	NA	NA	NA	NA	NA	NA	NA	NA	NA	NA	0	NA	NA	NA	NA	NA	NA	NA	NA	NA	NA	NA	0	NA	NA	NA	NA	NA	NA	NA	NA	NA	NA	NA	0	NA	NA	NA	NA
A0A3B3ITW1	Glycogen synthase kinase-3 beta	GSK3B	-0.139868	0.30229	0.41582	-0.00676468	0.154571	NA	5	0.14521	0.224921	0.100588	0.144225	0.967924	-0.027332	0.0248034	-0.233913	0.130043	0.284283	NA	5	0.035577	0.192014	0.0858712	0.657133	0.876465	0.0162814	-0.409044	0.607012	-0.168618	0.100093	NA	5	0.0291449	0.377574	0.168856	0.852603	0.942266	0.0987782	-0.294424	-0.196015	0.436099	NA	0.017731	5	0.0124339	0.284863	0.127395	0.916269
A0A3B3IUA2	NHP2-like protein 1	SNU13	-0.33039	0.280306	NA	NA	0.164576	0.464841	4	0.144833	0.34009	0.170045	0.312728	0.997586	-0.243824	NA	NA	0.501051	0.405718	0.334939	4	0.249471	0.335832	0.167916	0.0970154	0.615691	-0.380879	NA	0.265204	NA	0.739638	0.055648	4	0.169903	0.465509	0.232754	0.382833	0.698052	-0.648835	NA	NA	0.327575	-0.0778662	0.319786	4	-0.0198351	0.460088	0.230044	0.915837
A0A3B3IUB1	Translation initiation factor eIF-2B subunit epsilon	EIF2B5	-0.147324	-0.0432386	0.209369	0.0748569	0.204886	0.366539	6	0.110848	0.187413	0.076511	0.178019	0.995545	0.0990199	0.310878	-0.160373	0.291888	0.376148	0.192645	6	0.185035	0.195213	0.0796955	0.0426442	0.464503	0.0830685	-0.0812392	0.21658	-0.104757	0.296632	0.224706	6	0.105832	0.168915	0.0689594	0.155868	0.56339	-0.233797	-0.0370762	-0.483857	0.270089	-0.229524	0.0949295	6	-0.103206	0.268658	0.109679	0.36889
A0A3B3IUB5	Minor histocompatibility antigen H13	HM13	0.583274	-1.19281	0.535081	-0.0109434	-0.812673	0.0584167	6	-0.139942	0.720524	0.294153	0.644478	0.997586	1.27075	1.33223	-0.475758	0.13059	-1.36165	0.183821	6	0.179998	1.03214	0.421368	0.678303	0.881687	1.33027	0.778763	-0.280765	0.152196	0.206785	0.168123	6	0.392562	0.569997	0.2327	0.1225	0.528968	-0.155795	0.0629774	-0.925999	0.13493	-0.330787	-0.0738128	6	-0.214748	0.38525	0.157278	0.202051
A0A3F2YNX7	Mitochondrial enolase superfamily member 1	ENOSF1	NA	NA	NA	NA	NA	NA	0	NA	NA	NA	NA	NA	NA	NA	NA	NA	NA	NA	0	NA	NA	NA	NA	NA	NA	NA	NA	NA	NA	NA	0	NA	NA	NA	NA	NA	NA	NA	NA	NA	NA	NA	0	NA	NA	NA	NA
A0A3F2YNY6	Pre-mRNA-processing factor 40 homolog A	PRPF40A	-0.189034	0.255166	-0.0348417	0.00776619	0.122081	-0.260652	6	-0.0165856	0.191473	0.0781687	0.836231	0.997586	-0.314213	-0.357813	0.142899	-0.0485624	0.18119	0.0249176	6	-0.0619303	0.228025	0.0930908	0.520927	0.845719	-0.269233	-0.285661	0.109157	0.113527	-0.0475844	0.0941222	6	-0.047612	0.187837	0.0766843	0.548566	0.800037	0.0557094	-0.165671	0.139644	0	0.114779	-0.145016	6	-9.25e-05	0.129811	0.0529952	0.998642
A0AV96	RNA-binding protein 47	RBM47	0.0284037	0.0975165	-0.00941915	-0.0800517	-0.0236605	0.125531	6	0.0230533	0.0773852	0.0315924	0.48231	0.997586	0.00771496	-0.00668689	0.012464	-0.0882856	-0.0219766	-0.210711	6	-0.0512468	0.0862305	0.0352034	0.176132	0.702825	0.0570733	0.0288144	0.0898495	-0.0682159	-0.158892	-0.144817	6	-0.0326979	0.106412	0.0434425	0.468995	0.756378	0.220769	-0.0938669	0.127711	0.0418202	0.045635	0.0194922	6	0.0602601	0.106098	0.0433143	0.19433
A0AVT1	Ubiquitin-like modifier-activating enzyme 6	UBA6	0.0851781	0.161055	-0.0189002	0.0866381	0.149542	-0.0986843	6	0.0608048	0.100971	0.0412211	0.170965	0.993837	0.0362841	-0.149226	0.012464	0.0124084	0.096085	-0.0721498	6	-0.010689	0.0867717	0.0354244	0.76903	0.915099	0.0623099	-0.0783099	0.0190282	0.0748401	0.100093	-0.100694	6	0.0128778	0.0838342	0.0342252	0.714577	0.891549	0.0881309	-0.0152265	0.0789668	0.0554951	0.122461	0.13934	6	0.0781947	0.054846	0.0223908	0.00580098
A0MZ66	Shootin-1	SHTN1	-0.0869356	0.171046	-0.103789	-0.1269	0.0644704	-0.275007	6	-0.0595193	0.156346	0.0638279	0.373047	0.997586	-0.11049	-0.33239	0.0340201	-0.438253	0.0991048	-0.187627	6	-0.155939	0.207383	0.0846636	0.0953066	0.609722	-0.213325	-0.178264	-0.0443462	-0.076321	-0.21212	-0.109411	6	-0.138964	0.0723544	0.0295386	0.000835831	0.0700188	0.360043	-0.139019	0.146757	0	-0.0486474	-0.104173	6	0.0358268	0.187623	0.0765969	0.650003
A1A4S6	Rho GTPase-activating protein 10	ARHGAP10	-0.115899	0.116253	-0.252433	0.172058	0.0440216	-0.177396	6	-0.035566	0.170934	0.0697833	0.621345	0.997586	-0.04518	0.0411052	-0.132661	-0.0135221	0.0655345	0.201415	6	0.0194487	0.113231	0.0462263	0.682853	0.882595	-0.0201523	0.188135	-0.136508	-0.0798085	-0.0790245	0	6	-0.0212264	0.113443	0.0463127	0.656515	0.860549	-0.168506	0.0774045	-0.211091	0.467126	-0.106632	-0.399658	6	-0.0568927	0.299609	0.122315	0.6518
A1L0T0	Acetolactate synthase-like protein	ILVBL	-0.0941222	NA	NA	NA	-0.0780646	0.507402	3	0.111738	0.342748	0.197886	0.416963	0.997586	0.205161	NA	NA	0.483902	NA	0.378125	3	0.355729	0.140714	0.081241	0.000280373	0.0256891	0.120367	NA	NA	NA	0.703138	-0.0920291	3	0.243825	0.411709	0.2377	0.161125	0.566219	-0.721898	NA	NA	-0.229482	0.0322634	NA	3	-0.306372	0.382915	0.221076	0.0720529
A1X283	SH3 and PX domain-containing protein 2B	SH3PXD2B	NA	NA	NA	NA	NA	NA	0	NA	NA	NA	NA	NA	NA	NA	NA	NA	NA	NA	0	NA	NA	NA	NA	NA	NA	NA	NA	NA	NA	NA	0	NA	NA	NA	NA	NA	NA	NA	NA	NA	NA	NA	0	NA	NA	NA	NA
A2A274	Aconitate hydratase, mitochondrial	ACO2	0.311428	-0.216054	0.187551	0.0802686	-0.289879	0.103505	6	0.0294698	0.234443	0.095711	0.764473	0.997586	0.645557	0.276867	0.00935806	-0.0997778	-0.260452	0	6	0.0952587	0.321506	0.131254	0.484627	0.832879	0.548732	0.245373	-0.134824	0.0497904	-0.0202014	-0.0578809	6	0.105165	0.252734	0.103178	0.332108	0.667675	-0.2205	0.059348	-0.103093	-0.133267	0.0216695	-0.00655636	6	-0.0637332	0.106463	0.0434633	0.173276
A2RRP1	Neuroblastoma-amplified sequence	NBAS	NA	NA	NA	NA	NA	NA	0	NA	NA	NA	NA	NA	NA	NA	NA	NA	NA	NA	0	NA	NA	NA	NA	NA	NA	NA	NA	NA	NA	NA	0	NA	NA	NA	NA	NA	NA	NA	NA	NA	NA	NA	0	NA	NA	NA	NA
A3KMH1	von Willebrand factor A domain-containing protein 8	VWA8	NA	NA	NA	NA	NA	NA	0	NA	NA	NA	NA	NA	NA	NA	NA	NA	NA	NA	0	NA	NA	NA	NA	NA	NA	NA	NA	NA	NA	NA	0	NA	NA	NA	NA	NA	NA	NA	NA	NA	NA	NA	0	NA	NA	NA	NA
A4D1P6	WD repeat-containing protein 91	WDR91	-0.0691244	0.296825	0.0401203	-0.044816	-0.0674867	0.103505	6	0.0431705	0.141836	0.0579042	0.473099	0.997586	0.0192106	0.00499491	-0.105472	0.18229	0.294199	-0.176222	6	0.0365	0.175705	0.0717313	0.6219	0.871599	0.0430152	0.0530619	0.301092	-0.0166147	0.450131	-0.109411	6	0.120212	0.211415	0.0863097	0.193868	0.598002	-0.155795	0.0299792	-0.00524617	0.649503	0.0192509	0.028849	6	0.0944235	0.280984	0.114711	0.429621
A5A3E0	POTE ankyrin domain family member F	POTEF	-0.141728	-0.374146	-0.313348	0.300274	0.284112	-0.379704	6	-0.10409	0.318845	0.130168	0.442488	0.997586	-0.0897612	-0.303286	-0.354767	-0.0817293	-0.0814172	0.134301	6	-0.129443	0.177037	0.0722752	0.103562	0.629358	0.00363399	-0.18455	0.0876882	0.255212	0.124834	0.071161	6	0.0596633	0.145728	0.0594933	0.339579	0.671337	0.690795	0.127948	-0.105909	0.316259	0.112965	0.0433485	6	0.197568	0.277578	0.113321	0.111861
A5PLN9	Trafficking protein particle complex subunit 13	TRAPPC13	NA	0.160052	-0.0380513	-0.391182	NA	NA	3	-0.0897273	0.279227	0.161212	0.423342	0.997586	NA	0.181553	-0.139539	NA	0.403277	NA	3	0.14843	0.27292	0.15757	0.193346	0.719	NA	0.487999	0.229707	-0.39101	NA	NA	3	0.108899	0.451786	0.260839	0.543936	0.796614	NA	-0.103327	0.206974	NA	NA	-0.0644547	3	0.0130642	0.169052	0.0976024	0.843811
A5YKK6	CCR4-NOT transcription complex subunit 1	CNOT1	-0.276256	0.116253	-0.0509614	0.0287829	-0.0674867	0.200078	6	-0.0082651	0.165791	0.067684	0.905229	0.997586	0.272351	-0.508629	-0.297876	0.326805	0.423896	0.174943	6	0.0652484	0.377666	0.154182	0.681112	0.881687	0.171339	-0.31985	0.274735	-0.0876866	0.0733317	-0.00812788	6	0.0172902	0.209036	0.0853384	0.843505	0.938223	-0.684904	0.0797951	-0.27936	0.467126	-0.289425	0.177175	6	-0.0882654	0.409908	0.167344	0.609384
A6NC48	ADP-ribosyl cyclase/cyclic ADP-ribose hydrolase 2	BST1	0.407424	-0.431951	0.452873	0.102682	-0.937669	-0.304153	6	-0.118466	0.539581	0.220283	0.602486	0.997586	0.661539	0.693624	-0.0607204	-0.0107071	-0.329826	0.0445464	6	0.166409	0.416453	0.170016	0.350771	0.794143	0.632092	0.163598	-0.113117	0.00494733	-0.052777	-0.083416	6	0.091888	0.282208	0.115211	0.443651	0.736717	-0.449526	-0.103327	-0.683844	-0.280108	0.131895	0.17085	6	-0.202343	0.334599	0.136599	0.169337
A6NC98	Coiled-coil domain-containing protein 88B	CCDC88B	NA	NA	NA	NA	NA	NA	0	NA	NA	NA	NA	NA	NA	NA	NA	NA	NA	NA	0	NA	NA	NA	NA	NA	NA	NA	NA	NA	NA	NA	0	NA	NA	NA	NA	NA	NA	NA	NA	NA	NA	NA	0	NA	NA	NA	NA
A6NDG6	Glycerol-3-phosphate phosphatase	PGP	0.00505323	0.144924	-0.256166	NA	0.0353241	0.157952	5	0.0174175	0.16683	0.0746087	0.801744	0.997586	-0.0551918	-0.264703	NA	-0.024229	0.159657	-0.0880913	5	-0.0545117	0.151735	0.0678578	0.396663	0.808787	-0.101747	-0.0550869	0.0731959	NA	-0.185261	-0.100694	5	-0.0739184	0.0947176	0.042359	0.0852334	0.472409	0.161062	0.0025222	NA	-0.196692	0.253765	0.222223	5	0.0885759	0.186538	0.0834224	0.269665
A6NEM2	Host cell factor 1	HCFC1	-0.264047	0.656757	-0.124109	-0.117859	0.145507	0.0353331	6	0.0552637	0.326937	0.133472	0.68758	0.997586	-0.314213	-0.321928	0.0997443	-0.24865	0.608465	0.115864	6	-0.0101198	0.362542	0.148007	0.946836	0.979986	-0.461252	-0.10489	0.5135	-0.0524266	0.153674	0.124179	6	0.0287974	0.323805	0.132193	0.831932	0.935236	-0.648835	0.108177	0.142019	0.246438	0.104776	0.0775643	6	0.0050232	0.325709	0.13297	0.970609
A6NFX8	ADP-sugar pyrophosphatase	NUDT5	0.150484	-0.208263	-0.172666	-0.177081	0.222233	0.220688	6	0.00589915	0.212166	0.0866163	0.947043	0.997586	-0.0959486	-0.213525	0.137219	0.133319	-0.288789	-0.187627	6	-0.0858918	0.182066	0.0743282	0.274719	0.755765	-0.0862126	0.0260949	-0.23406	-0.110096	0.0828336	0.071161	6	-0.0417131	0.123696	0.0504988	0.42806	0.728	0.704802	-0.257743	0.34324	0.108934	-0.0976795	-0.25001	6	0.091924	0.377943	0.154295	0.564569
A6NHL2	Tubulin alpha chain-like 3	TUBAL3	NA	NA	NA	NA	NA	NA	0	NA	NA	NA	NA	NA	NA	NA	NA	NA	NA	NA	0	NA	NA	NA	NA	NA	NA	NA	NA	NA	NA	NA	0	NA	NA	NA	NA	NA	NA	NA	NA	NA	NA	NA	0	NA	NA	NA	NA
A6NHR9	Structural maintenance of chromosomes flexible hinge domain-containing protein 1	SMCHD1	0.0366524	0.0710831	-0.0252557	NA	0.469858	NA	4	0.138084	0.224745	0.112373	0.158712	0.978927	0.166052	-0.105505	NA	0.514234	0.382359	NA	4	0.239285	0.270992	0.135496	0.0559621	0.507728	0.0412483	-0.492372	0.191975	NA	0.87796	NA	4	0.154703	0.564526	0.282263	0.507763	0.775172	0.0447383	0.016316	NA	-0.180572	NA	0.205816	4	0.0215746	0.158506	0.0792531	0.739467
A6NIW2	Dedicator of cytokinesis protein 11	DOCK11	-0.147324	-0.0294438	-0.282569	0.0778112	-0.0710041	-0.204618	6	-0.109524	0.129157	0.052728	0.0645045	0.76881	-0.159328	-0.136336	-0.14645	0.0508358	-0.244096	0.16601	6	-0.0782274	0.153902	0.0628304	0.241497	0.740709	-0.0275507	-0.0637518	-0.35134	-0.0113327	0.117148	-0.074854	6	-0.0686136	0.154578	0.0631061	0.302428	0.654031	0	-0.0357817	-0.128629	0.40439	0.044684	0.222223	6	0.0844811	0.194892	0.0795643	0.313298
A6NK06	Cis-aconitate decarboxylase	ACOD1	NA	NA	NA	NA	NA	NA	0	NA	NA	NA	NA	NA	NA	NA	NA	NA	NA	NA	0	NA	NA	NA	NA	NA	NA	NA	NA	NA	NA	NA	0	NA	NA	NA	NA	NA	NA	NA	NA	NA	NA	NA	0	NA	NA	NA	NA
A6NM71	PRA1 family protein	WDR45	NA	NA	NA	NA	NA	NA	0	NA	NA	NA	NA	NA	NA	NA	NA	NA	NA	NA	0	NA	NA	NA	NA	NA	NA	NA	NA	NA	NA	NA	0	NA	NA	NA	NA	NA	NA	NA	NA	NA	NA	NA	0	NA	NA	NA	NA
A6NMH8	Tetraspanin	CD81	0.552541	-0.161124	0.482294	0.217415	-0.175664	0.329064	6	0.207421	0.313732	0.128081	0.136418	0.967924	0.57071	0.894495	-0.132661	0.137494	-0.250808	0.214471	6	0.23895	0.430965	0.175941	0.204273	0.719	0.626211	0.327185	0.2284	0.146983	0.0509143	0.071161	6	0.241809	0.214377	0.087519	0.0200287	0.278313	-0.449526	0.0569233	-0.27936	-0.117836	-0.150614	0.087113	6	-0.142217	0.203057	0.0828977	0.117004
A8K727	Pleckstrin homology domain-containing family A member 2	PLEKHA2	-0.241929	0.0996104	0.168185	0.0051821	0.199056	-0.0240455	6	0.0343433	0.161177	0.0658002	0.61308	0.997586	-0.0959486	-0.182909	0.266421	0.0762121	0.189714	0.0199684	6	0.0455762	0.169338	0.069132	0.524617	0.845719	-0.0727563	-0.268866	0.202	0.163302	-0.114781	0.071161	6	-0.00332334	0.18068	0.0737623	0.964951	0.988277	-0.418829	0.105833	0.071511	0.13493	0.0813169	0.118128	6	0.0154816	0.214041	0.0873817	0.862911
A8K878	Mesencephalic astrocyte-derived neurotrophic factor	MANF	-0.0603005	0.293171	0.233526	-0.0577261	-0.309134	0.39402	6	0.0822593	0.267457	0.109189	0.468596	0.997586	0.458376	0.19035	0.271615	-0.18018	0.366156	0.0199684	6	0.187714	0.23479	0.0958524	0.0786491	0.567046	0.0500614	-0.0637518	0.0970307	-0.213244	-0.00838291	-0.118181	6	-0.0427447	0.113607	0.0463799	0.378425	0.695637	-0.0698214	0.0905038	-0.408941	0.527247	0.0484843	-0.0416278	6	0.0243075	0.302928	0.12367	0.848116
A8K968	Band 4.1-like protein 3	EPB41L3	0.223115	0.104832	-0.233913	0.0723903	0.280437	-0.561311	6	-0.019075	0.320081	0.130672	0.886841	0.997586	0.0475552	-0.262701	0.341202	-0.247466	-0.0891298	-0.23417	6	-0.0741183	0.236114	0.0963933	0.459718	0.821696	0.0465426	0.0530619	-0.139037	0.198518	-0.231616	-0.0663425	6	-0.0231455	0.153984	0.0628638	0.72041	0.895352	0.0557094	-0.182762	0.225008	0.185556	0.0803891	-0.0440782	6	0.0533038	0.150281	0.0613522	0.405317
A8MUM1	EARP and GARP complex-interacting protein 1	EIPR1	NA	0.00559402	-0.0937354	-0.104402	0.0846334	-0.177396	5	-0.0570612	0.102554	0.0458638	0.201407	0.997586	NA	-0.340815	0.0938916	0.0871403	-0.0451264	-0.21654	5	-0.0842898	0.191027	0.08543	0.302769	0.775208	NA	-0.159568	0.0258173	0.0651355	-0.0185071	-0.227806	5	-0.0629855	0.125273	0.0560237	0.244401	0.624058	NA	-0.0684973	0.0285178	0.382857	0.249644	0.0993771	5	0.13838	0.179261	0.0801679	0.088145
A8MWD9	Putative small nuclear ribonucleoprotein G-like protein 15	SNRPGP15	0.0100888	-0.0432386	0.140062	-0.0198635	0.160582	-0.0362202	6	0.0352351	0.0912499	0.0372526	0.366522	0.997586	-0.35568	-0.234956	0.0401203	0.0718555	0.162546	-0.0827579	6	-0.0664785	0.197605	0.080672	0.429122	0.815043	-0.0997956	-0.390758	0.220531	0.0142463	0.0653654	-0.315862	6	-0.084379	0.233585	0.0953608	0.39702	0.707339	0.662367	0.163318	0.209241	0.160465	0.0817806	-0.148308	6	0.188144	0.265039	0.108202	0.112698
A8MWX3	Putative WAS protein family homolog 4	WASH4P	NA	0.188857	NA	0.0733775	0.0276705	-0.0859732	4	0.0509829	0.113741	0.0568706	0.289647	0.997586	NA	NA	-0.26366	-0.0250403	0.286272	0.20578	4	0.0508379	0.247725	0.123863	0.617697	0.87139	NA	NA	0.0220495	-0.201482	0.106318	-0.0163018	4	-0.0223542	0.129938	0.0649691	0.674904	0.867902	NA	NA	-0.166329	0.108934	0.069209	0.50131	4	0.128281	0.276773	0.138387	0.274709
A8MXP9	Matrin-3	MATR3	-0.0762225	-0.00561579	-0.197571	-0.0298988	0.174512	-0.137504	6	-0.0453833	0.128665	0.0525273	0.407837	0.997586	-0.280937	-0.20581	0.172357	-0.119571	-0.0780025	-0.0668748	6	-0.0964729	0.15492	0.063246	0.158153	0.695004	-0.232433	0.0450246	-0.174049	0.0489922	-0.0304092	-0.00812788	6	-0.0585005	0.117646	0.0480287	0.25117	0.626432	0.230484	-0.0216186	0.174862	0.121991	-0.0155382	-0.0997056	6	0.065079	0.129476	0.0528582	0.246418
A9Z1X7	Serine/arginine repetitive matrix protein 1	SRRM1	0.0151069	0.0571439	-0.0804386	0.0535053	0.0719317	-0.246438	6	-0.0215314	0.123249	0.050316	0.677776	0.997586	-0.150714	-0.167842	0.0672564	-0.159767	0.134122	0.0830206	6	-0.0323207	0.141101	0.0576043	0.587094	0.860716	-0.0881452	-0.0666516	0.0941625	0.0847394	-0.172016	0.0478285	6	-0.0166804	0.108136	0.0441464	0.713443	0.890936	0.305936	-0.0965635	0.015625	-0.246161	0.0574702	0.0153794	6	0.00861442	0.182677	0.0745776	0.910328
B0I1T2	Unconventional myosin-Ig	MYO1G	0.263034	0.049582	0.355948	0.0992934	-0.893404	-0.579013	6	-0.117427	0.501776	0.204849	0.579148	0.997586	0.328873	0.209228	-0.125815	0.0102323	0.148768	0.252946	6	0.137372	0.167783	0.068497	0.0727162	0.549614	0.315729	0.034238	0.198666	0.0147914	0.243963	0.189602	6	0.166165	0.118614	0.0484239	0.00642268	0.186449	-0.288245	0.0774045	-0.0642494	0.121991	0.0593548	0.14042	6	0.00777924	0.161842	0.0660717	0.908605
B0QY89	Eukaryotic translation initiation factor 3 subunit L	EIF3L	0.0100888	-0.105795	0.0997443	0.0180565	-0.0982591	0.125531	6	0.00822779	0.0965152	0.0394022	0.838784	0.997586	0.0990199	0.310878	-0.010995	0.0707169	-0.231712	0.0199684	6	0.0429794	0.175828	0.0717815	0.562655	0.849657	0.151821	0.034238	-0.0578406	0.0769298	-0.0545121	0	6	0.0251061	0.0808397	0.0330027	0.464379	0.752243	0.11984	-0.0884887	-0.154624	-0.0874628	-0.0274902	-0.0725615	6	-0.0517979	0.0934589	0.0381544	0.20444
B0QYS7	Transcription factor EB	TFEB	-0.141728	NA	NA	NA	0.273982	-0.395301	3	-0.0876826	0.337899	0.195086	0.514454	0.997586	0.127624	NA	NA	-0.982067	NA	-0.338358	3	-0.3976	0.557213	0.321707	0.100989	0.623504	-0.501894	NA	NA	NA	-0.0252963	-0.398918	3	-0.308703	0.25078	0.144788	0.0139249	0.250083	0.324198	NA	NA	0.210218	-0.837974	NA	3	-0.101186	0.640617	0.36986	0.688542
B0QZ18	Copine-1	CPNE1	-0.0480371	0.198658	0.0217418	0.108953	0.191248	-0.349008	6	0.0205926	0.204916	0.0836568	0.810541	0.997586	-0.0877046	-0.309473	-0.0689036	-0.0533132	0.298803	-0.0827579	6	-0.0505583	0.195883	0.0799689	0.541425	0.847414	-0.0900804	-0.209972	0.205327	-0.0742904	-0.052777	0	6	-0.0369656	0.137454	0.0561153	0.524937	0.783265	-0.18133	-0.100618	0.103545	0.121991	-0.0160342	0.0639752	6	-0.00141189	0.120785	0.0493105	0.977721
B0YIW6	Archain 1, isoform CRA_a	ARCN1	-0.0833557	0.0603726	-0.00313289	0.0419537	0.0331415	-0.163976	6	-0.0191661	0.0873445	0.0356582	0.602681	0.997586	-0.212115	-0.134505	0.029428	-0.124779	0.0136673	0.0150022	6	-0.0688835	0.101452	0.0414175	0.12726	0.658525	-0.139324	-0.122887	0.0355678	-0.0481503	-0.0614732	-0.0327899	6	-0.0615094	0.0636389	0.0259805	0.0394436	0.367139	0.0881309	-0.0553219	0.12291	-0.133267	0.122912	-0.104173	6	0.00686523	0.117789	0.0480871	0.88931
B1AK88	F-actin-capping protein subunit beta	CAPZB	-0.110424	0.13679	-0.204767	0.0231743	0.175502	-0.275007	6	-0.0424553	0.18384	0.0750525	0.584084	0.997586	-0.292733	-0.307408	0.088015	-0.0754127	0.163268	-0.181913	6	-0.101031	0.196026	0.0800274	0.235432	0.740709	-0.211217	-0.0522101	0.00992596	0.0508539	-0.140348	-0.153805	6	-0.0828001	0.102217	0.04173	0.0753457	0.448101	-0.106042	0.00126165	0.142019	-0.148863	0.175556	0.00593458	6	0.0116444	0.12932	0.0527945	0.829872
B1AKJ5	Nardilysin	NRDC	-0.0515303	-0.0397775	0.0761896	-0.00728635	0.0243779	-0.0362202	6	-0.00570781	0.0485927	0.0198379	0.779434	0.997586	0.0211177	-0.136336	0.230862	0.188602	0.136328	0.0782671	6	0.0864733	0.132474	0.0540822	0.140921	0.680694	0.0950411	-0.323314	0.208646	0.10996	0.158175	0.116724	6	0.060872	0.192666	0.0786554	0.456892	0.745054	-0.0344884	0.0845643	-0.23863	0.108934	-0.0185169	0.0065267	6	-0.0152683	0.1234	0.050378	0.768044
B1ANH3	Guanylate kinase (Fragment)	GUK1	NA	NA	NA	NA	NA	NA	0	NA	NA	NA	NA	NA	NA	NA	NA	NA	NA	NA	0	NA	NA	NA	NA	NA	NA	NA	NA	NA	NA	NA	0	NA	NA	NA	NA	NA	NA	NA	NA	NA	NA	NA	0	NA	NA	NA	NA
B2R5W2	Heterogeneous nuclear ribonucleoproteins C1/C2	HNRNPC	-0.0221042	-0.273159	-0.237598	0.106062	0.193204	0.046921	6	-0.0311124	0.187898	0.0767089	0.693586	0.997586	-0.255319	-0.0388799	-0.0189002	0.200971	-0.312668	-0.276164	6	-0.116827	0.199791	0.0815645	0.182559	0.709249	-0.127351	0.0151653	-0.219713	0.233129	0.610918	-0.227806	6	0.0473903	0.325795	0.133005	0.729016	0.898591	-0.155795	0.382487	0.10598	0.13493	0.105688	0.118128	6	0.115236	0.17056	0.0696309	0.128933
B3KS98	Eukaryotic translation initiation factor 3 subunit H	EIF3H	-0.134301	0.0764087	-0.179738	-0.108314	-0.388829	-0.177396	6	-0.152028	0.149596	0.0610723	0.0320277	0.647622	-0.259943	-0.125379	0.161206	-0.165123	0.0319547	0.174943	6	-0.0303903	0.180349	0.073627	0.688492	0.884214	-0.215435	0.138638	-0.0325434	0.0348179	0.0215703	0.055648	6	0.000449197	0.119553	0.0488074	0.992838	0.999227	0.20114	0.0200552	0.279954	0.316259	0.124263	-0.0857541	6	0.142653	0.154887	0.0632323	0.0476903
B4DDD6	cDNA FLJ59450, highly similar to Drebrin-like protein	DBNL	-0.103156	0.0635941	-0.197571	0.0992934	0.0320489	-0.218424	6	-0.0540357	0.137692	0.0562126	0.359081	0.997586	-0.271569	-0.399004	0.394551	-0.557021	0.107377	-0.282264	6	-0.167988	0.352358	0.143849	0.269973	0.755765	-0.43396	0.0179055	-0.204625	-0.070527	-0.229655	-0.0327899	6	-0.158942	0.165969	0.0677567	0.0409344	0.373893	0.588744	0.0175635	0.0962153	-0.543142	-0.0244929	-0.0763186	6	0.00976153	0.362503	0.147991	0.94871
B4DDJ5	cDNA FLJ55770, highly similar to Macrophage scavenger receptor types I and II	MSR1	0.165606	-0.299129	-0.0837514	-0.044816	-0.372824	-0.111508	6	-0.124404	0.192094	0.078422	0.143746	0.967924	0.333485	0.653895	0.0597697	-0.137224	-0.38361	-0.15368	6	0.062106	0.376517	0.153712	0.694688	0.886733	0.410482	0.525068	-0.117266	0.239207	-0.241464	-0.0663425	6	0.124947	0.311191	0.127043	0.348556	0.675019	0.0225426	0.0138178	-0.0863178	-0.405639	-0.0982046	-0.238038	6	-0.131973	0.164011	0.0669571	0.077015
B4DL54	Protein farnesyltransferase subunit beta	CHURC1-FNTB	NA	NA	NA	NA	NA	NA	0	NA	NA	NA	NA	NA	NA	NA	NA	NA	NA	NA	0	NA	NA	NA	NA	NA	NA	NA	NA	NA	NA	NA	0	NA	NA	NA	NA	NA	NA	NA	NA	NA	NA	NA	0	NA	NA	NA	NA
B4DLJ1	cDNA FLJ60670, highly similar to Upstream stimulatory factor 2	USF2	-0.0221042	0.511768	NA	-0.445997	0.314084	0.0584167	5	0.0832336	0.363569	0.162593	0.584505	0.997586	-0.10424	NA	-0.179738	0.012013	0.485773	-0.0988177	5	0.0229981	0.267587	0.119669	0.836147	0.942972	-0.139324	NA	-0.106503	-0.363121	0.0476832	0.189602	5	-0.0743324	0.208091	0.093061	0.399248	0.70857	0.503168	NA	0.397917	-0.263034	0.297934	0.132304	5	0.213658	0.299468	0.133926	0.110968
B4DR61	cDNA FLJ59739, highly similar to Protein transport protein Sec61 subunit alpha isoform 1	SEC61A1	0.438884	-1.17498	0.89957	NA	-0.85854	0	5	-0.139013	0.869323	0.388773	0.701242	0.997586	0.711997	1.58607	NA	0.114656	-1.33287	0.0150022	5	0.218971	1.0692	0.478161	0.624127	0.871775	0.816939	0.674951	-0.164572	NA	0.162663	0.116724	5	0.321341	0.410431	0.183551	0.0843823	0.471255	-0.359328	-0.0592619	NA	0.467126	-0.157711	-0.0545393	5	-0.0327429	0.3055	0.136624	0.796608
B4DUC8	S-methyl-5'-thioadenosine phosphorylase	MTAP	-0.0289742	0.0343383	-0.179738	0.296052	0.367033	-0.137504	6	0.0585346	0.225847	0.0922016	0.539776	0.997586	-0.150714	-0.349289	0.0217418	0.193143	0.044541	-0.276164	6	-0.0861234	0.207962	0.0849002	0.334303	0.787839	-0.03872	-0.172005	0.0563478	0.282406	0.0733317	-0.171953	6	0.00490133	0.172519	0.0704306	0.945891	0.979197	0.191224	-0.0884887	0.14912	-0.263034	0.139487	0.177175	6	0.0509139	0.184995	0.0755238	0.5155
B4DUT8	Calponin	CNN2	-0.351763	0.243851	0.131517	-0.191237	0.0440216	0.338525	6	0.0358189	0.263024	0.107379	0.745589	0.997586	-0.338461	-0.0665584	0.073218	0.0541044	0.234344	0.125112	6	0.0136266	0.198358	0.0809794	0.869724	0.950889	-0.456251	-0.365542	0.00992596	-0.226712	0.0749197	-0.190331	6	-0.192332	0.206481	0.0842957	0.0456587	0.384688	-0.233797	0.118678	0.167887	0.507484	0.41516	-0.00416878	6	0.161874	0.271893	0.111	0.175431
B4DYU2	Conserved oligomeric Golgi complex subunit 8	COG8	NA	NA	NA	NA	NA	NA	0	NA	NA	NA	NA	NA	NA	NA	NA	NA	NA	NA	0	NA	NA	NA	NA	NA	NA	NA	NA	NA	NA	NA	0	NA	NA	NA	NA	NA	NA	NA	NA	NA	NA	NA	0	NA	NA	NA	NA
B4E0Y9	Serine/threonine-protein kinase 26	STK26	-0.321928	0.354076	-0.183287	-0.240065	0.180441	0.0584167	6	-0.0253911	0.265456	0.108372	0.819483	0.997586	-0.373107	-0.414482	-0.141264	0.174183	0.477674	0.192645	6	-0.0140582	0.353666	0.144384	0.924359	0.971405	-0.320564	-0.412729	0.327587	-0.416874	-0.107558	0.109229	6	-0.136818	0.305086	0.124551	0.297733	0.652069	-0.0461702	-0.0553219	-0.0891002	0.121991	0.0389647	0.0656808	6	0.0060073	0.0820103	0.0334806	0.861186
B4E2Q0	Calcium-transporting ATPase	ATP2C1	0.304614	NA	0.0431608	NA	NA	0.596837	3	0.31487	0.27698	0.159915	0.0197267	0.53063	0.519014	0.454115	NA	NA	NA	-0.313158	3	0.21999	0.462859	0.267232	0.248903	0.747675	0.726375	0.123451	NA	NA	NA	-0.295824	3	0.184667	0.513842	0.296667	0.37335	0.691914	-0.0579473	0.281221	NA	NA	-0.302072	NA	3	-0.0262661	0.292934	0.169126	0.81927
B5ME97	Septin 10, isoform CRA_c	2021-09-10	-0.152941	0.665971	0.102662	0.207558	0.245985	-0.232363	6	0.139479	0.321964	0.131441	0.313578	0.997586	-0.163653	-0.232994	-0.181511	0.294817	0.699818	0.111217	6	0.0879489	0.362391	0.147946	0.565406	0.851283	0.0394792	-0.113861	0.595903	0.00768853	0.0828336	0.0788554	6	0.11515	0.246254	0.100533	0.278717	0.645294	-0.449526	-0.167088	0.0361985	-0.5025	0.0960808	0.0165557	6	-0.161713	0.259387	0.105894	0.15772
B5MEG5	Ubiquitin carboxyl-terminal hydrolase 19	USP19	NA	NA	NA	NA	NA	NA	0	NA	NA	NA	NA	NA	NA	NA	NA	NA	NA	NA	0	NA	NA	NA	NA	NA	NA	NA	NA	NA	NA	NA	0	NA	NA	NA	NA	NA	NA	NA	NA	NA	NA	NA	0	NA	NA	NA	NA
B7Z8K7	Rho GTPase-activating protein 25	ARHGAP25	NA	NA	NA	-0.0566458	0.18438	-0.411069	3	-0.0944449	0.299518	0.172927	0.431677	0.997586	NA	NA	-0.441355	0.124384	NA	0.0396642	3	-0.0924357	0.305128	0.176166	0.449186	0.821696	NA	NA	NA	-0.266894	0.106318	-0.0245223	3	-0.0616995	0.189363	0.109329	0.417208	0.722111	NA	NA	-0.128629	0.281771	0.0673372	NA	3	0.0734932	0.205269	0.118512	0.375047
B7ZC38	Endophilin-B2	SH3GLB2	-0.149194	NA	-0.0125726	0.0353833	-0.174402	0.1686	5	-0.026437	0.140549	0.0628554	0.652321	0.997586	0.335019	0.0248034	0.149967	-0.0659895	NA	-0.319417	5	0.0248767	0.244249	0.109232	0.806477	0.930419	-0.04059	0.200248	NA	0.098434	-0.259361	-0.118181	5	-0.0238902	0.180151	0.080566	0.750046	0.905451	-0.434096	0.103485	0.11326	0.234465	0.0264945	NA	5	0.00872182	0.258492	0.115601	0.935218
B7ZKJ8	ITIH4 protein	ITIH4	NA	NA	NA	NA	NA	NA	0	NA	NA	NA	NA	NA	NA	NA	NA	NA	NA	NA	0	NA	NA	NA	NA	NA	NA	NA	NA	NA	NA	NA	0	NA	NA	NA	NA	NA	NA	NA	NA	NA	NA	NA	0	NA	NA	NA	NA
B7ZL14	FNBP1 protein	FNBP1	-0.0428131	0.283993	-0.151655	-0.0256649	0.113843	-0.304153	6	-0.0210751	0.204425	0.0834561	0.805747	0.997586	-0.194304	-0.364239	0.141481	-0.209391	0.264246	-0.0934446	6	-0.0759419	0.235898	0.0963051	0.448662	0.821696	-0.188234	-0.0783099	0.185252	-0.109204	-0.241464	0.0241125	6	-0.0679746	0.154254	0.0629738	0.305751	0.654531	0.0774045	-0.11285	0.174862	-0.0430687	0.0503808	-0.0719363	6	0.0124654	0.107647	0.0439466	0.782465
B8ZZA8	Glutaminase kidney isoform, mitochondrial	GLS	NA	NA	NA	NA	NA	NA	0	NA	NA	NA	NA	NA	NA	NA	NA	NA	NA	NA	0	NA	NA	NA	NA	NA	NA	NA	NA	NA	NA	NA	0	NA	NA	NA	NA	NA	NA	NA	NA	NA	NA	NA	0	NA	NA	NA	NA
B8ZZN6	Small ubiquitin-related modifier 1	SUMO1	NA	NA	NA	0.0525045	0.268426	0.147226	3	0.156052	0.108231	0.0624871	0.00658696	0.332286	NA	NA	0.0850677	0.281099	NA	-0.513855	3	-0.0492296	0.414143	0.239106	0.762306	0.915099	NA	NA	NA	-0.057575	-0.0269986	-0.0663425	3	-0.0503054	0.0206548	0.0119251	0.000352329	0.0553819	NA	NA	0.108411	0.316259	0.0182823	NA	3	0.147651	0.152815	0.0882278	0.0377526
C9J6U3	Protein diaphanous homolog 2	DIAPH2	NA	NA	NA	-0.102171	-0.187068	0.429865	3	0.0468752	0.334384	0.193057	0.721688	0.997586	NA	NA	-0.0920666	-0.340339	NA	0.381988	3	-0.0168061	0.366997	0.211886	0.90697	0.965492	NA	NA	NA	-0.276867	-0.302006	0.331621	3	-0.0824169	0.358788	0.207146	0.562541	0.808036	NA	NA	-0.0452126	0.382857	0.0153726	NA	3	0.117672	0.231646	0.133741	0.220876
C9JAB9	Cytoplasmic protein NCK1 (Fragment)	NCK1	-0.0744447	-0.258334	NA	0.426156	-0.0339207	-0.690045	5	-0.126118	0.403631	0.180509	0.458773	0.997586	0.160872	NA	-0.533473	0.521337	0.211504	0.134301	5	0.098908	0.386045	0.172644	0.541438	0.847414	-0.334261	NA	0.0129664	-0.0871015	0.883408	0.388453	5	0.172693	0.474783	0.212329	0.391051	0.703572	-0.545741	NA	0.460146	-1.71823	0.415896	0.539862	5	-0.169613	0.972427	0.434882	0.675854
C9JAU6	Interferon regulatory factor 5	IRF5	-0.0959244	0.251404	-0.259908	0.165129	0.393647	0.319542	6	0.128982	0.254744	0.103999	0.243205	0.997586	0.223497	-0.192407	0.173745	0.232031	0.335115	0.152506	6	0.154081	0.181169	0.0739619	0.0638488	0.529549	0.0967434	-0.13501	0.625008	-0.0564294	0.788848	0.224706	6	0.257311	0.373344	0.152417	0.122261	0.528714	-0.260764	0.310014	-0.199018	-0.180572	-0.0140511	0.192868	6	-0.0252538	0.232332	0.0948491	0.795454
C9JEH3	Angio-associated migratory cell protein	AAMP	-0.151066	0.173035	0.198501	0.030817	0.178467	0.300305	6	0.121677	0.158945	0.0648889	0.0902402	0.864914	-0.098017	0.0699922	-0.082094	0.261771	0.206612	0.235973	6	0.0990395	0.160803	0.0656477	0.162315	0.696948	-0.0727563	-0.20677	0.203997	-0.228324	0.246783	0.299054	6	0.0403306	0.237642	0.0970171	0.686405	0.875398	-0.0938669	0.25396	-0.128629	0.702614	0.090562	0.0142022	6	0.139807	0.308106	0.125784	0.292366
C9JEJ2	Choline-phosphate cytidylyltransferase A	PCYT1A	0.171611	0.240059	0.0340201	-0.114483	0.231781	0.0353331	6	0.0997203	0.139031	0.0567593	0.109452	0.90144	-0.0693261	-0.23692	0.0821144	0.141296	0.193957	0.152506	6	0.0439379	0.165492	0.067562	0.530133	0.846437	0.0570733	-0.172005	0.234925	0.0862963	0.121765	0.146318	6	0.0790621	0.137267	0.0560388	0.188633	0.59279	0.342232	-0.0448675	0.231713	0.13493	0.111149	-0.0221727	6	0.125497	0.147906	0.0603825	0.0643732
C9JFV4	Proline-, glutamic acid- and leucine-rich protein 1	PELP1	0.0530097	-0.694985	0.179283	0.321201	0.00223327	NA	5	-0.0278516	0.392827	0.175678	0.864471	0.997586	-0.0531839	-0.1886	0.00935806	0.0537202	-0.380452	NA	5	-0.111831	0.175773	0.0786079	0.149469	0.686754	0.295119	-0.226092	-0.396009	0.295476	0.106318	NA	5	0.0149624	0.31326	0.140094	0.908414	0.961889	0.633367	0.101134	0.0962153	0.234465	NA	1.41027	5	0.495091	0.556531	0.248888	0.0550083
C9JIF9	Acylamino-acid-releasing enzyme	APEH	0.0481219	-0.0455506	-0.183287	-0.00989757	0.0719317	-0.177396	6	-0.0493463	0.10965	0.0447645	0.296131	0.997586	-0.165821	-0.232994	0.0968209	-0.059118	-0.0899894	-0.0511648	6	-0.0837112	0.112537	0.045943	0.0984445	0.619397	-0.0331246	-0.0322318	-0.0950005	0.0622377	-0.177678	0.071161	6	-0.0341059	0.0945396	0.0385956	0.397619	0.707339	0.161062	-0.0817941	0.146757	-0.280108	0.0617072	-0.0763186	6	-0.011449	0.168211	0.068672	0.870913
C9JJ19	28S ribosomal protein S34, mitochondrial	MRPS34	NA	NA	NA	NA	NA	NA	0	NA	NA	NA	NA	NA	NA	NA	NA	NA	NA	NA	0	NA	NA	NA	NA	NA	NA	NA	NA	NA	NA	NA	0	NA	NA	NA	NA	NA	NA	NA	NA	NA	NA	NA	0	NA	NA	NA	NA
C9JJN9	Vacuolar protein sorting-associated protein 8 homolog	VPS8	NA	NA	NA	NA	NA	NA	0	NA	NA	NA	NA	NA	NA	NA	NA	NA	NA	NA	0	NA	NA	NA	NA	NA	NA	NA	NA	NA	NA	NA	0	NA	NA	NA	NA	NA	NA	NA	NA	NA	NA	NA	0	NA	NA	NA	NA
C9JRZ6	MICOS complex subunit	CHCHD3	-0.224081	0.152003	0.23884	0.00155659	0.293261	0.230884	6	0.115411	0.19481	0.079531	0.177378	0.995545	-0.0815524	0.0297133	0.298582	0.0222589	0.0608956	0.278037	6	0.101322	0.152706	0.062342	0.135167	0.672852	-0.334261	-0.128936	-0.144108	-0.172957	0.085987	0.116724	6	-0.0962584	0.169976	0.0693926	0.195531	0.599683	0.140598	0.18124	0.127711	0.371969	-0.265637	-0.148967	6	0.0678191	0.233429	0.0952968	0.492941
C9JW69	Regulator of chromosome condensation (Fragment)	RCC1	0.070791	NA	-0.134377	NA	-0.0663162	NA	3	-0.0433009	0.104503	0.0603346	0.309236	0.997586	-0.214357	0.0313462	NA	-0.215629	NA	NA	3	-0.13288	0.142225	0.0821139	0.0427139	0.464503	-0.117449	0.133593	NA	NA	-0.173901	NA	3	-0.0525857	0.163688	0.0945051	0.42346	0.728	0.704802	0.117515	NA	-0.0577155	NA	NA	3	0.254867	0.399384	0.230584	0.135191
C9K0J5	Ras association (RalGDS/AF-6) and pleckstrin homology domains 1, isoform CRA_b	RAPH1	NA	NA	NA	NA	NA	NA	0	NA	NA	NA	NA	NA	NA	NA	NA	NA	NA	NA	0	NA	NA	NA	NA	NA	NA	NA	NA	NA	NA	NA	0	NA	NA	NA	NA	NA	NA	NA	NA	NA	NA	NA	0	NA	NA	NA	NA
D3DQV9	Eukaryotic translation initiation factor 4 gamma 2 (Fragment)	EIF4G2	-0.0203918	-0.0618393	0.0431608	-0.00572189	-0.0454072	0.0584167	6	-0.00529712	0.0478361	0.019529	0.791721	0.997586	0.111604	0.29737	-0.0493413	0.0157652	0.00403326	0.192645	6	0.095346	0.131263	0.0535881	0.105558	0.630375	0.158357	0.0951874	0.0600272	0.0234856	0.0525271	0.101695	6	0.0818799	0.0472598	0.0192937	0.00170598	0.106424	-0.274439	-0.0241834	-0.166329	-0.0430687	0.00514245	0.0352467	6	-0.0779386	0.118528	0.0483888	0.138328
D3DSM0	Integrin beta	ITGB2	0.376563	-0.258334	0.448293	0.0129205	-0.434916	0.261046	6	0.0675954	0.357646	0.146008	0.653307	0.997586	0.465397	0.688459	-0.144719	0.120537	-0.3794	0.129714	6	0.146664	0.389294	0.158929	0.377823	0.805071	0.604837	0.400413	0.167625	0.100747	-0.134831	0.138976	6	0.212961	0.256821	0.104847	0.069669	0.434616	0.268703	0.0100624	-0.28573	-0.0725125	-0.0289911	-0.00834964	6	-0.0194695	0.177673	0.0725346	0.793834
D3DTX6	Neurabin-2	PPP1R9B	-0.0445523	0.0859454	-0.244997	-0.0550269	-0.0827909	-0.177396	6	-0.0864696	0.114791	0.0468631	0.0947954	0.871218	-0.123072	-0.258704	0.0461948	0.0133965	0.117836	0.0687128	6	-0.0226059	0.141371	0.0577145	0.703508	0.889855	-0.0443373	-0.0265742	0.0144842	0.10996	-0.0985807	0.0634254	6	0.00306294	0.0757069	0.0309072	0.923016	0.971652	0.296718	0	0.0814436	-0.0285692	-0.0982046	-0.0258006	6	0.0375978	0.139513	0.0569558	0.524088
D3YTA9	Calcineurin subunit B type 1	PPP3R1	-0.198684	0.0901638	-0.197571	-0.0555664	0.244099	-0.0362202	6	-0.0256298	0.171279	0.0699242	0.721601	0.997586	-0.280937	-0.134505	-0.0887348	0.0388519	0.0112648	0.106556	6	-0.0579172	0.139825	0.0570833	0.334211	0.787839	-0.157471	-0.0153251	0.0658948	-0.0780637	0.0411991	-0.0245223	6	-0.0280481	0.0812978	0.0331897	0.417824	0.722324	-0.194269	-0.0605776	0.120504	0.425607	0.100206	-0.124126	6	0.0445574	0.223879	0.0913981	0.636409
D6R956	Ubiquitin carboxyl-terminal hydrolase	UCHL1	NA	NA	NA	NA	NA	NA	0	NA	NA	NA	NA	NA	NA	NA	NA	NA	NA	NA	0	NA	NA	NA	NA	NA	NA	NA	NA	NA	NA	NA	0	NA	NA	NA	NA	NA	NA	NA	NA	NA	NA	NA	0	NA	NA	NA	NA
D6RAM3	Docking protein 3	DOK3	0.0578809	-0.238361	-0.244997	-0.036273	0.0666062	0.11456	6	-0.0467639	0.15871	0.0647931	0.486986	0.997586	0.0134742	-0.0405943	-0.00784502	-0.288278	-0.0942946	-0.137001	6	-0.092423	0.110818	0.0452414	0.0683168	0.538454	0.20013	0.108103	-0.108153	0.0503222	-0.0932209	-0.0578809	6	0.0165501	0.123584	0.0504529	0.749653	0.905451	0.161062	0.00880846	0.186413	0.293359	0.110241	0.0616979	6	0.13693	0.100288	0.0409424	0.00743436
D6RAN1	PDZ and LIM domain protein 7 (Fragment)	PDLIM7	NA	NA	NA	NA	NA	NA	0	NA	NA	NA	NA	NA	NA	NA	NA	NA	NA	NA	0	NA	NA	NA	NA	NA	NA	NA	NA	NA	NA	NA	0	NA	NA	NA	NA	NA	NA	NA	NA	NA	NA	NA	0	NA	NA	NA	NA
D6RB85	Calnexin (Fragment)	CANX	0.573102	-1.03288	0.73446	-0.221787	-0.714053	0.580983	6	-0.0133626	0.752363	0.307151	0.966155	0.997586	0.863173	0.853546	-0.0607204	-0.513107	-1.05097	0.370368	6	0.077048	0.767681	0.313404	0.810777	0.931869	0.751447	0.532752	-0.71391	-0.0713946	0.28433	0.388453	6	0.19528	0.522723	0.213401	0.381684	0.698052	0.893958	-0.160019	-0.0237595	0.667425	-0.584472	-0.348031	6	0.0741835	0.583181	0.238083	0.761753
D6RBQ9	Heterogeneous nuclear ribonucleoprotein D0 (Fragment)	HNRNPD	-0.055032	0.175023	0.088015	0.0958971	0.351352	-0.246438	6	0.0681361	0.203435	0.0830519	0.431108	0.997586	-0.135764	-0.262701	0.497891	0.225394	0.150953	-0.0151598	6	0.0767688	0.273422	0.111624	0.507251	0.840969	-0.53842	-0.29924	-0.343542	0.359109	-0.235547	-0.0920291	6	-0.191612	0.306621	0.125178	0.156838	0.56339	0.161062	-0.194269	0.0104355	-0.350497	0.173818	0.0696529	6	-0.021633	0.209234	0.0854195	0.805201
D6RBW1	Eukaryotic translation initiation factor 4E	EIF4E	0.227446	0.22095	-0.165628	-0.00833027	0.0364141	0.338525	6	0.108229	0.186385	0.0760912	0.185355	0.996171	0.0550207	-0.0561166	-0.00470189	-0.13569	0.155311	-0.0100888	6	0.000622394	0.0988244	0.0403449	0.987995	0.994788	0.125379	0.0716433	0.116243	-0.092669	-0.153304	-0.0411052	6	0.00436462	0.116645	0.0476201	0.928782	0.97422	0.259243	0.0312149	0.0182128	0.0418202	0.148368	-0.00775163	6	0.0818512	0.102115	0.0416882	0.0779934
D6RBZ0	Heterogeneous nuclear ribonucleoprotein A/B	HNRNPAB	-0.169925	0.275683	0.254665	0.102198	0.194181	0.366539	6	0.170557	0.188517	0.0769618	0.0510287	0.729834	0.0550207	-0.114505	0.336252	0.0837576	0.357985	-0.0934446	6	0.104178	0.203954	0.083264	0.23935	0.740709	-0.221786	-0.369118	-0.200217	0.119369	0.0653654	-0.16285	6	-0.128206	0.185443	0.0757066	0.121235	0.528589	0.360043	-0.0165026	-0.184068	0	0.1066	0.0276827	6	0.0489593	0.17974	0.0733785	0.519733
D6RER5	Septin-11	2021-09-11	0.0448542	0.227667	-0.155136	0.0358898	0.109706	-0.137504	6	0.020913	0.146641	0.059866	0.734086	0.997586	-0.25763	-0.297125	0.159806	-0.0440328	0.16543	-0.120513	6	-0.0656773	0.199069	0.0812696	0.437811	0.821696	-0.196549	0.0179055	0.179851	0.106128	-0.0861052	-0.0494687	6	-0.00470632	0.13586	0.0554647	0.934053	0.975688	0.278102	-0.0592619	0.24282	-0.368645	-0.0145466	-0.0794569	6	-0.000164752	0.237587	0.0969944	0.998678
D6REX3	Protein transport protein Sec31A	SEC31A	-0.0726691	0.23911	-0.120702	0.0484942	-0.184526	0.0353331	6	-0.0091601	0.151109	0.0616901	0.884911	0.997586	-0.14002	-0.209662	0.0446786	-0.100419	0.161825	0.0494122	6	-0.0323642	0.139991	0.0571512	0.58368	0.860716	-0.0881452	-0.072469	0.0695499	0.0548352	-0.0389712	0.0788554	6	0.000609192	0.0756309	0.0308762	0.984647	0.998851	0.0881309	0.0100624	0.071511	-0.0577155	-0.000736111	-0.0179516	6	0.0155502	0.0551093	0.0224983	0.505185
D6RFG8	Deoxycytidine kinase	DCK	-0.0869356	0.122445	-0.0189002	-0.0314897	0.102438	0.092364	6	0.0299869	0.0866358	0.0353689	0.416362	0.997586	-0.142152	-0.11812	-0.170903	0.132046	0.126002	0.16601	6	-0.00118632	0.157627	0.0643509	0.985654	0.994788	-0.177906	-0.153389	0.0393006	-0.286909	0.00333957	-0.0578809	6	-0.105574	0.122903	0.050175	0.061649	0.42036	-0.0817941	-0.17847	-0.05606	-0.117836	0.0375313	0.0183183	6	-0.0630518	0.0818058	0.0333971	0.0883607
D6W592	Heterogeneous nuclear ribonucleoprotein L-like, isoform CRA_d	HNRNPLL	0.127498	NA	-0.230237	0.221873	-0.274929	-0.0986843	5	-0.0508958	0.218441	0.0976896	0.577974	0.997586	0.0661469	0.0149331	-0.201165	0.0193108	NA	-0.47142	5	-0.114439	0.22483	0.100547	0.239056	0.740709	0.0813499	0.0610547	NA	0.176518	-0.111165	-0.487049	5	-0.0558583	0.26243	0.117362	0.610757	0.836013	0.534877	-0.0241834	0.311944	-0.10257	-0.0732132	NA	5	0.129371	0.281151	0.125735	0.28377
E5KLJ9	Dynamin-like 120 kDa protein, mitochondrial	OPA1	0.198329	-0.0747678	0.0552589	-0.00155827	-0.0663162	0.125531	6	0.0394127	0.108458	0.044278	0.394312	0.997586	0.0494252	0.0411052	0.0201996	0.011024	-0.0326785	0.0971879	6	0.0310439	0.043343	0.0176947	0.109893	0.633422	0.21588	-0.0666516	0.0489607	-0.0370908	0.0541382	0.0399664	6	0.0425339	0.0984816	0.0402049	0.314975	0.65946	0.403633	-0.0344884	-0.145907	0.0140752	0.0560551	0.156516	6	0.0749806	0.189474	0.0773525	0.355238
E5RJD8	Tubulin-specific chaperone A	TBCA	NA	0.11832	-0.0738359	-0.212734	0.0155608	NA	4	-0.0381723	0.140381	0.0701907	0.510961	0.997586	NA	0.0620259	0.487884	-0.440957	0.0716966	NA	4	0.0451622	0.380045	0.190023	0.771362	0.915271	NA	0.0260949	-0.168872	-0.16121	-0.265377	NA	4	-0.142341	0.121886	0.0609428	0.0183026	0.269744	NA	0.267655	0.320356	0.942285	NA	-0.0958873	4	0.358602	0.430883	0.215441	0.0683561
E5RK69	Annexin	ANXA6	0.0432176	-0.0455506	-0.169143	-0.113359	NA	NA	4	-0.0712087	0.0915049	0.0457525	0.084514	0.845717	-0.214357	-0.29099	-0.0525833	NA	-0.224144	NA	4	-0.195518	0.101192	0.0505961	0.00121203	0.064561	-0.322838	0.00966931	-0.242193	-0.0093915	NA	NA	4	-0.141188	0.16666	0.0833301	0.0644575	0.422156	0.690795	-0.272913	0.233941	NA	NA	0.0554166	4	0.17681	0.401843	0.200921	0.297983
E7EMK3	Flotillin-2	FLOT2	NA	-0.485875	0.493452	0.0348767	-0.0350653	0.147226	5	0.0309228	0.353168	0.157941	0.833126	0.997586	NA	0.132187	0.112827	-0.165794	-0.311665	0.42755	5	0.0390209	0.287233	0.128455	0.744188	0.908771	NA	-0.0783099	-0.379968	0.240606	-0.175788	0.210767	5	-0.0365386	0.263177	0.117696	0.738803	0.902572	NA	0.382487	0.297104	-0.164631	0.0489587	-0.345762	5	0.0436312	0.305819	0.136766	0.731912
E7EPK1	Septin-7	2021-09-07	0.0883559	0.0880562	-0.183287	0.0768271	0.0166659	0.0353331	6	0.0203252	0.104024	0.0424675	0.642511	0.997586	-0.098017	-0.23692	0.170968	-0.0925313	-0.0203372	-0.0459659	6	-0.0538006	0.133184	0.0543721	0.345762	0.791392	-0.0183086	0.0179055	-0.144955	0.109705	-0.111165	-0.0163018	6	-0.0271866	0.0915332	0.0373683	0.483586	0.76324	0.43758	-0.0592619	0.225008	-0.0725125	0.0631167	-0.0459188	6	0.0913353	0.203428	0.0830491	0.2972
E7EQ64	Trypsin-1	PRSS1	0.070791	0.0668084	0.0938916	-1.28174	-0.437941	1.91403	6	0.0709728	1.04749	0.427638	0.871492	0.997586	-0.00970209	0.0951927	0.308724	-2.28463	-0.189648	0.559607	6	-0.253409	1.02838	0.419834	0.559556	0.849657	-0.119424	0.259335	-0.11146	-1.22607	-0.0562492	1.36347	6	0.0182671	0.831552	0.33948	0.958147	0.984678	2.60937	-0.24273	0.275634	2.82742	-1.60447	-1.05701	6	0.468035	1.86093	0.759721	0.551618
E7EQR4	Ezrin	EZR	0.141333	0.258918	0.0672564	-0.121807	0.175502	-0.124447	6	0.0661259	0.159014	0.064917	0.332393	0.997586	0.169495	-0.196223	-0.00156559	-0.282688	0.205212	-0.104211	6	-0.0349969	0.196352	0.0801603	0.671688	0.878015	-0.0556378	-0.0265742	-0.168872	-0.211649	-0.0843318	-0.118181	6	-0.110874	0.0699067	0.0285393	0.00303428	0.136869	0.454259	-0.0513926	0.020796	0.160465	-0.0340057	-0.0800854	6	0.0783393	0.202939	0.0828496	0.366659
E7EQR8	Protein YIPF3	YIPF3	NA	NA	0.455158	NA	-0.198564	0.103505	3	0.120033	0.327174	0.188894	0.364051	0.997586	NA	0.715119	NA	0.403275	NA	0.346846	3	0.488413	0.19835	0.114517	0.000329501	0.0276028	NA	0.0369422	NA	NA	0.535649	0.210767	3	0.26112	0.253138	0.146149	0.0293736	0.326225	NA	0.0987782	NA	0.0418202	-0.365131	NA	3	-0.0748441	0.253003	0.146072	0.459473
E7ERK9	Translation initiation factor eIF-2B subunit delta	EIF2B4	NA	NA	NA	NA	NA	NA	0	NA	NA	NA	NA	NA	NA	NA	NA	NA	NA	NA	0	NA	NA	NA	NA	NA	NA	NA	NA	NA	NA	NA	0	NA	NA	NA	NA	NA	NA	NA	NA	NA	NA	NA	0	NA	NA	NA	NA
E7ERS3	Zinc finger CCCH domain-containing protein 18	ZC3H18	0.049753	-0.00336685	-0.137817	-0.112797	0.0655387	0.200078	6	0.0102315	0.124821	0.0509581	0.844894	0.997586	-0.118866	-0.284881	0.21612	-0.159544	-0.0576825	0.0877585	6	-0.0528492	0.179844	0.0734209	0.488124	0.83398	-0.0900804	-0.0522101	-0.173185	0.0399153	-0.289692	-0.00812788	6	-0.0955634	0.119683	0.0488604	0.0789788	0.45764	0.386355	0.0275046	0.17718	-0.133267	0.0532207	-0.160885	6	0.0583515	0.203699	0.0831597	0.498883
E7ESC6	Exportin-7	XPO7	-0.00337868	-0.166147	0.0461948	-0.0977198	-0.591122	0.1686	6	-0.107262	0.263863	0.107722	0.342863	0.997586	0.155673	0.223583	-0.233913	0.0473668	-0.27211	0.210133	6	0.0217887	0.222051	0.090652	0.81491	0.932619	0.290664	-0.072469	0.00382577	-0.156599	0.0346858	0.265734	6	0.0609735	0.18099	0.0738887	0.4285	0.728326	0.0665977	-0.0101331	-0.247928	0.197939	-0.155524	0.0241782	6	-0.0208115	0.159599	0.0651561	0.755989
E7ESZ7	NADH dehydrogenase [ubiquinone] 1 alpha subcomplex subunit 10, mitochondrial	NDUFA10	0.308706	-0.0842436	0.0217418	0.184902	-0.281705	0.270961	6	0.0700604	0.228204	0.0931639	0.469374	0.997586	0.564185	0.733292	0.0309603	0.0963086	0.128221	0.252946	6	0.300985	0.283945	0.11592	0.0266516	0.375685	0.442964	0.277743	0.131011	0.23547	-0.0807914	0.160891	6	0.194548	0.173947	0.0710136	0.0208476	0.282986	-0.684904	0.173427	-0.131494	-0.164631	0.120206	0.0519789	6	-0.105903	0.314141	0.128248	0.428196
E7ETB3	Aspartyl aminopeptidase, isoform CRA_c	DNPEP	-0.173727	0.00447695	-0.26366	0.116635	0.0265738	0.0698214	6	-0.0366467	0.148892	0.0607851	0.560006	0.997586	-0.0856509	-0.217398	0.147144	-0.126084	0.0632169	0.170483	6	-0.00804796	0.157999	0.0645029	0.903179	0.963488	-0.141329	-0.18455	-0.0738796	0.201634	0.085987	0.131597	6	0.0032432	0.157984	0.0644969	0.960886	0.985478	-0.288245	0.121001	0.0589984	-0.0725125	0.245925	0.300118	6	0.0608807	0.216692	0.088464	0.506978
E7EV93	Pericentriolar material 1 protein (Fragment)	PCM1	NA	-0.0455506	NA	NA	1.90294	0.628031	3	0.828472	0.989587	0.571339	0.0623359	0.760927	NA	NA	NA	-0.687735	0.116347	0.622996	3	0.0172026	0.660966	0.381609	0.947027	0.979986	NA	NA	-0.0868405	NA	0.566455	1.40385	3	0.627822	0.747237	0.431418	0.0616099	0.42036	NA	NA	NA	0.819428	-0.635387	0.0831888	3	0.0890765	0.727425	0.419979	0.755416
E7EVH7	Uncharacterized protein	4 SV	-0.0726691	0.313158	-0.107156	-0.0615134	0.00891243	-0.260652	6	-0.0299866	0.190388	0.0777257	0.707724	0.997586	-0.123072	-0.229079	0.124357	-0.177697	0.252766	-0.0880913	6	-0.0401361	0.187963	0.0767355	0.612335	0.8699	-0.200725	-0.0322318	0.106313	-0.0676387	-0.0510441	-0.083416	6	-0.0547903	0.0987507	0.0403148	0.203987	0.603679	0.210988	-0.0658525	0.139644	0.173065	-0.0304937	-0.049607	6	0.0629572	0.124831	0.0509618	0.244925
E7EW49	CLIP-associating protein 2	CLASP2	-0.0445523	0.33554	0.36083	0.648107	0.176491	0.21042	6	0.281139	0.230652	0.0941635	0.013675	0.435815	0.0475552	0.0810716	-0.493272	0.0805556	0.317073	0.366475	6	0.0665764	0.305576	0.124751	0.605226	0.864776	0.0535716	-0.232591	0.419818	0.177248	0.269151	0.175318	6	0.143753	0.220827	0.0901521	0.141896	0.548492	-0.130704	0.206619	-0.440573	0.436099	0.0341812	-0.226164	6	-0.0200901	0.314311	0.128317	0.878703
E7EWW0	VPS35 endosomal protein sorting factor-like	VPS35L	NA	-0.148644	NA	-0.0702076	-0.129702	-2.52655	4	-0.718775	1.20564	0.602822	0.169931	0.993837	NA	NA	-0.307526	0.0318476	-0.0244392	0.457145	4	0.0392567	0.315701	0.15785	0.76113	0.914979	NA	NA	0.233622	-0.0300456	0.189298	-1.40964	4	-0.254192	0.778879	0.389439	0.432946	0.732178	NA	NA	-0.202027	0.0824622	-0.396432	0.151706	4	-0.0910728	0.254697	0.127348	0.392105
E7EX17	Eukaryotic translation initiation factor 4B	EIF4B	-0.114072	0.0625211	-0.137817	-0.0949449	0.127206	-0.0733732	6	-0.0384132	0.107369	0.0438333	0.401403	0.997586	-0.13789	-0.385869	0.101204	-0.461402	0.105876	-0.0202487	6	-0.133055	0.243492	0.099405	0.210364	0.724197	-0.115477	-0.0125264	-0.113946	-0.0515703	-0.0579885	0.101695	6	-0.0416355	0.0805463	0.0328829	0.234151	0.613789	0.333243	-0.0513926	0.14439	0.446516	-0.0783841	-0.151607	6	0.107128	0.242565	0.0990266	0.304735
E7EX59	Propionyl-CoA carboxylase beta chain, mitochondrial	PCCB	NA	NA	NA	NA	NA	NA	0	NA	NA	NA	NA	NA	NA	NA	NA	NA	NA	NA	0	NA	NA	NA	NA	NA	NA	NA	NA	NA	NA	NA	0	NA	NA	NA	NA	NA	NA	NA	NA	NA	NA	NA	0	NA	NA	NA	NA
E7EX90	Dynactin subunit 1	DCTN1	-0.0497826	0.113147	-0.141264	0.0287829	-0.0982591	-0.111508	6	-0.0431473	0.0969364	0.0395741	0.301159	0.997586	-0.0938832	-0.1886	0.114273	-0.3173	-0.0146138	-0.0988177	6	-0.0998236	0.147181	0.0600865	0.12763	0.658525	-0.0823551	0.00966931	-0.0586383	0.112	-0.265377	-0.0327899	6	-0.0529152	0.124546	0.0508456	0.32252	0.6636	0.0987782	-0.0632127	0.0937638	0.246438	0.0489587	0.00593458	6	0.0717767	0.104687	0.0427384	0.123988
E9PAU2	Ribonucleoprotein PTB-binding 1	RAVER1	0.0432176	NA	NA	NA	0.149542	-0.596935	3	-0.134725	0.403801	0.233134	0.406671	0.997586	0.328873	NA	NA	-0.0689146	NA	-0.148099	3	0.0372867	0.255606	0.147574	0.710995	0.894311	0.161613	NA	NA	NA	-0.0667162	-0.118181	3	-0.00776147	0.148923	0.0859806	0.89421	0.956817	-0.721898	NA	NA	0.971431	-0.103993	NA	3	0.0485132	0.856904	0.494734	0.885157
E9PAV3	Nascent polypeptide-associated complex subunit alpha, muscle-specific form	NACA	-0.0780025	0.0657378	-0.190411	0.178035	0.129251	-0.137504	6	-0.0054822	0.150859	0.0615878	0.930828	0.997586	-0.170167	-0.266708	0.0821144	0.167985	0.0208509	-0.120513	6	-0.0477396	0.165128	0.067413	0.495018	0.836439	-0.0256975	-0.0930163	-0.00153315	0.22632	-0.153304	-0.190331	6	-0.0395936	0.148901	0.0607886	0.529514	0.786426	-0.0229004	-0.14041	-0.0026207	0.0140752	0.152347	0.0758726	6	0.0127273	0.0984261	0.0401823	0.757955
E9PC47	LIM domain kinase 1	LIMK1	NA	NA	NA	NA	NA	NA	0	NA	NA	NA	NA	NA	NA	NA	NA	NA	NA	NA	0	NA	NA	NA	NA	NA	NA	NA	NA	NA	NA	NA	0	NA	NA	NA	NA	NA	NA	NA	NA	NA	NA	NA	0	NA	NA	NA	NA
E9PEB5	Far upstream element-binding protein 1	FUBP1	NA	0.0933196	NA	-0.204934	-0.785451	NA	3	-0.299022	0.446877	0.258005	0.119971	0.930074	NA	NA	-0.294034	-1.14845	0.452512	NA	3	-0.329991	0.801087	0.462508	0.311864	0.778204	NA	NA	0.249177	-0.237383	-0.568341	NA	3	-0.185516	0.41122	0.237418	0.271515	0.63891	NA	NA	-0.351021	0.649503	NA	0.0651125	3	0.121198	0.502614	0.290185	0.543782
E9PF18	Hydroxyacyl-coenzyme A dehydrogenase, mitochondrial	HADH	0.226004	-0.042084	0.176517	-0.00363858	-0.145684	0.0118741	6	0.0371646	0.139354	0.0568911	0.528323	0.997586	0.659092	0.393191	0.0761896	0.0814981	-0.0986128	0.0687128	6	0.196678	0.277056	0.113108	0.112692	0.636549	0.583142	0.136118	0.0826324	0.0205029	-0.114781	0.0161197	6	0.120622	0.241647	0.0986521	0.249476	0.625182	-0.579294	0.101134	-0.0157961	-0.212994	0.21117	0.0531257	6	-0.0737758	0.28502	0.116359	0.540289
E9PF82	Calcium/calmodulin-dependent protein kinase type II subunit delta	CAMK2D	-0.0851446	0.0354325	-0.186845	0.0190815	0.0461878	-0.246438	6	-0.0696209	0.124549	0.050847	0.200894	0.997586	-0.0693261	-0.0929982	-0.292117	0.0608106	-0.0260833	-0.0100888	6	-0.0716338	0.120398	0.0491524	0.175686	0.702825	0.0500614	0.0503878	-0.108153	0.0131554	-0.0545121	0.0241125	6	-0.00415809	0.0638193	0.0260541	0.876378	0.949601	0.150867	-0.19716	-0.0533405	-0.0430687	0.0776022	0.0662489	6	0.000191444	0.12389	0.0505779	0.997054
E9PFW3	AP-2 complex subunit mu	AP2M1	0.105709	-0.0735877	0.0968209	-0.00885252	-0.140748	-0.163976	6	-0.0307722	0.115809	0.0472789	0.529803	0.997586	0.174645	0.47106	0.0416413	-0.0350159	-0.0891298	-0.0202487	6	0.0904919	0.207162	0.0845733	0.309774	0.775208	0.208027	0.202659	0.15047	-0.0455906	-0.116592	-0.00812788	6	0.0651408	0.139474	0.0569401	0.27926	0.645294	-0.0579473	-0.0579473	-0.193019	-0.212994	-0.158806	-0.0502226	6	-0.121823	0.0748807	0.0305699	0.00257982
E9PGN7	Plasma protease C1 inhibitor	SERPING1	NA	NA	NA	NA	NA	NA	0	NA	NA	NA	NA	NA	NA	NA	NA	NA	NA	NA	0	NA	NA	NA	NA	NA	NA	NA	NA	NA	NA	NA	0	NA	NA	NA	NA	NA	NA	NA	NA	NA	NA	NA	0	NA	NA	NA	NA
E9PHG5	Cytochrome P450 20A1	CYP20A1	NA	NA	NA	NA	NA	NA	0	NA	NA	NA	NA	NA	NA	NA	NA	NA	NA	NA	0	NA	NA	NA	NA	NA	NA	NA	NA	NA	NA	NA	0	NA	NA	NA	NA	NA	NA	NA	NA	NA	NA	NA	0	NA	NA	NA	NA
E9PHY5	Band 4.1-like protein 2	EPB41L2	0.0284037	0.0764087	-0.176198	-0.0304289	-0.00335641	-0.0240455	6	-0.021536	0.0853501	0.034844	0.550347	0.997586	-0.0754263	-0.109098	0.157002	-0.14492	0.107377	0.0298499	6	-0.00586931	0.122847	0.0501521	0.909153	0.967212	0.00544756	0.136118	-0.0185062	0.120129	-0.12204	0.0320612	6	0.0255349	0.0952266	0.0388761	0.526118	0.784271	0.0987782	-0.0671743	0.0615096	0.0824622	0.0541661	-0.0089479	6	0.036799	0.0628363	0.0256528	0.181954
E9PI68	Signal peptidase complex subunit 2	SPCS2	0.501011	-1.15737	0.798835	-0.310423	-1.04425	0.11456	6	-0.18294	0.803468	0.328014	0.589302	0.997586	1.00964	1.47346	0.497891	0.0413729	-1.20633	0.0877585	6	0.317299	0.927246	0.378546	0.421499	0.815043	0.992704	0.827995	-0.325188	-0.374141	-0.0790245	0.131597	6	0.195657	0.584917	0.238791	0.431673	0.731598	-0.0938669	0.262403	-0.172218	-0.522678	-0.319722	-0.0681907	6	-0.152379	0.263846	0.107715	0.187545
E9PJ55	T-complex protein 11-like protein 1	TCP11L1	NA	NA	NA	NA	NA	NA	0	NA	NA	NA	NA	NA	NA	NA	NA	NA	NA	NA	0	NA	NA	NA	NA	NA	NA	NA	NA	NA	NA	NA	0	NA	NA	NA	NA	NA	NA	NA	NA	NA	NA	NA	0	NA	NA	NA	NA
E9PK25	Cofilin-1	CFL1	-0.0638236	0.217098	-0.165628	0.101231	0.0612608	-0.459432	6	-0.051549	0.239905	0.0979408	0.610134	0.997586	-0.212115	-0.301229	-0.0236642	0.0796125	0.240511	-0.252018	6	-0.0781504	0.213234	0.0870523	0.390426	0.80738	-0.221786	-0.168885	0.117656	0.0420561	-0.0932209	-0.285909	6	-0.101681	0.156027	0.0636978	0.141504	0.548492	0.11984	-0.0817941	0.0539628	-0.424498	0.217091	-0.0167479	6	-0.0220244	0.223007	0.0910423	0.813736
E9PKQ5	Coiled-coil domain-containing protein 90B, mitochondrial	CCDC90B	NA	NA	NA	NA	NA	NA	0	NA	NA	NA	NA	NA	NA	NA	NA	NA	NA	NA	0	NA	NA	NA	NA	NA	NA	NA	NA	NA	NA	NA	0	NA	NA	NA	NA	NA	NA	NA	NA	NA	NA	NA	0	NA	NA	NA	NA
E9PL57	NEDD8-MDP1 readthrough (Fragment)	NEDD8-MDP1	-0.0673553	-0.0214573	-0.201165	-0.0209166	-0.119954	0.200078	6	-0.0384617	0.135238	0.0552106	0.501902	0.997586	-0.102163	0.187424	-0.230237	-0.240854	-0.0917099	-0.164907	6	-0.107075	0.157099	0.0641353	0.125974	0.658525	0.0394792	0.133593	0.189289	0.0989482	0.118688	0.109229	6	0.114871	0.0487287	0.0198934	0.000179115	0.0350109	-0.194269	-0.171346	0.00261595	0.197939	0.100664	0.197543	6	0.0221912	0.174636	0.0712947	0.761994
E9PLP8	Cleavage stimulation factor subunit 3	CSTF3	NA	NA	NA	NA	NA	NA	0	NA	NA	NA	NA	NA	NA	NA	NA	NA	NA	NA	0	NA	NA	NA	NA	NA	NA	NA	NA	NA	NA	NA	0	NA	NA	NA	NA	NA	NA	NA	NA	NA	NA	NA	0	NA	NA	NA	NA
E9PMV2	HLA class II histocompatibility antigen, DQ alpha 1 chain (Fragment)	HLA-DQA1	0.359567	0.181956	0.217466	-0.0636821	0.174512	0	6	0.14497	0.153688	0.062743	0.0434676	0.707716	0.351786	0.498472	-0.041268	0.406137	0.394086	0.157021	6	0.294372	0.199453	0.0814263	0.00472713	0.157499	0.243804	0.259335	0.425534	-0.244215	0.410433	0.109229	6	0.200687	0.247447	0.10102	0.0750437	0.448101	-0.207325	-0.0177799	-0.483857	-0.332575	-0.219207	0.0622675	6	-0.199746	0.200281	0.0817642	0.0346734
E9PN70	Trafficking protein particle complex subunit 4	TRAPPC4	-0.0324215	0.425926	-0.259908	0.490018	-0.140748	NA	5	0.0965731	0.340335	0.152202	0.499883	0.997586	0.138207	-0.319845	-0.224741	0.448542	0.631069	NA	5	0.134646	0.412523	0.184486	0.439628	0.821696	0.239188	-0.31985	0.527388	0.131735	0.432897	NA	5	0.202272	0.330847	0.147959	0.164204	0.571787	-0.155795	0.137159	-0.114387	-1.05772	NA	0.137179	5	-0.210712	0.492887	0.220426	0.317192
E9PQY2	Prefoldin subunit 4	PFDN4	NA	NA	NA	NA	NA	NA	0	NA	NA	NA	NA	NA	NA	NA	NA	NA	NA	NA	0	NA	NA	NA	NA	NA	NA	NA	NA	NA	NA	NA	0	NA	NA	NA	NA	NA	NA	NA	NA	NA	NA	NA	0	NA	NA	NA	NA
E9PRY8	Elongation factor 1-delta	EEF1D	-0.0306968	0.104832	-0.176198	-0.325306	0.0751177	0.0584167	6	-0.0489724	0.169391	0.0691538	0.495017	0.997586	-0.18548	-0.288951	0.148557	-0.448012	0.0983504	0.18824	6	-0.0812159	0.263139	0.107426	0.467074	0.82448	-0.151397	0.0206404	0.0197841	-0.316089	-0.269401	0.299054	6	-0.0662348	0.227745	0.0929764	0.492514	0.765037	0.51911	-0.165671	0.127711	0.210218	-0.0350107	-0.0882808	6	0.0946793	0.250063	0.102088	0.375545
E9PSI1	Transmembrane 9 superfamily member	3 SV	-0.0833557	0.778728	0.0461948	-0.0209166	0.302351	0.0236513	6	0.174442	0.32414	0.132329	0.216818	0.997586	-0.027332	0.036234	0.252039	-0.504313	1.03669	-0.120513	6	0.112134	0.516472	0.210849	0.606461	0.865277	-0.392772	0.0821548	0.603991	-0.283554	-0.0218977	-0.0920291	6	-0.0173512	0.350248	0.142988	0.90582	0.959835	-0.388772	0.0225426	-0.257286	0.920032	0.010023	-0.184343	6	0.0203661	0.468167	0.191128	0.917248
F2Z2X4	Exportin-4	XPO4	NA	NA	NA	NA	NA	NA	0	NA	NA	NA	NA	NA	NA	NA	NA	NA	NA	NA	0	NA	NA	NA	NA	NA	NA	NA	NA	NA	NA	NA	0	NA	NA	NA	NA	NA	NA	NA	NA	NA	NA	NA	0	NA	NA	NA	NA
F5GYQ1	V-type proton ATPase subunit	ATP6V0D1	-0.0324215	-0.0443941	-0.0705458	-0.0861007	-0.0946748	-0.246438	6	-0.0957625	0.0775684	0.0316672	0.012807	0.425487	-0.0652736	0.175658	-0.0125726	0.0267676	-0.127441	-0.15368	6	-0.0260902	0.119805	0.04891	0.605387	0.864776	0.00363399	0.0821548	0.0855236	0.0441939	-0.138507	-0.0411052	6	0.00598236	0.085661	0.034971	0.867583	0.947485	-0.130704	-0.174191	-0.0587846	-0.10257	-0.0726971	-0.0059591	6	-0.0908176	0.0587122	0.0239692	0.00354957
F5GZZ9	Scavenger receptor cysteine-rich type 1 protein M130	CD163	0.292265	-0.530515	0.00935806	-0.114483	-0.173141	0.11456	6	-0.0669926	0.281508	0.114925	0.572854	0.997586	0.429948	0.312222	-0.0607204	-0.279538	-0.299685	-0.332017	6	-0.0382984	0.33329	0.136065	0.784088	0.920314	0.444302	0.295918	0.0175151	0.116324	-0.164502	-0.0494687	6	0.110015	0.226141	0.0923217	0.260913	0.634263	-0.740757	-0.0396686	-0.103093	-0.405639	-0.0866964	0.347626	6	-0.171371	0.368135	0.15029	0.280749
F5H039	Molybdopterin molybdenumtransferase	GPHN	NA	NA	NA	NA	NA	NA	0	NA	NA	NA	NA	NA	NA	NA	NA	NA	NA	NA	0	NA	NA	NA	NA	NA	NA	NA	NA	NA	NA	NA	0	NA	NA	NA	NA	NA	NA	NA	NA	NA	NA	NA	0	NA	NA	NA	NA
F5H0C4	Proteasomal ATPase-associated factor 1	PAAF1	NA	NA	NA	NA	NA	NA	0	NA	NA	NA	NA	NA	NA	NA	NA	NA	NA	NA	0	NA	NA	NA	NA	NA	NA	NA	NA	NA	NA	NA	0	NA	NA	NA	NA	NA	NA	NA	NA	NA	NA	NA	0	NA	NA	NA	NA
F5H1Q2	Cytochrome b ascorbate-dependent protein 3	CYB561A3	NA	NA	NA	NA	NA	NA	0	NA	NA	NA	NA	NA	NA	NA	NA	NA	NA	NA	0	NA	NA	NA	NA	NA	NA	NA	NA	NA	NA	NA	0	NA	NA	NA	NA	NA	NA	NA	NA	NA	NA	NA	0	NA	NA	NA	NA
F5H269	DmX-like protein 1	DMXL1	NA	NA	NA	NA	NA	NA	0	NA	NA	NA	NA	NA	NA	NA	NA	NA	NA	NA	0	NA	NA	NA	NA	NA	NA	NA	NA	NA	NA	NA	0	NA	NA	NA	NA	NA	NA	NA	NA	NA	NA	NA	0	NA	NA	NA	NA
F5H5D3	Tubulin alpha chain	TUBA1C	-0.143591	-0.0677015	-0.047723	0.583751	0.222233	-0.124447	6	0.0704201	0.28403	0.115955	0.557185	0.997586	-0.159328	-0.494461	-0.0558326	0.025005	0.0319547	0.0687128	6	-0.0973249	0.210964	0.0861258	0.284839	0.758366	-0.12934	-0.438791	0.0548734	0.477934	0.00500647	0.196692	6	0.0277292	0.308155	0.125804	0.829982	0.935236	-0.260764	-0.101972	-0.254159	0.0554951	0.166405	0.112088	6	-0.0471513	0.186004	0.0759359	0.548533
F5H5R8	Arylamine N-acetyltransferase 1	NAT1	NA	NA	NA	NA	NA	NA	0	NA	NA	NA	NA	NA	NA	NA	NA	NA	NA	NA	0	NA	NA	NA	NA	NA	NA	NA	NA	NA	NA	NA	0	NA	NA	NA	NA	NA	NA	NA	NA	NA	NA	NA	0	NA	NA	NA	NA
F5H619	HEAT repeat-containing protein 5A	HEATR5A	-0.515779	NA	-0.193987	NA	-0.325845	NA	3	-0.345204	0.161767	0.0933963	0.000777783	0.0952581	0.540448	-0.00501226	NA	0.154792	NA	NA	3	0.230076	0.280415	0.161897	0.0665387	0.536163	-0.198635	0.0742784	NA	NA	0.280206	NA	3	0.0519498	0.2402	0.13868	0.585076	0.820499	0.676651	0.134862	NA	0.121991	NA	NA	3	0.311168	0.316583	0.182779	0.0353997
F6TER3	Leukocyte immunoglobulin-like receptor subfamily B member 1	LILRB1	0.593375	-0.166147	0.392168	0.00621629	-0.318858	0.136419	6	0.107196	0.342014	0.139627	0.460391	0.997586	0.780023	0.525374	0.183423	-0.107276	-0.069501	0.514573	6	0.304436	0.358646	0.146416	0.064279	0.529549	0.732958	0.217038	-0.0522688	0.00987775	-0.227696	0.357157	6	0.172844	0.342729	0.139919	0.244947	0.624058	-0.434096	0.208805	-0.308247	0.13493	-0.297844	0.176649	6	-0.0866339	0.289877	0.118342	0.480934
F6TLX2	Glyoxalase domain-containing protein 4	GLOD4	-0.0851446	0.0870012	-0.0380513	0.0144632	0.0888426	-0.0362202	6	0.0051485	0.0714448	0.0291672	0.863412	0.997586	-0.241536	-0.219338	-0.110531	-0.0570422	0.0144673	-0.0774441	6	-0.115237	0.0984364	0.0401865	0.0167386	0.323527	-0.251799	-0.072469	-0.172321	-0.0552846	-0.0878808	-0.190331	6	-0.138348	0.0781204	0.0318925	0.00147114	0.0958529	0.0881309	-0.0911753	0.0589984	-0.148863	0.147039	0.179802	6	0.0389887	0.131567	0.0537122	0.484553
F6WIT2	Serine/threonine-protein phosphatase 2A activator	PTPA	0.139803	0.0785334	-0.297876	0.00724974	-0.0304925	0.125531	6	0.00379133	0.161924	0.0661051	0.955394	0.997586	-0.0233956	0.151836	-0.028444	-0.211467	-0.202604	-0.0100888	6	-0.0540272	0.13621	0.0556074	0.354172	0.794143	0.150183	0.261649	-0.170596	0.0999761	-0.239489	0.0788554	6	0.0300963	0.194037	0.0792152	0.711941	0.890154	0.51911	-0.100618	0.165555	0.258312	-0.123102	-0.213697	6	0.08426	0.279984	0.114303	0.477962
F8VVA7	Coatomer subunit zeta-1	COPZ1	-0.056786	-0.146161	-0.190411	0.0832118	-0.0488711	-0.218424	6	-0.0962402	0.111618	0.0455677	0.0608346	0.760927	-0.172344	0.0491875	-0.00313289	0.12237	-0.365805	-0.246044	6	-0.102628	0.188818	0.0770848	0.212622	0.724197	-0.0518611	0.034238	0	0.185988	-0.0493132	-0.208947	6	-0.0149826	0.128994	0.0526615	0.781826	0.915714	-0.0229004	-0.241238	-0.0946813	-0.350497	0.15367	-0.104173	6	-0.10997	0.174608	0.0712833	0.153928
F8VVM2	Phosphate carrier protein, mitochondrial	SLC25A3	0.607841	-1.06301	0.784372	0.198086	-1.1494	-0.218424	6	-0.140089	0.825229	0.336898	0.686325	0.997586	1.18744	1.70288	-0.244997	0.208755	-1.27504	-0.109624	6	0.244901	1.06689	0.435556	0.586312	0.860716	1.10353	0.967768	-0.0388262	0.0834408	0.0573549	-0.109411	6	0.343976	0.54188	0.221222	0.151024	0.559799	-0.666757	0.0893178	-1.35772	-0.5025	-0.325858	-0.249303	6	-0.502136	0.4907	0.200327	0.0310945
F8VWL3	FYVE, RhoGEF and PH domain-containing protein 4	FGD4	NA	NA	NA	NA	NA	NA	0	NA	NA	NA	NA	NA	NA	NA	NA	NA	NA	NA	0	NA	NA	NA	NA	NA	NA	NA	NA	NA	NA	NA	0	NA	NA	NA	NA	NA	NA	NA	NA	NA	NA	NA	0	NA	NA	NA	NA
F8VXC8	SWI/SNF complex subunit SMARCC2	SMARCC2	0.059501	0.143909	0.0248212	-0.0827981	0.178467	-0.0362202	6	0.0479467	0.101085	0.0412678	0.272279	0.997586	-0.0293042	-0.190502	0.107027	-0.109425	0.150225	0.0782671	6	0.00104788	0.133615	0.0545482	0.985051	0.994788	-0.0424624	-0.0753865	0.202666	-0.0216367	-0.0510441	0.124179	6	0.0227193	0.113099	0.0461725	0.633304	0.847102	0.633367	0.232634	0.179494	0.327575	-0.079939	-0.13911	6	0.192337	0.282339	0.115264	0.126146
F8VXU5	Vacuolar protein sorting-associated protein 29	VPS29	0.025091	0.177998	-0.0157329	-0.065854	-0.311905	-0.0362202	6	-0.0377705	0.159333	0.0650473	0.574319	0.997586	-0.150714	-0.201967	0.0537522	-0.140737	0.0953291	-0.0563825	6	-0.0667867	0.119755	0.0488896	0.201849	0.719	-0.0424624	-0.0153251	0.0746517	-0.00165289	-0.144038	-0.109411	6	-0.0397063	0.078577	0.0320789	0.244075	0.624058	0.324198	-0.0804589	0.282109	0.246438	0.169898	-0.157564	6	0.13077	0.201486	0.0822561	0.142966
F8W727	60S ribosomal protein L32	RPL32	NA	-0.0794979	NA	NA	0.245043	0.11456	3	0.0933682	0.163305	0.0942841	0.174121	0.993837	NA	NA	NA	0.139849	0.829115	0.134301	3	0.367755	0.399559	0.230686	0.0450783	0.477785	NA	NA	0.317785	NA	-0.112972	-0.0163018	3	0.0628371	0.22602	0.130493	0.485908	0.76324	NA	NA	NA	0.258312	-0.409406	-0.0851232	3	-0.0787391	0.333905	0.19278	0.552472
F8W7E0	Calpastatin (Fragment)	CAST	-0.380031	0.0646664	-0.158625	0.232517	0.473082	0.420987	6	0.108766	0.334032	0.136368	0.443634	0.997586	-0.0632516	-0.432376	0.245455	-0.679408	0.294199	0.157021	6	-0.0797268	0.39645	0.16185	0.632933	0.872565	-0.151397	-0.0812392	-0.220606	0.480897	0.263592	0.153623	6	0.0741449	0.271862	0.110987	0.519223	0.781194	0.386355	0.0738112	0.318258	0.0280144	-0.088782	-0.0197592	6	0.116316	0.191774	0.0782915	0.168193
F8W914	Reticulon	RTN4	NA	-0.823985	0.372964	0.393331	-0.183257	-0.42701	5	-0.133591	0.524273	0.234462	0.543597	0.997586	NA	0.19327	-0.374917	0.553483	-0.368931	-0.0151598	5	-0.00245085	0.393881	0.176149	0.988038	0.994788	NA	-0.15031	-0.0169549	0.0870741	0.422956	-0.0245223	5	0.0636487	0.217773	0.097391	0.487454	0.763951	NA	0.205525	-0.717891	-0.891066	0.145266	0.0831888	5	-0.234995	0.525241	0.234895	0.296471
F8W9P4	Phosphatidylinositol 4,5-bisphosphate 3-kinase catalytic subunit	PIK3CD	-0.0393409	NA	0.165398	0.523268	-0.378623	-0.0733732	5	0.0394657	0.333041	0.148941	0.775761	0.997586	0.228458	-0.0929982	-0.211998	0.0583233	NA	-0.0253556	5	-0.00871423	0.165416	0.0739762	0.899042	0.961916	0.21901	-0.282287	NA	0.17237	-0.132997	0.0399664	5	0.00321256	0.210117	0.0939671	0.970615	0.992274	-1.10604	0.0275046	-0.211091	-0.229482	0.159832	NA	5	-0.271856	0.494299	0.221057	0.206189
F8WA39	Myotubularin-related protein 1	MTMR1	NA	NA	NA	NA	NA	NA	0	NA	NA	NA	NA	NA	NA	NA	NA	NA	NA	NA	0	NA	NA	NA	NA	NA	NA	NA	NA	NA	NA	NA	0	NA	NA	NA	NA	NA	NA	NA	NA	NA	NA	NA	0	NA	NA	NA	NA
F8WCF6	Actin-related protein 2/3 complex subunit 4	ARPC4-TTLL3	0.0117634	-0.104589	0.0031261	0.072884	-0.148159	-0.0859732	6	-0.0418246	0.0839593	0.0342762	0.250375	0.997586	0.011557	0.361087	-0.235754	0.0467879	-0.0376448	0.129714	6	0.0459577	0.196904	0.0803859	0.580139	0.859943	0.0847849	0.125993	-0.0451365	-0.0909085	0	0.0161197	6	0.0151422	0.0803102	0.0327865	0.654079	0.860089	0.0336831	-0.0911753	-0.0587846	-0.443607	0.167279	0.13772	6	-0.0424808	0.221726	0.0905191	0.648918
F8WCT1	ADP-ribosylation factor-like protein 6-interacting protein 4	ARL6IP4	-0.0221042	-0.271805	-1.22657	-0.640259	0.109706	-0.137504	6	-0.364756	0.494254	0.201778	0.100779	0.87884	2.39471	-1.17159	-0.888621	-0.304438	0.65589	0.0150022	6	0.116825	1.29137	0.527198	0.829088	0.938566	-0.153419	-0.868936	1.43605	-1.0636	-0.177678	-0.377701	6	-0.200881	0.88365	0.360749	0.589877	0.822405	0.95383	-0.064532	0.288554	-0.314873	0.0882563	-0.481982	6	0.0782089	0.509855	0.208147	0.71496
G0XQ39	STIM1L	STIM1	0.105709	-0.716928	NA	-0.10496	-0.306367	-0.190943	5	-0.242698	0.304953	0.136379	0.0801537	0.845717	0.917424	NA	-0.325061	0.0388519	-0.517114	0.278037	5	0.0784275	0.561871	0.251277	0.737461	0.906931	0.743862	NA	0.0474787	-0.330558	0.149158	0.388453	5	0.199679	0.399575	0.178695	0.247068	0.624058	-1.37397	NA	-0.748357	0.0824622	-0.255059	-0.375541	5	-0.534094	0.555529	0.24844	0.0411205
G3V0E4	Mitochondrial-processing peptidase subunit beta	PMPCB	0.316857	-0.0340274	NA	NA	-0.318858	0.200078	4	0.0410123	0.280791	0.140395	0.72134	0.997586	0.37434	NA	NA	0.270558	-0.14788	0.261358	4	0.189594	0.230742	0.115371	0.0712609	0.549295	0.472111	NA	-0.0169549	NA	0.104764	0.0399664	4	0.149972	0.220441	0.110221	0.123539	0.53111	-0.106042	NA	NA	0.121991	0.0293818	-0.0694382	4	-0.00602685	0.102739	0.0513697	0.885697
G3V180	Dipeptidyl peptidase 3	DPP3	-0.0376079	0.115219	0	-0.0256649	-0.0100927	-0.0986843	6	-0.00947189	0.0702147	0.028665	0.747891	0.997586	-0.0918207	-0.0184641	-0.119002	-0.0366511	0.116347	-0.109624	6	-0.0432026	0.0879001	0.0358851	0.256345	0.754404	-0.00546821	-0.0294003	0.0876882	-0.0180079	-0.105758	-0.0245223	6	-0.0159115	0.0619272	0.0252817	0.543218	0.796126	0.0665977	-0.0764606	-0.0184457	-0.164631	0.0593548	-0.00476531	6	-0.0230583	0.0872704	0.035628	0.53208
G3V1A6	Gasdermin domain containing 1, isoform CRA_d	GSDMD	-0.106785	0.0646664	-0.130947	-0.0577261	-0.00223674	-0.0362202	6	-0.0448748	0.0711317	0.0290394	0.153307	0.970962	-0.0233956	-0.119932	0.0186558	-0.23521	-0.0762982	-0.28839	6	-0.120762	0.120077	0.0490214	0.0334782	0.419479	-0.074671	-0.0436141	-0.0982775	0.0852586	-0.285611	-0.0663425	6	-0.080543	0.119547	0.0488049	0.129893	0.537161	0.220769	0.016316	0.158534	-0.148863	-0.176441	-0.0750651	6	-0.000791711	0.163132	0.0665985	0.990749
G3V1V0	Myosin light polypeptide 6	MYL6	0.0643504	0.168055	-0.222914	0.0262362	0.0751177	-0.459432	6	-0.0580977	0.236318	0.0964764	0.560449	0.997586	-0.163653	-0.201967	0.158404	0.0767794	0.169027	-0.338358	6	-0.0499614	0.212904	0.0869176	0.578119	0.858949	-0.167653	0.0206404	0.156669	0.113018	-0.20247	-0.356792	6	-0.0727645	0.201186	0.0821338	0.396461	0.707339	0.0113153	-0.11832	0	-0.543142	0.142602	0.120318	6	-0.0645379	0.252568	0.10311	0.545393
G3V325	ATP5MF-PTCD1 readthrough	ATP5MF-PTCD1	0.408696	-0.643296	-0.0837514	0.207108	-1.28171	-0.0119726	6	-0.234153	0.623653	0.254605	0.379394	0.997586	1.02682	0.849849	-0.0364456	0.723967	-0.678395	-0.199123	6	0.281113	0.682318	0.278555	0.336683	0.787839	0.934877	0.576159	-0.138193	0.245955	0.324934	-0.388271	6	0.259244	0.477208	0.194819	0.212837	0.610457	-0.613645	0.0349157	-0.199018	-1.38702	0.0177978	0.393619	6	-0.292226	0.629936	0.25717	0.282324
G3V394	Unconventional myosin-Va	MYO5A	0.0350065	-0.0688768	0.0522439	-0.00311822	-0.130925	-0.0119726	6	-0.0212738	0.0682319	0.0278555	0.462674	0.997586	0.127624	0.19035	0.062769	-0.101488	-0.130975	-0.0100888	6	0.0230319	0.127149	0.0519084	0.666704	0.876975	0.118692	0.0233702	-0.104854	0.0267325	-0.0304092	-0.00812788	6	0.00423401	0.0737919	0.0301254	0.891019	0.955064	0.0665977	0.0287424	-0.148806	0.0280144	-0.158806	-0.11315	6	-0.049568	0.101459	0.0414206	0.259024
G3V3G9	Uncharacterized protein	4 SV	NA	NA	NA	NA	NA	NA	0	NA	NA	NA	NA	NA	NA	NA	NA	NA	NA	NA	0	NA	NA	NA	NA	NA	NA	NA	NA	NA	NA	NA	0	NA	NA	NA	NA	NA	NA	NA	NA	NA	NA	NA	0	NA	NA	NA	NA
G3V4K3	Spermatogenesis-defective protein 39 homolog	VIPAS39	NA	-0.374146	0.073218	0.424997	0.135369	-0.42701	5	-0.0335147	0.360907	0.161402	0.823207	0.997586	NA	-0.0876713	-0.0157329	0.291074	0.137063	-0.148099	5	0.0353267	0.178282	0.0797299	0.635276	0.872565	NA	-0.248967	-0.154303	-0.233818	0.822322	-0.0245223	5	0.0321425	0.450587	0.201509	0.86365	0.946234	NA	-0.056634	-0.472913	-1.05772	-0.0155382	0.0439255	5	-0.311775	0.464158	0.207578	0.130488
G3V4T6	Maleylacetoacetate isomerase	GSTZ1	0.27981	0.0430687	NA	-0.165972	0.214549	0.29059	5	0.132409	0.193977	0.0867491	0.12511	0.932572	0.308717	NA	-0.228403	0.132592	0.0492327	-0.131484	5	0.026131	0.212928	0.0952241	0.768036	0.915099	0.278716	NA	0.260094	-0.283554	0.219763	0.0161197	5	0.0982279	0.237722	0.106312	0.332758	0.668251	0.28744	NA	-0.131494	0.0554951	0.195831	-0.212318	5	0.0389907	0.211435	0.0945567	0.65863
G3V5N8	Zinc finger FYVE domain-containing protein 1	ZFYVE1	NA	NA	NA	NA	NA	NA	0	NA	NA	NA	NA	NA	NA	NA	NA	NA	NA	NA	0	NA	NA	NA	NA	NA	NA	NA	NA	NA	NA	NA	0	NA	NA	NA	NA	NA	NA	NA	NA	NA	NA	NA	0	NA	NA	NA	NA
G5E975	SWI/SNF related, matrix associated, actin dependent regulator of chromatin, subfamily b, member 1, isoform CRA_c	SMARCB1	NA	NA	NA	NA	NA	NA	0	NA	NA	NA	NA	NA	NA	NA	NA	NA	NA	NA	0	NA	NA	NA	NA	NA	NA	NA	NA	NA	NA	NA	0	NA	NA	NA	NA	NA	NA	NA	NA	NA	NA	NA	0	NA	NA	NA	NA
G5E9T8	Golgi SNAP receptor complex member 1 (Fragment)	GOSR1	0.397211	-0.693172	NA	0.0674445	-0.330053	0.695847	5	0.0274554	0.555018	0.248212	0.905164	0.997586	0.674926	NA	0.0968209	0.0429221	-0.5056	-0.325703	5	-0.00332688	0.455082	0.203519	0.985947	0.994788	0.681706	NA	-0.391982	0.268987	0.165646	-0.0920291	5	0.126466	0.402078	0.179815	0.455893	0.745038	0.420706	NA	-0.0264237	0.160465	-0.24514	-0.0694382	5	0.0480339	0.253387	0.113318	0.649817
G5E9W9	GTPase IMAP family member 4	GIMAP4	0.049753	-0.273159	-0.176198	0.144143	-0.499802	-0.150679	6	-0.15099	0.230057	0.0939205	0.138994	0.967924	0.0249243	0.10763	-0.0854106	-0.148673	-0.327796	-0.28839	6	-0.119619	0.171097	0.06985	0.11758	0.652926	-0.0219983	0.0925903	-0.212593	0.0640825	-0.112972	-0.135883	6	-0.0544624	0.119824	0.0489181	0.291609	0.650523	-0.0579473	0.163318	-0.0533405	-0.196692	0.0226358	-0.0788287	6	-0.0334757	0.119638	0.048842	0.508675
G5EA09	Syndecan binding protein (Syntenin), isoform CRA_a	SDCBP	-0.0186814	-0.02032	-0.186845	0.066949	0.134351	-0.190943	6	-0.0359149	0.131852	0.0538285	0.519737	0.997586	-0.11049	-0.192407	0.079155	-0.0747826	-0.0720462	-0.0253556	6	-0.0659877	0.0903257	0.0368753	0.103815	0.629358	0.00363399	-0.0153251	-0.04751	0.0611826	0.0330529	-0.100694	6	-0.0109433	0.0578996	0.0236374	0.653301	0.85973	0.0987782	0.016316	0.120504	0.0690416	0.231789	-0.0119429	6	0.0874142	0.0864088	0.0352763	0.032655
G5EA30	CUG triplet repeat, RNA binding protein 1, isoform CRA_c	CELF1	NA	0.193766	-0.274976	0.0540055	NA	NA	3	-0.00906822	0.240652	0.13894	0.92338	0.997586	NA	-0.246781	0.463125	NA	0.227461	NA	3	0.147935	0.361573	0.208754	0.314908	0.781805	NA	0.0233702	0.103463	0.212605	NA	NA	3	0.113146	0.0949882	0.0548415	0.016118	0.257471	NA	0.333243	0.231713	NA	NA	-0.233836	3	0.110374	0.302386	0.174583	0.366353
G8JLA2	Myosin light polypeptide 6	MYL6	0.0267483	-0.36257	-0.155136	0.0609895	0.147526	-0.218424	6	-0.0834776	0.193712	0.0790825	0.315996	0.997586	-0.150714	-0.0876713	0.0217418	0.218728	-0.315681	-0.528282	6	-0.140313	0.260509	0.106352	0.21647	0.725281	-0.0331246	-0.072469	-0.0819665	0.259359	-0.0754971	-0.409644	6	-0.0688904	0.212305	0.0866732	0.445167	0.737001	0.0987782	0.0025222	0.179494	-0.196692	-0.30692	-0.00297647	6	-0.0376323	0.182417	0.0744716	0.624281
G8JLB6	Heterogeneous nuclear ribonucleoprotein H	HNRNPH1	-0.0306968	0.11211	-0.158625	0.078303	0.136386	-0.111508	6	0.00432815	0.123067	0.0502418	0.93305	0.997586	-0.20541	-0.246781	0.176517	-0.0655721	0.0785976	-0.187627	6	-0.075046	0.170963	0.0697954	0.30753	0.775208	-0.167653	-0.0209387	0	0.105873	-0.190974	-0.0920291	6	-0.0609537	0.111717	0.0456082	0.21101	0.610136	0.412195	0.0459615	0.120504	-0.0430687	0.0403967	-0.0650767	6	0.0851519	0.17364	0.0708884	0.257347
G8JLH6	Tetraspanin	CD9	0.691717	-0.235719	0.517699	0.0419537	-0.419888	0.0236513	6	0.103236	0.428189	0.174807	0.567915	0.997586	0.685787	1.18376	-0.224741	-0.0291036	-0.494177	-0.00503559	6	0.186081	0.626006	0.255566	0.483245	0.832879	0.744948	0.741118	0.11695	-0.23317	-0.0545121	-0.171953	6	0.190564	0.444275	0.181375	0.318141	0.661304	-0.359328	0.0150674	-0.308247	-0.0577155	-0.0476328	-0.0813432	6	-0.139867	0.154403	0.0630346	0.0507903
H0UI06	Cytochrome c oxidase subunit 7A2, mitochondrial	COX7A2	0.467234	0.577094	0.236185	0.334849	-0.381532	0.280809	6	0.25244	0.335057	0.136787	0.0947411	0.871218	1.02587	0.412116	-0.176198	0.439749	0.619548	0.397335	6	0.453071	0.389039	0.158825	0.017172	0.323527	0.773964	-0.0407601	0.553725	0.0868149	0.392715	-0.285909	6	0.246758	0.396349	0.161809	0.158241	0.565324	-0.81876	-0.104684	0.0839161	0.160465	0.651831	0.313578	6	0.0477245	0.494705	0.201963	0.817967
H0Y2M6	Chloride channel 7, isoform CRA_c	CLCN7	NA	NA	NA	NA	NA	NA	0	NA	NA	NA	NA	NA	NA	NA	NA	NA	NA	NA	0	NA	NA	NA	NA	NA	NA	NA	NA	NA	NA	NA	0	NA	NA	NA	NA	NA	NA	NA	NA	NA	NA	NA	0	NA	NA	NA	NA
H0Y368	Dolichol-phosphate mannosyltransferase subunit 1 (Fragment)	DPM1	0.703163	-0.385816	-0.134377	-0.0894109	-0.148159	0.241008	6	0.0310679	0.385639	0.157437	0.847518	0.997586	0.495887	0.291931	-0.167385	0.17153	-0.284847	-0.109624	6	0.0662487	0.301791	0.123206	0.602539	0.864776	0.601244	0.00691345	-0.16715	-0.126232	-0.023596	0.210767	6	0.0836577	0.285798	0.116677	0.489779	0.763951	-0.922595	0.528766	-0.305009	-0.944505	0.199681	0.509689	6	-0.155662	0.67382	0.275086	0.583957
H0Y3L9	E3 ubiquitin-protein ligase CBL-B	CBLB	NA	NA	NA	NA	NA	NA	0	NA	NA	NA	NA	NA	NA	NA	NA	NA	NA	NA	0	NA	NA	NA	NA	NA	NA	NA	NA	NA	NA	NA	0	NA	NA	NA	NA	NA	NA	NA	NA	NA	NA	NA	0	NA	NA	NA	NA
H0Y3U8	Chitinase-3-like protein 1 (Fragment)	CHI3L1	NA	NA	NA	NA	NA	NA	0	NA	NA	NA	NA	NA	NA	NA	NA	NA	NA	NA	0	NA	NA	NA	NA	NA	NA	NA	NA	NA	NA	NA	0	NA	NA	NA	NA	NA	NA	NA	NA	NA	NA	NA	0	NA	NA	NA	NA
H0Y4G9	Myeloid differentiation primary response protein MyD88	MYD88	NA	NA	NA	NA	NA	NA	0	NA	NA	NA	NA	NA	NA	NA	NA	NA	NA	NA	0	NA	NA	NA	NA	NA	NA	NA	NA	NA	NA	NA	0	NA	NA	NA	NA	NA	NA	NA	NA	NA	NA	NA	0	NA	NA	NA	NA
H0Y7A7	Calmodulin-2 (Fragment)	CALM2	0.0234318	0.134749	-0.204767	0.136134	0.0483507	-0.218424	6	-0.0134207	0.160084	0.065354	0.841416	0.997586	-0.234693	-0.353544	0.158404	0.093695	0.0770669	-0.383547	6	-0.107103	0.244199	0.0996939	0.307918	0.775208	-0.149378	-0.0294003	0.0325747	0.20856	-0.245422	-0.276061	6	-0.076521	0.183872	0.0750656	0.332047	0.667675	0.109347	-0.198608	0.146757	-0.5025	0.128757	-0.104812	6	-0.0701765	0.254347	0.103837	0.51447
H0Y886	NADH dehydrogenase [ubiquinone] 1 beta subcomplex subunit 5, mitochondrial (Fragment)	NDUFB5	0.326309	-0.191525	0.766087	0.0394301	-0.515691	0.0353331	6	0.0766572	0.438983	0.179214	0.677905	0.997586	1.04193	1.04029	-0.174431	0.339625	-0.275039	0.143432	6	0.352635	0.576838	0.235493	0.165163	0.697829	0.817972	0.266265	0.550589	0.0582768	-0.0050239	0.101695	6	0.298296	0.323421	0.132036	0.0474328	0.389423	-1.49683	0.0025222	-0.324549	0.246438	-0.175332	0.013024	6	-0.289121	0.622244	0.25403	0.281596
H0YA96	Heterogeneous nuclear ribonucleoprotein D0 (Fragment)	HNRNPD	NA	NA	NA	NA	NA	NA	0	NA	NA	NA	NA	NA	NA	NA	NA	NA	NA	NA	0	NA	NA	NA	NA	NA	NA	NA	NA	NA	NA	NA	0	NA	NA	NA	NA	NA	NA	NA	NA	NA	NA	NA	0	NA	NA	NA	NA
H0YAV1	Ribonucleoside-diphosphate reductase subunit M2 B (Fragment)	RRM2B	-0.0869356	-0.322769	-0.155136	0.206209	0.196133	-0.304153	6	-0.0777754	0.233671	0.0953957	0.433893	0.997586	-0.232419	-0.198136	0.155598	9.97e-05	-0.0526469	-0.131484	6	-0.076498	0.143133	0.0584337	0.219768	0.728091	-0.117449	-0.072469	-0.0404012	0.227497	-0.470128	0.071161	6	-0.0669651	0.233072	0.0951511	0.497632	0.7699	0.210988	0.097599	0.256035	-1.18057	-0.0527127	0.035827	6	-0.105473	0.538639	0.219899	0.641799
H0YBZ2	HLA class II histocompatibility antigen gamma chain (Fragment)	CD74	0.371355	-0.543527	0.418164	0.066949	-0.369932	0.309955	6	0.0421607	0.408638	0.166826	0.805602	0.997586	0.729598	0.597693	-0.134377	0.0837576	-0.441669	0.252946	6	0.181325	0.441906	0.180407	0.338557	0.787839	0.698619	0.333798	-0.0404012	0.0294327	0.0621665	0.231626	6	0.219207	0.272468	0.111235	0.0770583	0.452776	-0.403722	0.210988	-0.433483	0.304855	-0.00516081	0.120865	6	-0.0342765	0.31494	0.128574	0.795201
H0YD93	RUN and FYVE domain-containing protein 2 (Fragment)	RUFY2	-0.366916	-0.00336685	NA	NA	NA	-0.0733732	3	-0.147885	0.192888	0.111364	0.0820985	0.845717	-0.146427	NA	NA	NA	0.221238	0.231698	3	0.10217	0.215355	0.124335	0.249681	0.747768	-0.119424	NA	0.15116	NA	NA	-0.074854	3	-0.0143728	0.145077	0.0837605	0.80078	0.923444	-0.901222	NA	NA	NA	0.00856058	0.1388	3	-0.251287	0.566615	0.327135	0.279026
H0YEH1	Phosphatidylinositol-binding clathrin assembly protein (Fragment)	PICALM	0.111968	0.419235	0.217466	NA	NA	NA	3	0.249557	0.156127	0.0901398	0.00389279	0.259402	-0.155015	-0.811112	NA	NA	0.253444	NA	3	-0.237561	0.537057	0.31007	0.28017	0.755765	0.00181814	-0.372702	0.456573	NA	NA	NA	3	0.0285631	0.415284	0.239764	0.860761	0.946234	0.240134	-0.182762	NA	NA	NA	0.176123	3	0.0778317	0.227939	0.1316	0.396329
H0YET9	Beta-arrestin-1 (Fragment)	ARRB1	-0.0923222	0.017825	NA	-0.188276	NA	NA	3	-0.0875911	0.103132	0.0595433	0.059455	0.754641	0.226806	NA	-0.124109	NA	0.145851	NA	3	0.0828493	0.183745	0.106085	0.271751	0.755765	-0.127351	NA	-0.0483021	-0.087394	NA	NA	3	-0.0876825	0.0395254	0.02282	0.000618387	0.062521	-0.838938	NA	0.264779	NA	NA	0.0904681	3	-0.16123	0.593348	0.342569	0.495477
H0YFD6	Trifunctional enzyme subunit alpha, mitochondrial	HADHA	0.352977	-0.151131	0.230862	0.124752	-0.293984	0.103505	6	0.0611633	0.241241	0.0984864	0.548471	0.997586	0.790124	0.593278	0.0015639	0.0386578	-0.180465	0.0445464	6	0.214617	0.383656	0.156627	0.200584	0.719	0.680571	0.254696	-0.0192825	0.0377712	-0.0355403	-0.127005	6	0.131868	0.297625	0.121505	0.303262	0.654031	-0.359328	0.136011	-0.111555	-0.0874628	0.140823	-0.000594803	6	-0.0470178	0.186696	0.0762184	0.551097
H0YFY6	Nuclear mitotic apparatus protein 1 (Fragment)	NUMA1	NA	NA	NA	NA	NA	NA	0	NA	NA	NA	NA	NA	NA	NA	NA	NA	NA	NA	0	NA	NA	NA	NA	NA	NA	NA	NA	NA	NA	NA	0	NA	NA	NA	NA	NA	NA	NA	NA	NA	NA	NA	0	NA	NA	NA	NA
H0YHG0	Uncharacterized protein (Fragment)	1 SV	NA	0.323944	0.270318	-0.65981	0.143485	NA	4	0.0194843	0.459141	0.22957	0.91715	0.997586	NA	-0.307408	0.537239	-0.396186	0.241194	NA	4	0.0187101	0.446043	0.223022	0.918101	0.970044	NA	-0.653066	-0.144108	-0.422398	-0.0843318	NA	4	-0.325976	0.263156	0.131578	0.0139364	0.250083	NA	-0.141801	-0.28573	0.649503	NA	-0.236636	4	-0.00366598	0.439525	0.219762	0.983682
H0YI09	Methyltransferase-like protein 7A (Fragment)	METTL7A	0.689626	-0.61899	0.249409	NA	-0.448577	0.200078	5	0.0143093	0.538787	0.240953	0.948984	0.997586	0.746987	0.837768	NA	0.0583233	-0.769093	0.152506	5	0.205298	0.645615	0.288728	0.451112	0.821696	0.854652	0.381388	-0.0746863	NA	0.0428229	-0.0163018	5	0.237575	0.387736	0.173401	0.163372	0.570927	0.403633	-0.0293267	NA	0.246438	-0.0557693	0.0235932	5	0.117714	0.199308	0.0891335	0.177484
H0YIC4	Citrate synthase (Fragment)	CS	NA	NA	NA	NA	NA	NA	0	NA	NA	NA	NA	NA	NA	NA	NA	NA	NA	NA	0	NA	NA	NA	NA	NA	NA	NA	NA	NA	NA	NA	0	NA	NA	NA	NA	NA	NA	NA	NA	NA	NA	NA	0	NA	NA	NA	NA
H0YJ75	Serine/threonine-protein phosphatase 2A 56 kDa regulatory subunit gamma isoform (Fragment)	PPP2R5C	NA	NA	NA	NA	NA	NA	0	NA	NA	NA	NA	NA	NA	NA	NA	NA	NA	NA	0	NA	NA	NA	NA	NA	NA	NA	NA	NA	NA	NA	0	NA	NA	NA	NA	NA	NA	NA	NA	NA	NA	NA	0	NA	NA	NA	NA
H0YMV8	40S ribosomal protein S27	RPS27L	0.165606	0.447459	-0.0738359	-0.115045	0.0835792	0.261046	6	0.128135	0.211164	0.0862073	0.168016	0.993837	0.226806	0.644323	-0.0970789	0.1422	0.540114	0.0639118	6	0.253379	0.285251	0.116453	0.0546314	0.507728	0.278716	0.21942	1.0981	0.125944	-0.190974	-0.0920291	6	0.239864	0.457659	0.186838	0.228159	0.613789	-0.434096	-0.210242	-0.229392	-0.332575	0.221306	0.580993	6	-0.0673345	0.388637	0.15866	0.680264
H0YNJ6	GMP reductase	GMPR2	-0.149194	0.379287	-0.0380513	0	0.15758	0.0698214	6	0.0699073	0.183276	0.074822	0.372153	0.997586	-0.17671	-0.138171	0.0582677	-0.0189666	0.398382	0.170483	6	0.0488811	0.213312	0.0870841	0.586945	0.860716	-0.143337	0.0557311	0.135203	-0.0331413	-0.181464	0.231626	6	0.0107696	0.16057	0.0655524	0.872776	0.949171	0.0665977	0.162191	0.290696	0.197939	0.122461	-0.122183	6	0.119617	0.140358	0.0573008	0.0633915
H3BLV9	SRSF protein kinase 1 (Fragment)	SRPK1	NA	NA	NA	NA	NA	NA	0	NA	NA	NA	NA	NA	NA	NA	NA	NA	NA	NA	0	NA	NA	NA	NA	NA	NA	NA	NA	NA	NA	NA	0	NA	NA	NA	NA	NA	NA	NA	NA	NA	NA	NA	0	NA	NA	NA	NA
H3BM74	NEDD8 ultimate buster 1	NUB1	NA	NA	NA	NA	NA	NA	0	NA	NA	NA	NA	NA	NA	NA	NA	NA	NA	NA	0	NA	NA	NA	NA	NA	NA	NA	NA	NA	NA	NA	0	NA	NA	NA	NA	NA	NA	NA	NA	NA	NA	NA	0	NA	NA	NA	NA
H3BMF4	Protein spinster homolog 1	SPNS1	NA	-1.2718	0.326303	NA	-0.45469	-0.246438	4	-0.411657	0.661712	0.330856	0.154174	0.970962	NA	1.35458	NA	0.251423	-1.67581	-0.0356239	4	-0.0263583	1.25232	0.626161	0.958841	0.98315	NA	0.671475	-0.344514	NA	-0.378177	0.109229	4	0.014503	0.491147	0.245573	0.942285	0.978279	NA	0.00629724	NA	0.293359	-0.138681	-0.391834	4	-0.0577149	0.28609	0.143045	0.62358
H3BN02	Integrin alpha-X	ITGAX	0.324962	-0.0783139	0.182044	-0.069118	-0.153121	0.0353331	6	0.0402977	0.18144	0.0740725	0.598339	0.997586	0.517664	0.606483	0.00624544	-0.0149316	-0.0072884	0.111217	6	0.203232	0.283077	0.115566	0.109154	0.633422	0.592825	0.387757	0.105601	0.0275431	-0.100372	0.0399664	6	0.175553	0.260946	0.106531	0.130389	0.538442	-0.316259	-0.0396686	-0.266705	-0.196692	-0.0794206	0.0247628	6	-0.145664	0.134927	0.0550836	0.0245473
H3BN98	Uncharacterized protein (Fragment)	4 SV	0.497429	-0.439532	0.201226	NA	-0.372824	0.179169	5	0.0130936	0.403534	0.180466	0.937696	0.997586	0.812319	0.871889	NA	0.060237	-0.590628	0.106556	5	0.252075	0.605427	0.270755	0.329277	0.787839	0.819003	0.505677	0.0467372	NA	-0.0185071	0.124179	5	0.295418	0.356393	0.159384	0.070232	0.436271	-0.247218	0.255018	NA	-0.133267	0.134579	-0.229646	5	-0.0441066	0.226403	0.10125	0.640909
H3BNC9	Uncharacterized protein	3 SV	-0.149194	-0.0913916	0.187551	-0.43613	0.0429372	0.0584167	6	-0.064635	0.217341	0.0887291	0.483046	0.997586	0.188287	0.306839	-0.0542071	0.151923	0.0507932	-0.159282	6	0.0807255	0.169984	0.0693956	0.271728	0.755765	-0.0331246	-0.178264	0.0811846	-0.21516	0.0232163	-0.246915	6	-0.0948437	0.136597	0.0557656	0.119823	0.525146	-0.56242	-0.0190583	-0.0863178	-0.263034	0.0710784	0.133931	6	-0.12097	0.256322	0.104643	0.274542
H3BP13	Trafficking protein particle complex subunit 2-like protein	TRAPPC2L	-0.440573	0.670204	0.233526	-0.204934	-0.101852	-0.411069	6	-0.0424497	0.426227	0.174007	0.812198	0.997586	-0.269236	-0.175356	-0.0754837	-0.0289002	0.780096	0.330948	6	0.0936781	0.39375	0.160748	0.572957	0.855787	-0.341158	-0.128936	0.911124	-0.362767	-0.172016	0.00808235	6	-0.0142785	0.47396	0.193493	0.94263	0.978279	-1.37397	-0.0711468	-0.169271	-0.0874628	0.162026	-0.14042	6	-0.280042	0.548562	0.22395	0.239597
H3BP20	Beta-hexosaminidase	HEXA	0.0399387	-0.0305883	-0.137817	0.0459821	0.0243779	-0.47592	6	-0.0890043	0.201595	0.0823006	0.304885	0.997586	-0.142152	-0.244804	0.217466	-0.0682873	-0.143412	-0.187627	6	-0.0948027	0.163668	0.0668173	0.186354	0.713386	-0.0727563	-0.0666516	-0.171458	0.0126096	-0.16263	-0.135883	6	-0.0994616	0.0704981	0.0287807	0.00616554	0.184463	0.240134	-0.0632127	0.24282	-0.314873	0.0859469	-0.145016	6	0.00763309	0.222636	0.0908907	0.934729
H3BPE7	RNA-binding protein FUS	FUS	-0.149194	0.552847	-0.325061	-1.26293	-0.117527	0.347923	6	-0.15899	0.634311	0.258956	0.552948	0.997586	0.082677	-0.596685	1.22552	-0.763562	1.37988	-0.270089	6	0.17629	0.920688	0.375869	0.649115	0.876465	-0.186162	-0.423841	0.224471	0.00220091	-0.157027	-0.0663425	6	-0.101117	0.215592	0.0880152	0.277353	0.645294	1.24493	-0.590654	-0.377988	0.787006	-0.266817	-0.231041	6	0.0942402	0.739226	0.301788	0.761247
H3BQK0	ATP-dependent RNA helicase DDX19B	DDX19B	0.170112	0.419235	-0.103789	-0.00676468	-0.0100927	-0.44313	6	0.00426187	0.287009	0.117171	0.971701	0.997586	0.0153889	0.181553	0.050734	-0.106631	0.418466	-0.125988	6	0.0722538	0.203375	0.0830273	0.404574	0.809671	0.0830685	0.282308	0.286718	0.107662	-0.155164	-0.171953	6	0.0721066	0.201417	0.0822281	0.401111	0.709905	0.240134	0.152003	0.0514384	0.147754	0.0499069	0.224769	6	0.144334	0.0815647	0.0332987	0.001479
H3BQK9	Microtubule-actin cross-linking factor 1, isoforms 1/2/3/5	MACF1	-0.121395	0.0912165	-0.0220745	-0.0642247	0.0548202	-0.0484985	6	-0.0183593	0.0787455	0.0321477	0.580543	0.997586	-0.0632516	-0.20005	-0.0300408	-0.0469136	0.08318	-0.0459659	6	-0.050507	0.0903883	0.0369009	0.201046	0.719	-0.0480943	-0.122887	0.0533975	-0.0690821	-0.052777	0.0241125	6	-0.0358884	0.0643068	0.0262532	0.201563	0.603679	0.0336831	-0.0190583	-0.0344461	0.147754	-0.000245315	0.0218371	6	0.0249207	0.0652167	0.0266246	0.371326
H3BR70	Pyruvate kinase	PKM	0.355616	-0.303273	-0.486679	NA	NA	NA	3	-0.144779	0.442951	0.255738	0.415817	0.997586	0.0475552	0.217858	NA	NA	-0.37311	NA	3	-0.0358987	0.304194	0.175627	0.76396	0.915099	0.223691	0.385637	-0.427606	NA	NA	NA	3	0.0605741	0.430461	0.248527	0.720679	0.895352	1.01132	-0.213166	NA	NA	NA	-0.14042	3	0.219243	0.686918	0.396593	0.426338
H3BU86	STX16-NPEPL1 readthrough (NMD candidate)	STX16-NPEPL1	0.0915266	-0.335443	0.193036	NA	-0.0827909	NA	4	-0.0334177	0.231336	0.115668	0.724252	0.997586	0.280335	0.551783	NA	-0.00569387	-0.608991	NA	4	0.0543583	0.497372	0.248686	0.789183	0.922571	0.242267	0.298174	-0.0146311	NA	-0.151446	NA	4	0.0935911	0.212692	0.106346	0.29795	0.652069	-0.288245	0.237995	NA	-0.196692	NA	0.0142022	4	-0.0581849	0.234574	0.117287	0.547813
H7BXI1	Extended synaptotagmin-2 (Fragment)	ESYT2	0.517607	-0.822002	0.649229	NA	-0.375721	-0.0986843	5	-0.0259141	0.614949	0.275014	0.91915	0.997586	1.16346	1.48721	NA	-0.159099	-1.09343	-0.513855	5	0.176858	1.10612	0.494672	0.701275	0.889334	0.914753	0.940587	-0.0333272	NA	-0.0287029	-0.0245223	5	0.353757	0.523997	0.234339	0.128782	0.536495	-0.373975	0.363972	NA	0.40439	-0.607461	-0.000594803	5	-0.0427336	0.446022	0.199467	0.817708
H7BY58	Protein-L-isoaspartate O-methyltransferase	PCMT1	-0.498989	0.111073	0.257286	0.0343698	-0.317465	0.300305	6	-0.0189035	0.321723	0.131343	0.888419	0.997586	-0.46889	-0.116311	-0.261783	-0.0252432	0.0755345	-0.542855	6	-0.223258	0.24653	0.100646	0.0508443	0.492011	-0.589518	-0.323314	-0.0892836	0.0813604	-0.112972	-0.544996	6	-0.26312	0.268717	0.109703	0.0374129	0.360837	-0.260764	0.10231	0.167887	0.197939	0.117495	0.247489	6	0.0953927	0.182367	0.074451	0.229008
H7BYY1	Tropomyosin 1 (Alpha), isoform CRA_m	TPM1	-0.185192	NA	-0.172666	-0.470964	0.438041	0	5	-0.078156	0.334385	0.149542	0.576798	0.997586	0.155673	0.333556	-0.246852	-0.785734	NA	0.453479	5	-0.0179758	0.504439	0.225592	0.931592	0.97508	-0.169698	0.0795341	NA	-0.503212	0.161168	0.611729	5	0.0359045	0.412943	0.184674	0.834269	0.935236	0.324198	0.15654	-0.00787643	0.912537	-0.261514	NA	5	0.224777	0.441067	0.197251	0.238528
H7BZJ3	Protein disulfide-isomerase A3 (Fragment)	PDIA3	0.473324	-0.668018	-0.0705458	-0.228462	-0.281705	-0.509472	6	-0.214147	0.3978	0.162401	0.216694	0.997586	0.335019	0.316246	0.201226	-0.204558	-0.77461	-0.39012	6	-0.0861329	0.447725	0.182783	0.647588	0.875797	0.448308	0.404606	-0.570478	0.0727473	-0.194796	-0.074854	6	0.0142555	0.384123	0.156818	0.929363	0.97422	0.412195	-0.0684973	-0.305009	0.316259	0.030343	0.108783	6	0.0823457	0.260659	0.106414	0.456937
H7C286	N-acetyl-D-glucosamine kinase	NAGK	NA	NA	NA	NA	NA	NA	0	NA	NA	NA	NA	NA	NA	NA	NA	NA	NA	NA	0	NA	NA	NA	NA	NA	NA	NA	NA	NA	NA	NA	0	NA	NA	NA	NA	NA	NA	NA	NA	NA	NA	NA	0	NA	NA	NA	NA
H7C2K6	Band 4.1-like protein 1 (Fragment)	EPB41L1	NA	NA	NA	NA	NA	NA	0	NA	NA	NA	NA	NA	NA	NA	NA	NA	NA	NA	0	NA	NA	NA	NA	NA	NA	NA	NA	NA	NA	NA	0	NA	NA	NA	NA	NA	NA	NA	NA	NA	NA	NA	0	NA	NA	NA	NA
H7C2N1	Prothymosin alpha (Fragment)	PTMA	-0.0118602	-0.089005	-0.252433	-0.116732	0.143485	-0.218424	6	-0.0908282	0.144367	0.0589377	0.154321	0.970962	-0.264582	-0.375013	0.182044	-0.133501	-0.139848	-0.148099	6	-0.1465	0.186718	0.0762275	0.0835492	0.584645	-0.247473	0.0315287	-0.258597	-0.0830129	-0.189067	0.0478285	6	-0.116466	0.136124	0.0555726	0.0625235	0.420672	0.403633	-0.103327	0.179494	0.0554951	-0.180327	-0.310673	6	0.00738237	0.259847	0.106082	0.945891
H7C4T5	Muscleblind-like protein 1 (Fragment)	MBNL1	NA	NA	NA	NA	NA	NA	0	NA	NA	NA	NA	NA	NA	NA	NA	NA	NA	NA	0	NA	NA	NA	NA	NA	NA	NA	NA	NA	NA	NA	0	NA	NA	NA	NA	NA	NA	NA	NA	NA	NA	NA	0	NA	NA	NA	NA
I3L0A0	HCG2044781	TMEM189-UBE2V1	-0.0135625	0.049582	-0.297876	0.0584991	0.156578	-0.0484985	6	-0.0158797	0.155016	0.0632852	0.806954	0.997586	-0.125179	-0.244804	-0.0220745	0.204089	-0.00891306	0.16601	6	-0.00514517	0.170422	0.0695745	0.942507	0.977513	-0.17585	-0.190864	0.059292	-0.0410511	0.165646	-0.074854	6	-0.0429467	0.137498	0.0561332	0.461895	0.749877	0.0881309	-0.0396686	0.139644	0.121991	0.492872	-0.112507	6	0.115077	0.209689	0.0856052	0.208559
I3L0E3	HCG1984214, isoform CRA_a	hCG_1984214	NA	NA	NA	NA	NA	NA	0	NA	NA	NA	NA	NA	NA	NA	NA	NA	NA	NA	0	NA	NA	NA	NA	NA	NA	NA	NA	NA	NA	NA	0	NA	NA	NA	NA	NA	NA	NA	NA	NA	NA	NA	0	NA	NA	NA	NA
I3L2B0	Clustered mitochondria protein homolog (Fragment)	CLUH	NA	NA	NA	NA	NA	NA	0	NA	NA	NA	NA	NA	NA	NA	NA	NA	NA	NA	0	NA	NA	NA	NA	NA	NA	NA	NA	NA	NA	NA	0	NA	NA	NA	NA	NA	NA	NA	NA	NA	NA	NA	0	NA	NA	NA	NA
I3L3H0	Phosphatidylcholine transfer protein, isoform CRA_a	PCTP	-0.399931	0.0732157	0.0909563	NA	NA	NA	3	-0.0785862	0.278434	0.160754	0.479541	0.997586	-0.0713566	-0.313613	NA	NA	-0.129207	NA	3	-0.171392	0.126518	0.073045	0.00892625	0.229577	-0.127351	-0.376295	-0.0602351	NA	NA	NA	3	-0.187961	0.166519	0.0961399	0.020329	0.278526	-0.79886	-0.0952146	NA	NA	NA	-0.0725615	3	-0.322212	0.412945	0.238414	0.0778549
I3L3Q4	Glyoxalase domain-containing protein 4 (Fragment)	GLOD4	NA	NA	-0.0509614	0.539432	0.64658	-0.163976	4	0.242769	0.409386	0.204693	0.171952	0.993837	NA	-0.499168	0.0522439	1.14392	NA	0.314873	4	0.252966	0.684012	0.342006	0.376859	0.804539	NA	-0.361976	NA	0.0356239	0.701083	-0.498454	4	-0.0309307	0.538034	0.269017	0.887965	0.955064	NA	-0.0632127	-0.646477	-1.76553	0.0574702	NA	4	-0.604439	0.832859	0.416429	0.103681
I3L4A1	Charged multivesicular body protein 6 (Fragment)	CHMP6	NA	NA	NA	NA	NA	NA	0	NA	NA	NA	NA	NA	NA	NA	NA	NA	NA	NA	0	NA	NA	NA	NA	NA	NA	NA	NA	NA	NA	NA	0	NA	NA	NA	NA	NA	NA	NA	NA	NA	NA	NA	0	NA	NA	NA	NA
I3L4C2	Brain-specific angiogenesis inhibitor 1-associated protein 2	BAIAP2	NA	0.0299532	NA	-0.148028	0.168559	NA	3	0.0168278	0.158701	0.0916261	0.787173	0.997586	NA	NA	0.0109118	-0.227019	0.359875	NA	3	0.0479226	0.295192	0.170429	0.680455	0.881687	NA	NA	0.408318	-0.146812	-0.0702222	NA	3	0.0637613	0.300842	0.173691	0.592457	0.822679	NA	NA	-0.137242	0.436099	NA	0.0112549	3	0.103371	0.297563	0.171798	0.388611
I3L4N8	Actin, cytoplasmic 2 (Fragment)	ACTG1	0.248904	-0.141207	0.0968209	0.327834	0.167564	-0.0240455	6	0.112645	0.173934	0.0710082	0.143739	0.967924	0.179776	-0.274757	0.0612701	-0.0350159	-0.0072884	-0.0407856	6	-0.0194668	0.149822	0.0611647	0.756828	0.913239	0.0605665	-0.153389	0.104889	-0.0155011	0.189298	-0.083416	6	0.0170745	0.12608	0.051472	0.746945	0.904998	0.718674	0.136011	-0.0835407	0.658492	0.123813	0.0702194	6	0.270611	0.333604	0.136193	0.0749986
I3L4Y1	Active breakpoint cluster region-related protein (Fragment)	ABR	-0.183275	-0.201802	0.108479	-0.341002	-7.01235	0.39402	6	-1.20599	2.85672	1.16625	0.325462	0.997586	-0.323863	-0.392422	0.062769	-0.576216	-0.288789	0.210133	6	-0.218065	0.295665	0.120705	0.100961	0.623504	-0.190308	0.0795341	-0.250372	-0.16275	-0.0985807	0.369757	6	-0.0421199	0.231305	0.0944299	0.665067	0.862841	-0.0698214	-0.00759315	0.0615096	0.622195	-0.157164	-0.0582496	6	0.0651462	0.282302	0.115249	0.584353
I3NI02	Golgi SNAP receptor complex member 2	GOSR2	NA	NA	NA	NA	NA	NA	0	NA	NA	NA	NA	NA	NA	NA	NA	NA	NA	NA	0	NA	NA	NA	NA	NA	NA	NA	NA	NA	NA	NA	0	NA	NA	NA	NA	NA	NA	NA	NA	NA	NA	NA	0	NA	NA	NA	NA
J3KMX3	Alpha-fetoprotein	AFP	0.323614	0.0912165	-0.0062726	-0.0235526	0.372223	0.241008	6	0.166373	0.169821	0.0693292	0.0373316	0.677578	-0.144288	0.184491	0.00624544	-0.201803	-0.211929	-0.21654	6	-0.097304	0.161626	0.0659835	0.171075	0.699667	-0.188234	0.131064	-0.413251	0.0659248	-0.157027	-0.127005	6	-0.114755	0.194683	0.0794792	0.179375	0.585068	0.683741	-0.103327	0.279954	0.349942	-0.130602	-0.0813432	6	0.166394	0.327586	0.133736	0.241801
J3KMZ8	Zinc finger protein ubi-d4	DPF2	NA	NA	NA	NA	NA	NA	0	NA	NA	NA	NA	NA	NA	NA	NA	NA	NA	NA	0	NA	NA	NA	NA	NA	NA	NA	NA	NA	NA	NA	0	NA	NA	NA	NA	NA	NA	NA	NA	NA	NA	NA	0	NA	NA	NA	NA
J3KN16	Proteasome adapter and scaffold protein ECM29	ECPAS	-0.0289742	-0.11305	0.217466	1.24506	-0.0350653	0.0698214	6	0.225876	0.512067	0.20905	0.305296	0.997586	0.253008	0.19764	0.424007	-0.0103054	0.269616	0.152506	6	0.214412	0.143582	0.058617	0.00440478	0.150867	0.206451	-0.0069454	0.244011	1.03213	0.0541382	0.0161197	6	0.25765	0.393036	0.160456	0.139413	0.548492	-0.613645	0.00126165	-0.610053	0.0140752	0.147925	0.141499	6	-0.153156	0.36058	0.147206	0.322645
J3KN59	BCL2/adenovirus E1B 19 kDa protein-interacting protein 2	BNIP2	-0.00337868	-0.169925	NA	-0.00259805	NA	NA	3	-0.0586339	0.0963817	0.055646	0.151532	0.97088	-0.0754263	NA	0.347364	NA	-0.123916	NA	3	0.0493406	0.259232	0.149668	0.630017	0.872565	-0.127351	NA	-0.0333272	0.268987	NA	NA	3	0.036103	0.207091	0.119564	0.658612	0.860837	0.0774045	NA	0.286409	NA	NA	-0.311411	3	0.0174675	0.303383	0.175158	0.883224
J3KN66	Torsin-1A-interacting protein 1	TOR1AIP1	NA	NA	NA	NA	NA	NA	0	NA	NA	NA	NA	NA	NA	NA	NA	NA	NA	NA	0	NA	NA	NA	NA	NA	NA	NA	NA	NA	NA	NA	0	NA	NA	NA	NA	NA	NA	NA	NA	NA	NA	NA	0	NA	NA	NA	NA
J3KN67	Tropomyosin alpha-3 chain	TPM3	-0.141728	NA	-0.230237	0.705264	0.280437	-1.8314	5	-0.243533	0.96263	0.430501	0.546427	0.997586	0.0642985	0.216423	0.191667	1.37095	NA	-1.35755	5	0.097158	0.969919	0.433761	0.809594	0.930875	-0.636824	0.146171	NA	0.7253	-0.440334	-1.89077	5	-0.419291	0.98016	0.438341	0.3169	0.661304	-1.70328	0.212078	-0.202027	-1.86507	0.124713	NA	5	-0.686718	1.01527	0.454043	0.12815
J3KNA0	Mitochondrial inner membrane protein OXA1L	OXA1L	NA	NA	NA	NA	NA	NA	0	NA	NA	NA	NA	NA	NA	NA	NA	NA	NA	NA	0	NA	NA	NA	NA	NA	NA	NA	NA	NA	NA	NA	0	NA	NA	NA	NA	NA	NA	NA	NA	NA	NA	NA	0	NA	NA	NA	NA
J3KNF8	Cytochrome b5 type B (Outer mitochondrial membrane), isoform CRA_a	CYB5B	0.250323	-0.866272	0.450585	-0.124069	-0.334273	0.0698214	6	-0.092314	0.4684	0.191223	0.639664	0.997586	0.785643	1.08343	-0.155136	-0.0305285	-1.09861	0.170483	6	0.125881	0.769026	0.313954	0.696888	0.887609	0.737329	0.523141	-0.233159	0.248275	-0.118406	0.376016	6	0.255533	0.373352	0.152421	0.124574	0.531752	-0.545741	0.122161	-0.324549	-0.280108	-0.153339	-0.023381	6	-0.200826	0.23606	0.0963711	0.0637807
J3KNI1	Conserved oligomeric Golgi complex subunit 4	COG4	0.0883559	-0.176244	-0.41817	NA	-0.0558238	NA	4	-0.140471	0.214417	0.107208	0.136035	0.967924	0.00579009	0.345419	NA	0.150667	0.0184603	NA	4	0.130084	0.157799	0.0788996	0.0705102	0.54692	0.151821	0.614682	0.0220495	NA	0.724542	NA	4	0.378274	0.343495	0.171748	0.0237055	0.30055	0.278102	-0.162843	NA	-0.584963	NA	0.533302	4	0.0158998	0.493099	0.246549	0.93699
J3KNR0	Non-specific serine/threonine protein kinase	MARK3	NA	NA	NA	NA	NA	NA	0	NA	NA	NA	NA	NA	NA	NA	NA	NA	NA	NA	0	NA	NA	NA	NA	NA	NA	NA	NA	NA	NA	NA	0	NA	NA	NA	NA	NA	NA	NA	NA	NA	NA	NA	0	NA	NA	NA	NA
J3KPD6	Tyrosine-protein kinase	HCK	0.366128	0.0463291	0.338729	0.248774	0.0144549	0.125531	6	0.189991	0.149806	0.0611581	0.0111258	0.393021	0.532447	0.480654	-0.144719	0.50485	0.176909	0.248721	6	0.29981	0.262369	0.107112	0.0188254	0.334194	0.51093	0.0690035	0.356	0.0816206	0.406655	0.116724	6	0.256822	0.191027	0.0779863	0.0081065	0.205295	-0.545741	0.0999563	-0.405469	-0.522678	0.125613	0.172961	6	-0.179226	0.345943	0.141231	0.233171
J3KPF3	4F2 cell-surface antigen heavy chain	SLC3A2	0.495037	-0.229134	0.0909563	-0.0598891	-0.201131	0.046921	6	0.0237933	0.264077	0.107809	0.829767	0.997586	0.584963	0.714103	0.0015639	0.0330173	-0.183213	0.0445464	6	0.199163	0.360769	0.147283	0.206084	0.721357	0.758992	0.583577	-0.0459273	0.0758853	0.0395735	-0.0411052	6	0.228499	0.350566	0.143118	0.141444	0.548492	-0.0817941	-0.127943	-0.205042	-0.0577155	-0.32156	0.0083016	6	-0.130959	0.117475	0.0479588	0.0211698
J3KPP4	Cisplatin resistance-associated overexpressed protein, isoform CRA_b	LUC7L3	-0.0324215	-0.0724085	-0.148183	-0.148604	0.0591172	-0.218424	6	-0.0934872	0.0990959	0.0404557	0.0434443	0.707716	-0.230149	-0.151077	0.267721	-0.066407	-0.253694	0.278037	6	-0.0259283	0.240628	0.0982359	0.797187	0.927549	-0.078508	-0.110864	-0.161141	0.0505881	-0.0579885	0.245366	6	-0.018758	0.147266	0.0601209	0.761446	0.907858	0.454259	0.0113153	0.0937638	0.382857	-0.168148	-0.123478	6	0.108428	0.258778	0.105646	0.328918
J3KPQ4	Rho GTPase activating protein 9, isoform CRA_a	ARHGAP9	-0.21818	0.231492	-0.110531	-0.254236	0.757823	0.1686	6	0.0958279	0.380964	0.155528	0.551564	0.997586	-0.198736	-0.147378	-0.278767	0.320112	0.210806	0.248721	6	0.0257932	0.262187	0.107037	0.814444	0.932619	-0.188234	-0.187703	0.138687	-0.402246	0.168624	0.217754	6	-0.0421863	0.251743	0.102774	0.690112	0.878077	0.0447383	0.0557094	0.0233745	0.270089	-0.248633	0.157049	6	0.0503879	0.173118	0.070675	0.492176
J3KPT4	TraB domain-containing protein	TRABD	NA	NA	NA	NA	NA	NA	0	NA	NA	NA	NA	NA	NA	NA	NA	NA	NA	NA	0	NA	NA	NA	NA	NA	NA	NA	NA	NA	NA	NA	0	NA	NA	NA	NA	NA	NA	NA	NA	NA	NA	NA	0	NA	NA	NA	NA
J3KQ18	D-dopachrome decarboxylase	DDT	-0.402159	NA	NA	0.458629	0.360955	-0.124447	4	0.0732445	0.406771	0.203386	0.660839	0.997586	-0.0713566	NA	0.567119	0.767252	NA	0.354729	4	0.404436	0.359143	0.179571	0.0215164	0.338144	-0.47383	NA	NA	0.046595	0.598827	-0.681318	4	-0.127431	0.572864	0.286432	0.589023	0.821997	-1.10604	NA	-0.25104	0.40439	0.496007	NA	4	-0.114171	0.740217	0.370108	0.706572
J3KQ32	Obg-like ATPase 1	OLA1	0.0867679	0.115219	0.012464	0.0915187	0.14146	0.136419	6	0.0973081	0.0472081	0.0192726	0.000499955	0.0814372	-0.0938832	-0.0474725	0.0657622	-0.00849911	0.0468887	0.0924809	6	0.00921284	0.071703	0.0292726	0.759439	0.913949	0.00906788	-0.00138587	-0.176645	0.0540398	0.10787	-0.083416	6	-0.0150781	0.101428	0.0414077	0.723337	0.896754	0.333243	-0.0306154	0.337035	0.281771	0.307084	0.00534222	6	0.205643	0.170628	0.0696587	0.0144811
J3KQ48	Peptidyl-tRNA hydrolase 2, mitochondrial	PTRH2	-0.062061	-0.00224369	-0.226571	NA	-0.418394	NA	4	-0.177317	0.186618	0.0933089	0.0429252	0.70706	0.0211177	0.058827	NA	0.212202	-0.0203372	NA	4	0.0679523	0.101456	0.0507278	0.128636	0.658525	0.21901	0.153666	0.12821	NA	-0.14959	NA	4	0.0878238	0.162831	0.0814153	0.20956	0.607365	0.487049	0.0678025	NA	-0.522678	NA	0.545985	4	0.144539	0.493132	0.246566	0.479588
J3KQE5	GTP-binding nuclear protein Ran (Fragment)	RAN	0.127498	0.268256	-0.0316393	-0.0140854	0.131293	0.1686	6	0.10832	0.113737	0.0464329	0.0418474	0.701824	-0.0897612	-0.103711	0.0657622	0.0257887	0.212202	-0.0563825	6	0.00898291	0.119605	0.0488287	0.857716	0.947651	-0.0146282	-0.0989412	0.0826324	-0.0402015	-0.16263	-0.0920291	6	-0.0542996	0.0844686	0.0344842	0.146421	0.553942	0.268703	-0.00379158	0.071511	-0.10257	0.192829	0.0496825	6	0.0793941	0.133926	0.0546751	0.177114
J3KQJ1	Inactive C-alpha-formylglycine-generating enzyme 2	SUMF2	-0.0203918	0.00671022	0.477807	0.0190815	-0.0839749	0.261046	6	0.110046	0.215249	0.0878749	0.238954	0.997586	0.449907	0.150334	0.0835918	0.0652006	0.224699	-0.39012	6	0.0972686	0.276467	0.112867	0.408989	0.809694	0.161613	-0.172005	0.162157	-0.14468	0.363127	-0.227806	6	0.0237346	0.238037	0.0971783	0.811985	0.930338	-0.966317	0.10231	-0.143013	0.456858	-0.165394	0.492038	6	-0.0372529	0.535637	0.218673	0.868125
J3KQL8	Apolipoprotein L2	APOL2	-0.179448	0.0603726	0.00935806	NA	0.206823	0.270961	5	0.0736135	0.176802	0.079068	0.329272	0.997586	-0.504113	-0.0753179	NA	0.246557	0.16543	0.310827	5	0.0286767	0.331836	0.148402	0.835262	0.942972	-0.0997956	-0.326786	0.267115	NA	0.190763	0.245366	5	0.0553324	0.259512	0.116057	0.610152	0.835574	0.95383	-0.0177799	NA	0.507484	0.143046	-0.143045	5	0.288707	0.444919	0.198974	0.142422
J3KQN4	60S ribosomal protein L36a	RPL36A	NA	NA	NA	NA	NA	NA	0	NA	NA	NA	NA	NA	NA	NA	NA	NA	NA	NA	0	NA	NA	NA	NA	NA	NA	NA	NA	NA	NA	NA	0	NA	NA	NA	NA	NA	NA	NA	NA	NA	NA	NA	0	NA	NA	NA	NA
J3KQV8	Synaptojanin-1	SYNJ1	NA	0.120384	-0.368843	-0.235168	0.0254763	0.261046	5	-0.0394209	0.258295	0.115513	0.714145	0.997586	NA	0.0715802	-0.0771335	-0.27712	0.0663062	-0.240094	5	-0.0912923	0.164499	0.073566	0.202461	0.719	NA	0.207467	0.0370621	-0.00689956	-0.0579885	-0.0327899	5	0.0293703	0.10558	0.0472169	0.508135	0.775172	NA	-0.0791249	0.179494	0.173065	-0.0269902	-0.0794569	5	0.0333973	0.132188	0.0591165	0.546952
J3KR44	Ubiquitin thioesterase	OTUB1	-0.0762225	-0.127673	-0.137817	-0.0866519	0	-0.0119726	6	-0.0733893	0.0573401	0.023409	0.0105983	0.383633	-0.125179	0.0149331	-0.129234	-0.136567	-0.152362	-0.142539	6	-0.111825	0.0628455	0.0256566	0.00142445	0.0696081	-0.0480943	0.00138587	-0.129786	-0.0795176	-0.0321176	-0.127005	6	-0.0691891	0.0527664	0.0215418	0.00930275	0.224791	0.0557094	-0.0684973	0.0387497	0.13493	0.0211861	-0.0137429	6	0.0280558	0.0684367	0.0279392	0.338974
J3KR97	Tubulin-specific chaperone D	TBCD	-0.0708956	0.0211428	-0.0970789	NA	0.107633	0.125531	5	0.0172665	0.100933	0.0451386	0.681683	0.997586	-0.0293042	-0.0665584	NA	0.0822517	0.15386	0.115864	5	0.0512225	0.0949113	0.0424456	0.214063	0.724197	0.0657905	-0.0841745	0.0912886	NA	0.1233	0.203747	5	0.0799903	0.10544	0.0471544	0.0929168	0.491754	0.0881309	-0.198608	NA	0.160465	0.045635	0.200651	5	0.0592548	0.156324	0.0699102	0.372259
J3KTA4	Probable ATP-dependent RNA helicase DDX5	DDX5	-0.035877	0.192785	-0.144719	0.0659575	-0.0535025	0	6	0.00410729	0.115333	0.0470846	0.932209	0.997586	-0.11049	-0.138171	0.254665	-0.16155	0.105876	-0.0304806	6	-0.0133584	0.163291	0.0666633	0.845196	0.945845	-0.0842826	-0.0812392	-0.0467184	0.0356239	-0.0861052	-0.0663425	6	-0.054844	0.0467403	0.0190817	0.0165499	0.260217	0.18124	-0.0344884	0.211504	-0.117836	0.134132	0.00237676	6	0.0628214	0.13189	0.0538439	0.270388
J3KTL2	Serine/arginine-rich-splicing factor 1	SRSF1	-0.0726691	0.169053	-0.127524	0.00983013	0.170546	-0.364274	6	-0.0358398	0.202135	0.0825214	0.673286	0.997586	-0.209876	-0.338704	0.134371	-0.129788	0.131174	-0.0721498	6	-0.0808288	0.188086	0.0767857	0.31727	0.782919	-0.165611	-0.0237537	0.10275	0.0878515	-0.129335	-0.0411052	6	-0.0282006	0.109464	0.0446886	0.542164	0.795211	0.130256	-0.0777922	0.0863843	-0.0874628	-0.119367	-0.118305	6	-0.0310476	0.110083	0.0449411	0.505379
J3QK89	Calcium homeostasis endoplasmic reticulum protein	CHERP	0.346356	NA	-0.0157329	-0.0966092	-0.201131	-0.561311	5	-0.105686	0.327574	0.146496	0.444747	0.997586	0.289858	-0.116311	0.124357	-0.26509	NA	-0.246044	5	-0.0426459	0.242243	0.108335	0.673041	0.878609	0.333164	0.00138587	NA	0.277871	-0.4223	-0.0920291	5	0.0196184	0.305407	0.136582	0.877084	0.949634	0.171187	-0.0101331	0.137265	0.095759	1.35735	NA	5	0.350287	0.567082	0.253607	0.160337
J3QLJ5	MIF4G domain-containing protein	MIF4GD	-0.255965	NA	0.214772	-0.0999436	NA	-0.0608822	4	-0.0505046	0.195906	0.097953	0.532566	0.997586	-0.0531839	-0.211592	-0.201165	NA	NA	0.0199684	4	-0.111493	0.113641	0.0568205	0.0379928	0.433443	-0.0146282	-0.232591	NA	-0.351833	NA	0.138976	4	-0.115019	0.219466	0.109733	0.221497	0.613166	-0.901222	-0.0126775	-0.117224	NA	0.131447	NA	4	-0.224919	0.462251	0.231125	0.253303
J3QQ67	60S ribosomal protein L18 (Fragment)	RPL18	0.293642	0.0668084	0.288368	-0.366878	-0.292614	0.157952	6	0.0245465	0.288237	0.117672	0.838947	0.997586	0.486255	0.485427	-0.307526	-0.674945	0.0785976	0.138874	6	0.0344471	0.456191	0.186239	0.856957	0.947651	0.59041	0.240689	0.29486	-0.293305	-0.107558	0.0788554	6	0.133992	0.312906	0.127743	0.318906	0.661304	0.360043	0.016316	-0.520946	-0.482601	-0.451054	0.0450787	6	-0.172194	0.363803	0.148522	0.273235
J3QQJ0	SAP30-binding protein (Fragment)	SAP30BP	-0.216219	NA	-0.0220745	-0.427726	0.234633	NA	4	-0.107846	0.282085	0.141043	0.361771	0.997586	-0.200957	-0.20005	0.0248212	-0.085321	NA	NA	4	-0.115377	0.108093	0.0540466	0.027062	0.379644	-0.167653	-0.138057	NA	-0.089736	-0.363048	NA	4	-0.189623	0.119993	0.0599967	0.00396174	0.161331	-0.316259	-0.0605776	-0.0479168	0.360998	NA	NA	4	-0.015939	0.280053	0.140026	0.889075
J3QRS3	Myosin regulatory light chain 12A	MYL12A	0.0675743	-0.0146468	-0.047723	-0.0756683	0	-0.275007	6	-0.0575785	0.117065	0.0477916	0.256026	0.997586	-0.118866	-0.0423108	0.222839	-0.0733134	0.103623	-0.364007	6	-0.0453391	0.200926	0.0820277	0.592589	0.862696	-0.320564	-0.0237537	-0.0278491	-0.0447383	-0.219887	-0.420451	6	-0.176207	0.170258	0.0695074	0.0296115	0.326989	0.150867	-0.0858072	-0.0211001	-0.297386	0.194974	0.064544	6	0.00101519	0.179545	0.0732989	0.989222
J3QTA2	BAG family molecular chaperone regulator 1	BAG1	-0.0101599	NA	NA	0.522546	0.251628	0.628031	4	0.348011	0.286618	0.143309	0.0153082	0.462718	-0.059216	NA	0.154192	0.462356	NA	0.478949	4	0.25907	0.259472	0.129736	0.035481	0.428854	0.00544756	NA	NA	0.744983	0.943751	-0.0163018	4	0.41947	0.497373	0.248687	0.0654276	0.424302	-0.0344884	NA	0.12291	-0.765535	1.75718	NA	4	0.270018	1.06433	0.532165	0.538948
J9JIE6	Calcium load-activated calcium channel	TMCO1	0.127498	NA	NA	NA	-0.836421	0.498989	3	-0.069978	0.689259	0.397944	0.795971	0.997586	1.09992	NA	NA	-0.00629453	NA	-0.0202487	3	0.357793	0.642741	0.371087	0.184288	0.710731	1.01268	NA	NA	NA	0.0733317	0.0941222	3	0.393378	0.536432	0.309709	0.0935087	0.492222	-0.901222	NA	NA	-0.0577155	-0.266227	NA	3	-0.408388	0.439355	0.253662	0.0435118
K7EJ20	Glutathione peroxidase	GPX4	-0.00507099	0.665971	NA	0.298587	0.0729945	-0.289507	5	0.148595	0.357574	0.159912	0.330152	0.997586	-0.0511787	NA	0.138641	0.0533359	0.587115	-0.142539	5	0.117075	0.283361	0.126723	0.332803	0.787839	-0.173796	NA	0.49187	-0.00192855	-0.0614732	-0.171953	5	0.0165439	0.275737	0.123313	0.885125	0.953411	-0.247218	NA	0.0839161	-0.789782	0.242196	-0.0428525	5	-0.150748	0.39962	0.178716	0.37446
K7EJH8	Alpha-actinin-4 (Fragment)	ACTN4	NA	NA	NA	NA	NA	NA	0	NA	NA	NA	NA	NA	NA	NA	NA	NA	NA	NA	0	NA	NA	NA	NA	NA	NA	NA	NA	NA	NA	NA	0	NA	NA	NA	NA	NA	NA	NA	NA	NA	NA	NA	0	NA	NA	NA	NA
K7EK60	Formin-like protein 1	FMNL1	NA	-0.315776	-0.0380513	NA	-0.264152	NA	3	-0.205993	0.147715	0.0852831	0.00776077	0.337943	NA	0.485427	NA	-0.264371	-0.436194	NA	3	-0.0717128	0.490086	0.282951	0.71015	0.894311	NA	0.284585	-0.313715	NA	-0.0304092	NA	3	-0.0198464	0.29929	0.172795	0.865698	0.946746	NA	-0.19716	NA	-0.563901	NA	0.127957	3	-0.211035	0.346138	0.199843	0.150764
K7ELC2	40S ribosomal protein S15	RPS15	-0.28651	-0.504838	0.336252	0.176199	0.473886	-0.509472	6	-0.0524137	0.435593	0.17783	0.77422	0.997586	-0.00970209	0.127614	-0.0525833	0.122004	-0.0072884	0.106556	6	0.0477667	0.0796829	0.0325304	0.172742	0.699667	-0.0499765	-0.31985	0.236226	0.167476	0.262198	-0.074854	6	0.0368699	0.225764	0.0921679	0.697546	0.882117	0.220769	0.153139	-0.344357	0.685127	-0.0355135	0.0770006	6	0.126027	0.33825	0.13809	0.382903
K7ELL7	Glucosidase 2 subunit beta	PRKCSH	0.358251	-0.273159	0.0850677	-0.107754	-0.210152	-0.190943	6	-0.056448	0.238039	0.0971789	0.574187	0.997586	0.61052	0.363682	0.144315	-0.209622	-0.334911	-0.0774441	6	0.0827568	0.359677	0.146838	0.585446	0.860716	0.56481	0.335996	-0.120594	0.00302538	-0.173901	0.0161197	6	0.104243	0.28697	0.117155	0.394483	0.704933	0.0336831	0.0336831	-0.273018	0.13493	-0.157711	-0.0844925	6	-0.0521544	0.148799	0.0607469	0.410694
K7EMQ3	Dynamin-2 (Fragment)	DNM2	-0.0272536	0.35232	0.165398	0.545847	0.0919915	0.0811368	6	0.201573	0.210444	0.0859133	0.040902	0.697237	-0.0372203	-0.0894448	-0.399474	0.443272	0.526719	-0.00503559	6	0.0731361	0.34952	0.142691	0.619397	0.87139	0.0899221	-0.172005	0.153917	0.161334	0.383774	-0.118181	6	0.0831269	0.203558	0.0831023	0.340757	0.671437	-0.359328	-0.00252661	-0.0398193	-0.368645	0.164655	0.0599875	6	-0.0909461	0.222571	0.0908644	0.340479
K7EPR5	cAMP-dependent protein kinase type I-alpha regulatory subunit (Fragment)	PRKAR1A	0.046489	NA	-0.107156	0.178953	0.0451051	NA	4	0.0408477	0.116945	0.0584723	0.402661	0.997586	-0.25763	-0.084131	0.418164	-0.203639	NA	NA	4	-0.031809	0.308617	0.154309	0.800873	0.928861	-0.0443373	0.226545	NA	0.425394	-0.194796	NA	4	0.103201	0.276642	0.138321	0.372921	0.691914	0.230484	0.233708	0.413728	0.234465	NA	NA	4	0.278096	0.0904375	0.0452188	5.34e-05
K7ER00	Phenylalanine--tRNA ligase alpha subunit	FARSA	0.059501	-0.388749	0.154192	-0.0182854	0.251628	0.280809	6	0.056516	0.245675	0.100296	0.585514	0.997586	0.0624477	0.115349	0.191667	0.383847	-0.358537	0.257158	6	0.108655	0.254999	0.104103	0.321186	0.784087	0.0727265	0.0423355	-0.37698	-0.0734211	0.0363169	0.318682	6	0.0032767	0.226892	0.0926281	0.972477	0.993082	0.278102	0.131409	-0.0264237	-0.368645	-0.130065	0.0809416	6	-0.00578014	0.225599	0.0921003	0.951195
L7N2F9	Uncharacterized protein (Fragment)	4 SV	0.462343	-0.450213	0.543694	-0.0674851	-0.536612	0.319542	6	0.0452115	0.467847	0.190998	0.817658	0.997586	0.673714	1.32026	-0.137817	0.164787	-0.665525	-0.176222	6	0.196533	0.705032	0.287828	0.510233	0.842427	0.726375	0.427457	0.0137255	0.269673	0.0828336	-0.0920291	6	0.238006	0.302887	0.123653	0.0831482	0.467928	0.0113153	-0.187066	-0.0863178	-0.280108	-0.107689	-0.124774	6	-0.129107	0.0981706	0.040078	0.00915364
M0QXB4	Coatomer protein complex, subunit epsilon, isoform CRA_g	COPE	0.0415791	-0.117908	-0.117304	-0.0566458	0.0342332	-0.111508	6	-0.0545923	0.0752651	0.0307269	0.105994	0.896855	-0.112579	-0.0491972	-0.0937354	-0.0413628	-0.128324	-0.344728	6	-0.128321	0.111443	0.0454966	0.0181465	0.331845	-0.0462146	0.0637092	-0.0966381	0.0714378	-0.0321176	-0.315862	6	-0.0592809	0.14167	0.0578365	0.329531	0.667675	0.28744	-0.0777922	0.167887	0.121991	0.124263	0.0775643	6	0.116892	0.119345	0.0487223	0.03737
M0QXF9	Branched-chain-amino-acid aminotransferase (Fragment)	BCAT2	NA	NA	0.491227	0.210702	0.243156	0.347923	4	0.323252	0.126369	0.0631845	0.000193892	0.0378995	NA	0.223583	0.169577	0.359809	NA	-0.181913	4	0.142764	0.230777	0.115389	0.156213	0.692675	NA	-0.216399	NA	-0.0495743	0.427936	0.168123	4	0.0825213	0.278951	0.139476	0.475649	0.760416	NA	0.0629774	-0.226325	-0.212994	-0.260926	NA	4	-0.159317	0.149567	0.0747833	0.0272954
M0QY77	KxDL motif-containing protein 1	KXD1	NA	NA	NA	NA	NA	NA	0	NA	NA	NA	NA	NA	NA	NA	NA	NA	NA	NA	0	NA	NA	NA	NA	NA	NA	NA	NA	NA	NA	NA	0	NA	NA	NA	NA	NA	NA	NA	NA	NA	NA	NA	0	NA	NA	NA	NA
M0QYS1	60S ribosomal protein L13a (Fragment)	RPL13A	-0.0480371	0.322152	0.404042	-0.178843	-0.0899095	0.0353331	6	0.0741231	0.235666	0.0962101	0.45886	0.997586	0.296172	0.651773	-0.136096	-0.327272	0.210108	0.10188	6	0.132761	0.342616	0.139872	0.364914	0.797805	0.306932	0.417115	0.694357	-0.125331	0.0476832	0.138976	6	0.246622	0.290752	0.118699	0.0644451	0.422156	-0.0461702	-0.00379158	-0.391663	-0.263034	-0.367661	-0.186372	6	-0.209782	0.161611	0.0659775	0.00982617
M0QYZ2	AP complex subunit sigma	AP2S1	0.153521	-0.308816	0.193036	0.0175437	0.0591172	0.136419	6	0.0418035	0.183372	0.0748614	0.588847	0.997586	0.0917792	0.165285	-0.137817	-0.0262581	-0.40057	-0.181913	6	-0.0815824	0.20447	0.0834746	0.351455	0.794143	0.108604	0.0716433	-0.154303	-0.0322963	-0.0304092	-0.0494687	6	-0.0143718	0.0937152	0.0382591	0.715027	0.891731	0.0225426	0.0398354	-0.0425134	-0.117836	-0.0752793	-0.159555	6	-0.0554678	0.0780419	0.0318605	0.11231
M0QZ12	Protein Aster-A	GRAMD1A	NA	NA	NA	NA	NA	NA	0	NA	NA	NA	NA	NA	NA	NA	NA	NA	NA	NA	0	NA	NA	NA	NA	NA	NA	NA	NA	NA	NA	NA	0	NA	NA	NA	NA	NA	NA	NA	NA	NA	NA	NA	0	NA	NA	NA	NA
M0QZ52	Calmodulin 3 (Phosphorylase kinase, delta), isoform CRA_d	CALM1	NA	NA	NA	NA	NA	NA	0	NA	NA	NA	NA	NA	NA	NA	NA	NA	NA	NA	0	NA	NA	NA	NA	NA	NA	NA	NA	NA	NA	NA	0	NA	NA	NA	NA	NA	NA	NA	NA	NA	NA	NA	0	NA	NA	NA	NA
M0QZM1	Heterogeneous nuclear ribonucleoprotein M (Fragment)	HNRNPM	-0.654972	0.331982	-0.197571	0.0837018	0.0601894	-0.579013	6	-0.159281	0.392912	0.160406	0.344135	0.997586	-0.476943	-0.262701	0.050734	0.0248091	0.805276	0.342888	6	0.0806773	0.453137	0.184992	0.67202	0.878059	-0.264855	0.0795341	0.632935	0.0797982	-0.360899	0.272459	6	0.0731622	0.362164	0.147853	0.631411	0.846281	-0.966317	0.187904	-0.172218	-0.297386	0.188961	-0.130622	6	-0.19828	0.425218	0.173595	0.279982
M0QZR4	Rho guanine nucleotide exchange factor 1	ARHGEF1	0.046489	-0.130124	0.00935806	-0.154948	0.0429372	0.0698214	6	-0.019411	0.0976195	0.039853	0.636711	0.997586	0.0419307	0.226437	0.0248212	-0.216555	-0.0661144	0.0100188	6	0.003423	0.144876	0.0591455	0.954989	0.98315	0.0813499	0.0769087	-0.161141	0.0101512	-0.147737	0.0941222	6	-0.00772436	0.117413	0.0479338	0.875187	0.949171	0.0447383	0.0484046	0.0285178	0.270089	-0.0629265	0.074179	6	0.0671671	0.11	0.0449072	0.16561
M0R0P8	Unconventional myosin-IXb	MYO9B	-0.134301	0.0710831	0.214772	-0.0534099	-0.132149	-0.0119726	6	-0.00766297	0.133659	0.0545661	0.891105	0.997586	0.167775	0.19764	-0.0428791	0.0409853	0.0152668	0.125112	6	0.0839833	0.0941225	0.0384254	0.0537324	0.507728	0.12204	-0.0812392	0.0636972	-0.0532834	0.0149676	0.0634254	6	0.0216012	0.0772491	0.0315368	0.508938	0.775172	-0.274439	-0.114216	-0.232464	-0.0725125	-0.0945329	0.0485329	6	-0.123272	0.116427	0.047531	0.0267883
M0R1T5	Charged multivesicular body protein 2a (Fragment)	CHMP2A	0.0675743	0.38101	-0.344797	-0.219367	0.297813	0.157952	6	0.0566976	0.286739	0.117061	0.638575	0.997586	0.118746	-0.121745	0.293484	0.104863	0.725938	0.36257	6	0.247309	0.288972	0.117972	0.0624607	0.528291	0.00544756	-0.10489	0.508662	-0.270543	0.232625	0.0634254	6	0.0724544	0.271883	0.110996	0.528626	0.785969	-0.260764	-0.3053	0.125313	0.487446	-0.0140511	0.251991	6	0.047439	0.304863	0.12446	0.711058
M0R1Y2	ER lumen protein-retaining receptor 1 (Fragment)	KDELR1	NA	NA	NA	NA	NA	NA	0	NA	NA	NA	NA	NA	NA	NA	NA	NA	NA	NA	0	NA	NA	NA	NA	NA	NA	NA	NA	NA	NA	NA	0	NA	NA	NA	NA	NA	NA	NA	NA	NA	NA	NA	0	NA	NA	NA	NA
M0R2A0	ER membrane protein complex subunit 10	EMC10	NA	NA	NA	NA	NA	NA	0	NA	NA	NA	NA	NA	NA	NA	NA	NA	NA	NA	0	NA	NA	NA	NA	NA	NA	NA	NA	NA	NA	NA	0	NA	NA	NA	NA	NA	NA	NA	NA	NA	NA	NA	0	NA	NA	NA	NA
M9MML0	Low affinity immunoglobulin gamma Fc region receptor III-A	FCGR3A	0.515248	-0.349657	0.301124	NA	NA	-0.896495	4	-0.107445	0.641857	0.320929	0.683097	0.997586	0.601626	0.521893	NA	NA	-0.129207	-0.332017	4	0.165574	0.466046	0.233023	0.395017	0.807663	0.677162	-0.0209387	0.191975	NA	NA	-0.00812788	4	0.210017	0.326332	0.163166	0.14215	0.548492	0.0665977	-0.0101331	NA	NA	-0.250383	0.0815037	4	-0.0281036	0.153529	0.0767643	0.655639
O00115	Deoxyribonuclease-2-alpha	DNASE2	-0.134301	0.0901638	-0.0509614	0.0920058	0.15055	-0.31895	6	-0.0285823	0.177043	0.0722775	0.700814	0.997586	-0.243824	-0.280823	-0.041268	0.109306	0.145121	0.147976	6	-0.027252	0.195173	0.0796792	0.739414	0.907794	-0.306997	-0.354869	-0.00537317	-0.147422	0.0232163	0.0241125	6	-0.127889	0.170252	0.069505	0.0955999	0.498753	-0.106042	0.134862	0.0863843	-0.133267	0.398135	0.136638	6	0.0861185	0.193565	0.0790227	0.301368
O00116	Alkyldihydroxyacetonephosphate synthase, peroxisomal	AGPS	0.0883559	-0.286769	-0.0125726	0.0134349	-0.151879	0.179169	6	-0.0283768	0.167761	0.0684882	0.687379	0.997586	0.253008	0.371438	-0.144719	0.127125	-0.352336	-0.00503559	6	0.04158	0.26566	0.108455	0.70946	0.893913	0.190597	0.0260949	-0.106503	0.36895	0.130954	-0.074854	6	0.0892064	0.178595	0.0729109	0.249188	0.624996	-0.465123	0.0262657	0.00261595	-0.0285692	0.0882563	0.104364	6	-0.0453649	0.211748	0.0864456	0.611171
O00139	Kinesin-like protein KIF2A	KIF2A	-0.114072	-0.0665271	-0.193987	-0.124069	0.0580441	0.220688	6	-0.0366537	0.15131	0.061772	0.566112	0.997586	0.0475552	-0.175356	0.130088	-0.220499	0.039048	0.0249176	6	-0.0257078	0.139093	0.0567844	0.660409	0.876465	-0.0368525	-0.187703	-0.0999188	0.0857775	-0.198628	0.116724	6	-0.0534336	0.134074	0.0547354	0.351981	0.675757	0.527015	0.086943	0.275634	-0.10257	-0.0175233	0.13934	6	0.151473	0.225325	0.0919885	0.130651
O00148	ATP-dependent RNA helicase DDX39A	DDX39A	0.0415791	-0.02032	-0.0125726	0.0170308	-0.0558238	-0.137504	6	-0.027935	0.0631366	0.0257754	0.303899	0.997586	-0.0471768	-0.0578517	-0.047723	-0.271333	-0.0831275	-0.240094	6	-0.124551	0.102907	0.0420116	0.0141741	0.290619	0.048303	-0.0265742	-0.06664	-0.0331413	-0.22574	-0.0494687	6	-0.0588768	0.0907583	0.0370519	0.143136	0.549314	0.0881309	-0.043566	0.0489096	0.316259	-0.0289911	-0.0215689	6	0.0598623	0.13556	0.0553419	0.304789
O00154	Cytosolic acyl coenzyme A thioester hydrolase	ACOT7	-0.136154	-0.127673	-0.10043	0.77245	0.332838	0.329064	6	0.178349	0.36601	0.149423	0.260187	0.997586	-0.0877046	-0.227126	-0.383057	0.718039	0.0632169	-0.120513	6	-0.00619057	0.384677	0.157044	0.969332	0.987287	-0.0219983	-0.20677	0.0243114	0.386748	0.3978	-0.074854	6	0.0842061	0.250881	0.102422	0.430158	0.729875	-0.359328	0.0916887	-0.630175	-0.314873	0.015858	0.217627	6	-0.1632	0.322985	0.131858	0.2441
O00159	Unconventional myosin-Ic	MYO1C	0.129042	-0.564925	0.508929	-0.398007	-0.170624	-0.492598	6	-0.164697	0.415265	0.169531	0.354218	0.997586	0.552365	0.957689	0.0186558	0.017736	-0.627591	-0.0721498	6	0.141118	0.548184	0.223795	0.542465	0.847414	0.446974	0.311637	-0.18533	-0.283889	0.158175	-0.246915	6	0.033442	0.313407	0.127948	0.79911	0.923444	-1.08179	0.0665977	-1.13436	0.0690416	-0.43571	0.10768	6	-0.401425	0.583241	0.238107	0.122713
O00160	Unconventional myosin-If	MYO1F	0.107277	-0.089005	0.0672564	-0.00989757	0.0276705	-0.177396	6	-0.0123492	0.105235	0.0429619	0.77964	0.997586	0.0990199	0.314906	-0.0970789	0.0277459	-0.144305	0.0150022	6	0.0358817	0.162781	0.0664552	0.601056	0.864776	0.164863	0.173463	-0.00383594	-0.0113327	-0.0355403	-0.0245223	6	0.0438491	0.0977141	0.0398916	0.297437	0.652069	0.140598	0.0150674	-0.0506261	-0.482601	-0.0778662	-0.0343014	6	-0.0816214	0.211059	0.0861643	0.365826
O00161	Synaptosomal-associated protein 23	SNAP23	0.694848	-0.381429	0.214772	-0.0669412	-0.311905	0.251062	6	0.0667343	0.403114	0.164571	0.693646	0.997586	0.748139	0.547224	0.164002	-0.262935	-0.509045	0.0877585	6	0.129191	0.473684	0.193381	0.519214	0.845719	0.735145	0.505677	-0.231359	0.24642	-0.20247	0.0634254	6	0.18614	0.386659	0.157853	0.265614	0.636645	0.140598	0.0581362	-0.269858	0.0690416	-0.135983	-0.0434652	6	-0.0302551	0.15207	0.0620823	0.636525
O00170	AH receptor-interacting protein	AIP	-0.156698	0.555137	-0.103789	-0.0309592	0.0396794	0.147226	6	0.0750994	0.258408	0.105495	0.492812	0.997586	-0.159328	-0.284881	-0.0300408	-0.131316	0.620074	0.0298499	6	0.00739314	0.319294	0.130351	0.955888	0.98315	-0.26049	-0.229338	0.526856	-0.364893	-0.111165	-0.00812788	6	-0.0745261	0.31946	0.130419	0.58032	0.817695	-0.0698214	-0.11832	-0.103093	0.108934	-0.117769	0.11758	6	-0.0304149	0.112706	0.0460122	0.523538
O00178	GTP-binding protein 1	GTPBP1	NA	NA	NA	NA	NA	NA	0	NA	NA	NA	NA	NA	NA	NA	NA	NA	NA	NA	0	NA	NA	NA	NA	NA	NA	NA	NA	NA	NA	NA	0	NA	NA	NA	NA	NA	NA	NA	NA	NA	NA	NA	0	NA	NA	NA	NA
O00182	Galectin-9	LGALS9	-0.0186814	-0.103384	-0.141264	-0.0604303	0.0601894	-0.163976	6	-0.0712577	0.083294	0.0340046	0.0625455	0.760927	-0.0471768	-0.0405943	0.0924247	0.0181299	-0.0711973	-0.0988177	6	-0.0245386	0.0692325	0.0282641	0.405643	0.809671	0.0779068	0.087382	0.00382577	-0.00772973	-0.0985807	-0.0411052	6	0.00361648	0.0708644	0.0289303	0.902996	0.959698	-0.0461702	-0.0684973	-0.0724855	-0.148863	0.0129435	0.0317606	6	-0.0485521	0.0652234	0.0266274	0.0982314
O00186	Syntaxin-binding protein 3	STXBP3	0.077203	0.0933196	0.0248212	-0.00676468	0.0265738	-0.150679	6	0.0107457	0.0872332	0.0356128	0.769035	0.997586	0.0550207	0.135227	-0.473584	0.186326	0.107377	0.174943	6	0.030885	0.251684	0.10275	0.769887	0.915099	0.0623099	-0.0209387	0.0556108	-0.342028	0.212568	0.131597	6	0.0165197	0.19249	0.0785838	0.837719	0.936076	-0.194269	-0.0858072	-0.211091	0.0418202	0.130551	0.0083016	6	-0.051749	0.135983	0.0555146	0.373208
O00193	Small acidic protein	SMAP	0.0578809	0.157039	-0.169143	-0.145155	-0.113895	-0.246438	6	-0.0766185	0.152428	0.0622286	0.246403	0.997586	-0.135764	-0.1886	0.0537522	-0.231226	0.0585705	-0.0668748	6	-0.0850237	0.122381	0.0499617	0.119627	0.654882	-0.127351	0.0769087	-0.234961	-0.165527	0.00833448	0.086509	6	-0.0593478	0.135025	0.0551239	0.306935	0.654973	0.324198	-0.0553219	-0.0264237	-0.0874628	-0.250383	-0.228949	6	-0.0540569	0.206925	0.0844766	0.536619
O00203	AP-3 complex subunit beta-1	AP3B1	-0.0797847	0.0200378	0.0155632	0.070414	0.0122404	-0.163976	6	-0.0209175	0.0852996	0.0348234	0.561424	0.997586	-0.0233956	0.00831527	-0.026849	0.105975	-0.0178815	0.0830206	6	0.0215308	0.0583074	0.0238039	0.386999	0.80738	0.0216679	-0.0125264	0.0459952	-0.00220427	-0.00167269	0.00808235	6	0.00989035	0.0211094	0.00861788	0.277826	0.645294	-0.0938669	-0.0331962	-0.0157961	0.0554951	-0.0165304	-0.0215689	6	-0.0209106	0.0476596	0.0194569	0.307751
O00214	Galectin-8	LGALS8	0.310068	-0.00674158	-0.0738359	0.228092	-0.198564	-0.0859732	6	0.0288408	0.197734	0.0807245	0.728311	0.997586	0.365361	0.21355	0.029428	-0.175894	-0.0277293	-0.170553	6	0.0390269	0.215228	0.0878665	0.666383	0.876946	0.414583	0.391988	0.00535323	-0.181986	-0.185261	0.055648	6	0.0833875	0.266225	0.108686	0.460673	0.748721	-0.0114048	0.07501	-0.134365	-0.350497	-0.0675465	-0.150286	6	-0.106515	0.14542	0.0593674	0.103026
O00221	NF-kappa-B inhibitor epsilon	NFKBIE	0.145916	NA	0	NA	NA	0.0811368	3	0.0756842	0.0731105	0.0422104	0.0289647	0.611889	0.0605945	-0.0440293	NA	NA	NA	-0.137001	3	-0.0401452	0.098855	0.0570739	0.318257	0.782919	-0.0368525	0.0795341	NA	NA	NA	-0.336182	3	-0.0978335	0.214462	0.12382	0.266653	0.636645	0.386355	0.164445	NA	NA	0.247166	NA	3	0.265988	0.112146	0.0647475	0.000413939
O00231	26S proteasome non-ATPase regulatory subunit 11	PSMD11	-0.0428131	0.131683	0.0309603	0.0180565	0.0133481	0	6	0.0252058	0.0580072	0.0236813	0.312184	0.997586	-0.0116504	0.023163	-0.0590893	0.13441	0.206612	0.0542616	6	0.0579512	0.097686	0.0398801	0.176835	0.702825	0.0377079	-0.13501	0.128911	0.0711758	0.127897	-0.0578809	6	0.0288001	0.105891	0.04323	0.520352	0.781194	-0.155795	-0.056634	-0.0157961	-0.164631	0.140823	0.182949	6	-0.011514	0.146518	0.0598159	0.851211
O00232	26S proteasome non-ATPase regulatory subunit 12	PSMD12	-0.0780025	-0.0560007	0.027894	0.0944391	-0.161846	-0.218424	6	-0.0653232	0.115946	0.0473348	0.197649	0.997586	-0.0293042	0.275489	0.0582677	0.127673	0.0585705	-0.0356239	6	0.0758454	0.115441	0.0471286	0.138623	0.678179	-0.0183086	-0.0125264	0.040046	0.157636	0.0346858	0.0241125	6	0.0376076	0.0636294	0.0259766	0.178302	0.585061	-0.11832	-0.0139514	-0.175171	-0.0430687	-0.103466	0.133389	6	-0.0534314	0.107798	0.0440085	0.252598
O00233	26S proteasome non-ATPase regulatory subunit 9	PSMD9	-0.426898	0.191804	NA	-0.67465	0.0418521	NA	4	-0.216973	0.403165	0.201582	0.210465	0.997586	0.145218	NA	0.00468661	-0.51567	-0.0509723	NA	4	-0.104184	0.286477	0.143238	0.384459	0.80738	-0.446302	NA	-0.139037	-0.695355	0.144629	NA	4	-0.284016	0.365282	0.182641	0.0847353	0.472084	-0.302184	NA	0.163218	0.658492	NA	-0.177602	4	0.0854809	0.429682	0.214841	0.628328
O00264	Membrane-associated progesterone receptor component 1	PGRMC1	0.335699	-0.402018	0.432148	NA	-0.436428	0.241008	5	0.0340817	0.419467	0.187591	0.844963	0.997586	0.740057	0.57995	NA	-0.143157	-0.236462	0.655272	5	0.319132	0.469199	0.209832	0.126295	0.658525	0.633266	0.108103	0.418099	NA	0.544846	0.252187	5	0.3913	0.213538	0.0954973	0.00140731	0.0942326	-0.81876	-0.0152265	NA	0.095759	-0.22035	0.252989	5	-0.141118	0.41616	0.186112	0.422664
O00267	Transcription elongation factor SPT5	SUPT5H	-0.187112	-0.225198	0.206659	0.0619845	0.0919915	-0.0362202	6	-0.014649	0.167787	0.0684986	0.834955	0.997586	-0.144288	-0.299175	0.349822	-0.24392	-0.184131	-0.148099	6	-0.111632	0.23378	0.0954402	0.269263	0.755765	-0.186162	-0.465333	-0.236766	0.243864	-0.0475844	0.350815	6	-0.0568609	0.307459	0.12552	0.660216	0.860837	-0.434096	0.193434	0.0839161	-0.164631	-0.283441	-0.0613488	6	-0.111028	0.232439	0.094893	0.269118
O00273	DNA fragmentation factor subunit alpha	DFFA	0.121306	-0.0351756	-0.230237	NA	0.206823	0.815846	5	0.175713	0.394642	0.176489	0.298667	0.997586	-0.00387301	-0.0423108	NA	-0.131534	-0.0551625	0.538997	5	0.0612232	0.271074	0.121228	0.589485	0.861171	0.0180791	0.141153	0.130312	NA	0.228351	0.881819	5	0.279943	0.344652	0.154133	0.0750767	0.448101	0.676651	0.0845643	NA	0.258312	0.101121	0.11758	5	0.247646	0.24957	0.111611	0.0362736
O00299	Chloride intracellular channel protein 1	CLIC1	-0.0203918	0.181956	-0.165628	0.0216408	0.0407661	0.0353331	6	0.0156127	0.112136	0.0457795	0.740129	0.997586	-0.269236	-0.29099	-0.0125726	-0.273259	0.0770669	-0.142539	6	-0.151922	0.154769	0.0631843	0.0370346	0.42957	-0.145348	0.0423355	0.0129664	-0.0235944	-0.0614732	-0.0578809	6	-0.0388324	0.0659159	0.02691	0.179591	0.585068	0.403633	-0.16143	0.218272	0	0.210322	-0.0282243	6	0.107095	0.206319	0.0842293	0.232336
O00303	Eukaryotic translation initiation factor 3 subunit F	EIF3F	-0.162352	0.139845	-0.028444	0.0944391	0.135369	0.0118741	6	0.0317886	0.116658	0.0476253	0.519576	0.997586	-0.125179	-0.225175	-0.165628	0.0762121	0.199595	0.0347654	6	-0.0342349	0.163481	0.0667406	0.619123	0.87139	-0.107615	-0.20677	0.183229	-0.00745295	0.234047	-0.100694	6	-0.000876	0.174858	0.0713853	0.99045	0.998968	-0.274439	0.0557094	0.0130326	0.0824622	0.26728	0.0977108	6	0.0402927	0.176995	0.0722577	0.589365
O00410	Importin-5	IPO5	-0.0726691	-0.185138	0.0186558	-0.0555664	-0.063978	0.0118741	6	-0.0578036	0.0737282	0.0300994	0.0837502	0.845717	0.077188	0.349352	-0.256166	0.128767	-0.0081005	-0.0253556	6	0.0442809	0.199575	0.0814761	0.598703	0.864776	0.0899221	0.173463	0.159416	-0.0769016	0.183421	0.00808235	6	0.0895671	0.104955	0.0428477	0.0630907	0.420672	-0.168506	-0.0126775	-0.374589	0.0824622	0.00709666	0.122505	6	-0.0572849	0.184954	0.0755073	0.465558
O00421	C-C chemokine receptor-like 2	CCRL2	NA	-0.451745	NA	NA	-0.327246	-0.0733732	3	-0.284122	0.192837	0.111335	0.00591269	0.332286	NA	NA	NA	0.108196	-0.254658	0.20578	3	0.019773	0.242621	0.140077	0.83543	0.942972	NA	NA	-0.229561	NA	-0.0684681	-0.325986	3	-0.208005	0.130105	0.0751163	0.00388871	0.160587	NA	NA	NA	-0.522678	0.0541661	-0.396523	3	-0.288345	0.303256	0.175085	0.0400639
O00422	Histone deacetylase complex subunit SAP18	SAP18	0.377862	NA	NA	0.145082	-0.0339207	NA	3	0.163008	0.206476	0.119209	0.0751077	0.818646	-0.00970209	NA	0.183423	0.0489096	NA	NA	3	0.0742101	0.0990171	0.0571676	0.0878051	0.600104	-0.392772	NA	NA	-0.0345505	0.164155	NA	3	-0.0877225	0.282246	0.162955	0.438013	0.734278	-0.274439	NA	0.236166	0.316259	NA	NA	3	0.0926621	0.320431	0.185001	0.469218
O00429	Dynamin-1-like protein	DNM1L	-0.0603005	0.104832	-0.0509614	-0.152061	0.123108	-0.260652	6	-0.0493392	0.147536	0.0602313	0.431783	0.997586	-0.0693261	-0.136336	0.187551	-0.0574571	0.158933	0.0830206	6	0.0277308	0.133723	0.054592	0.622494	0.871599	-0.0670276	-0.0579694	0.0977468	-0.275866	0.0314181	-0.0245223	6	-0.0493701	0.126865	0.0517925	0.362947	0.684736	-0.0698214	-0.00505766	-0.0452126	-0.196692	0.160271	0.0410384	6	-0.0192457	0.11898	0.0485733	0.700266
O00442	RNA 3'-terminal phosphate cyclase	RTCA	0.125953	-0.307429	0.00624544	0.338959	0.123108	-0.260652	6	0.00436405	0.24831	0.101372	0.966509	0.997586	0.0863248	-0.25671	-1.31724	0.113367	0.0531308	-0.115058	6	-0.239365	0.546556	0.223131	0.308586	0.775208	0.254519	-0.330267	-0.0325434	-0.272537	0.0166211	-0.190331	6	-0.0924229	0.216537	0.0884009	0.320407	0.661959	0.24972	-0.122436	-0.23863	-0.280108	-0.459125	-0.603215	6	-0.242299	0.295014	0.120439	0.0719586
O00443	Phosphatidylinositol 4-phosphate 3-kinase C2 domain-containing subunit alpha	PIK3C2A	0.0883559	NA	0.0401203	NA	-0.393226	NA	3	-0.0882498	0.265216	0.153122	0.407868	0.997586	0.262712	0.619569	NA	-0.0121139	NA	NA	3	0.290056	0.316728	0.182863	0.0458931	0.479582	0.389803	-0.0322318	NA	NA	-0.269401	NA	3	0.02939	0.333894	0.192774	0.822514	0.933242	-1.94429	-0.239746	NA	0.0418202	NA	NA	3	-0.714072	1.07466	0.620456	0.122158
O00461	Golgi integral membrane protein 4	GOLIM4	0.136736	NA	0.0401203	-0.0888587	0.15055	0.1686	5	0.0814294	0.107401	0.048031	0.0930808	0.864914	0.613051	0.324261	0.336252	0.215468	NA	0.330948	5	0.363996	0.147927	0.066155	0.00018024	0.0195728	0.223691	0.313868	NA	0.154177	0.176042	0.501546	5	0.273865	0.14129	0.0631867	0.000971626	0.0738096	0.550474	0.305936	0.066519	0.546743	-0.0274902	NA	5	0.288436	0.26681	0.119321	0.0252904
O00462	Beta-mannosidase	MANBA	-0.114072	0.183931	-0.0189002	0.0978388	0.00668948	0.0118741	6	0.0278936	0.102265	0.0417493	0.519179	0.997586	0.113393	-0.158504	0.0537522	0.471013	0.423896	0.115864	6	0.169902	0.237754	0.0970628	0.110602	0.633422	0.100142	-0.0608577	0.282944	0.053244	0.474399	0.0941222	6	0.157332	0.190797	0.0778925	0.0709963	0.436389	-0.373975	-0.0724735	0.0913082	-0.563901	-0.0279903	-0.314366	6	-0.210233	0.247327	0.100971	0.0639703
O00483	Cytochrome c oxidase subunit NDUFA4	NDUFA4	NA	NA	NA	NA	NA	NA	0	NA	NA	NA	NA	NA	NA	NA	NA	NA	NA	NA	0	NA	NA	NA	NA	NA	NA	NA	NA	NA	NA	NA	0	NA	NA	NA	NA	NA	NA	NA	NA	NA	NA	NA	0	NA	NA	NA	NA
O00487	26S proteasome non-ATPase regulatory subunit 14	PSMD14	-0.0708956	0.221912	-0.134377	0.0929796	0.053744	-0.364274	6	-0.0334853	0.204856	0.0836322	0.697291	0.997586	-0.172344	-0.336596	-0.0771335	0.00745786	0.210108	-0.0511648	6	-0.0699455	0.182436	0.074479	0.369794	0.800765	-0.165611	-0.15031	0.0984626	-0.0679273	-0.0614732	-0.0920291	6	-0.0731479	0.0943117	0.0385026	0.0866487	0.476069	0.109347	0.0100624	-0.00787643	-0.196692	0.272164	-0.0288308	6	0.0263624	0.155912	0.0636507	0.687491
O00499	Myc box-dependent-interacting protein 1	BIN1	0.0151069	-0.0248747	0.170968	0.0404401	NA	-0.190943	5	0.00213946	0.130526	0.0583732	0.968499	0.997586	0.17293	-0.272741	0.197137	NA	-0.00485484	-0.364007	5	-0.0543071	0.255408	0.114222	0.611124	0.869813	0.00181814	-0.312947	-0.395002	-0.13588	NA	-0.0327899	5	-0.17496	0.173529	0.0776044	0.0339953	0.344111	-0.260764	-0.0979138	-0.140124	NA	-0.211801	-0.163546	5	-0.17483	0.0632445	0.0282838	7.49e-05
O00505	Importin subunit alpha-4	KPNA3	-0.222111	-0.00449088	0.0340201	0.146959	0.0298614	-0.349008	6	-0.0607949	0.185812	0.0758572	0.441505	0.997586	-0.125179	-0.167842	-0.317241	0.0927604	0.052352	0.152506	6	-0.0521074	0.180441	0.0736648	0.495498	0.836439	-0.0575299	-0.302654	0.17443	0.194674	0.190763	0.055648	6	0.0425551	0.195885	0.0799698	0.606249	0.832563	-0.0229004	-0.119691	0.0539628	-0.563901	0.0794608	0.179277	6	-0.0656318	0.263953	0.107758	0.556064
O00534	von Willebrand factor A domain-containing protein 5A	VWA5A	0.132125	0.38359	-0.028444	-0.132011	0.318572	-0.177396	6	0.0827392	0.2344	0.0956934	0.407505	0.997586	-0.192093	-0.274757	0.0938916	0.210307	0.532316	0.354729	6	0.120732	0.312144	0.127432	0.365755	0.798507	-0.0689346	-0.252264	0.415803	-0.117245	0.0379461	0.101695	6	0.0195002	0.230012	0.0939022	0.839659	0.936076	0.0987782	0	0.0233745	-0.117836	0.240952	0.0206651	6	0.0443221	0.119069	0.0486096	0.38333
O00560	Syntenin-1	SDCBP	-0.149194	0.253286	-0.0937354	-0.0938364	0.391945	-0.218424	6	0.0150071	0.24657	0.100662	0.884451	0.997586	-0.207641	-0.1886	-0.211998	0.373572	0.108876	0.0249176	6	-0.0168124	0.234078	0.0955621	0.863859	0.950407	-0.188234	-0.194031	0.198666	-0.190758	0.292543	0.0634254	6	-0.00306476	0.218396	0.0891599	0.973256	0.993082	-0.260764	0.10466	-0.0669895	0.446516	0.26238	-0.00178515	6	0.0806694	0.250047	0.102081	0.447717
O00567	Nucleolar protein 56	NOP56	NA	NA	NA	-0.455932	0.0210778	0.507402	3	0.0241826	0.481674	0.278095	0.898065	0.997586	NA	NA	0.179283	-0.0649463	NA	-0.115058	3	-0.000240526	0.157478	0.09092	0.996888	0.998794	NA	NA	NA	-0.241609	0.0589606	0.182478	3	-5.68e-05	0.218116	0.12593	0.99947	0.999939	NA	NA	0.00783366	1.06228	-0.227225	NA	3	0.280964	0.686774	0.396509	0.314947
O00602	Ficolin-1	FCN1	NA	-0.018048	0.249409	-0.113359	0.104519	-0.0484985	5	0.0348044	0.143701	0.0642652	0.563326	0.997586	NA	-0.125379	0.0582677	0.104307	-0.206327	-0.0253556	5	-0.0388975	0.128105	0.0572902	0.471167	0.826993	NA	-0.450107	-0.0658378	-0.0518557	0.0232163	0.0320612	5	-0.102505	0.199155	0.0890647	0.234241	0.613789	NA	-0.048779	-0.0724855	0.234465	-0.019014	-0.0750651	5	0.00382432	0.130892	0.0585366	0.943885
O00625	Pirin	PIR	-0.44516	0.0310507	0.214772	0.223208	NA	NA	4	0.00596775	0.313548	0.156774	0.962777	0.997586	-0.212115	-0.240856	-0.350771	NA	0.179051	NA	4	-0.156173	0.231333	0.115666	0.126039	0.658525	-0.414431	-0.394397	-0.482213	-0.0947255	NA	NA	4	-0.346442	0.171966	0.0859831	0.00093381	0.0738096	0.573558	0.00880846	0.361697	NA	NA	0.207362	4	0.287856	0.239043	0.119522	0.0159073
O00629	Importin subunit alpha-3	KPNA4	0.0578809	0.18984	-0.103789	-0.108873	0.0982686	0.0236513	6	0.0261631	0.116725	0.0476529	0.595028	0.997586	-0.133641	-0.151077	0.127225	-0.2934	0.169027	-0.0356239	6	-0.0529149	0.176631	0.0721095	0.479913	0.832115	-0.00729557	0.17837	0.121887	0.0693401	-0.194796	0.116724	6	0.0473715	0.133895	0.0546623	0.406463	0.711917	0.24972	-0.047474	0.294971	0.222392	-0.0903482	-0.118305	6	0.0851594	0.189592	0.0774007	0.297007
O00635	E3 ubiquitin-protein ligase TRIM38	TRIM38	NA	-0.450213	0.170968	-0.0544877	NA	NA	3	-0.111244	0.314456	0.181551	0.38044	0.997586	NA	-0.258704	0.088015	NA	0.261553	NA	3	0.0302877	0.264889	0.152934	0.771048	0.915269	NA	-0.387129	0.16421	-0.140728	NA	NA	3	-0.121216	0.276187	0.159457	0.283624	0.647654	NA	0.0821816	0.103545	NA	NA	0.428503	3	0.204743	0.194076	0.11205	0.026863
O00743	Serine/threonine-protein phosphatase 6 catalytic subunit	PPP6C	-0.0585422	0.176015	0.114273	0.0827217	0.155575	0.220688	6	0.115122	0.0976712	0.0398741	0.0161866	0.47459	-0.00775644	-0.0578517	-0.0970789	0.0554481	0.161102	0.244484	6	0.0497246	0.131755	0.0537888	0.377025	0.804539	0.0288188	-0.00416296	0.140773	0.000825734	0.0844112	0.175318	6	0.0709974	0.0752112	0.0307049	0.0433408	0.381658	0.0881309	0.0557094	0.0789668	0.382857	-0.127919	-0.0632116	6	0.0690889	0.176298	0.0719734	0.359728
O00754	Lysosomal alpha-mannosidase	MAN2B1	-0.00676529	0.080655	0.0401203	0.0997779	0.00557672	-0.150679	6	0.0114476	0.0895156	0.0365446	0.760526	0.997586	-0.0672984	-0.0753179	0.0938916	0.103379	0.0136673	-0.104211	6	-0.0059816	0.0900408	0.036759	0.873976	0.951541	-0.113508	-0.128936	-0.05545	-0.00027535	-0.0202014	-0.181113	6	-0.0832472	0.0695882	0.0284093	0.0150335	0.250444	0.0774045	0.00126165	0.137265	0	0.205649	-0.0933473	6	0.0547056	0.107596	0.0439257	0.241372
O00757	Fructose-1,6-bisphosphatase isozyme 2	FBP2	0.185032	-0.0937821	-0.348777	-0.21454	0.281356	-0.163976	6	-0.0591145	0.243223	0.0992954	0.564845	0.997586	-0.0918207	0.269967	0.255976	0.447811	-0.228869	-0.104211	6	0.0914755	0.268479	0.109606	0.423442	0.815043	0.226804	0.379258	0.0355678	-0.0345505	0.112517	-0.100694	6	0.10315	0.177028	0.0722715	0.183976	0.588754	0.403633	-0.0383718	0.020796	0.338802	0.141712	-0.288714	6	0.0963095	0.255889	0.104466	0.378276
O00764	Pyridoxal kinase	PDXK	-0.00337868	0.00224021	-0.148183	-0.0464234	0.110742	-0.0986843	6	-0.0306146	0.0900095	0.0367462	0.424219	0.997586	-0.0877046	-0.156643	0.027894	-0.100205	-0.00891306	-0.0668748	6	-0.0654079	0.0662284	0.0270376	0.0361145	0.428854	-0.0146282	0.0530619	0.0303258	-0.0413344	-0.0843318	-0.083416	6	-0.0233871	0.0573517	0.0234137	0.341417	0.671835	0.130256	0.0435141	0.10598	0.108934	0.112512	-0.023381	6	0.0796359	0.0585028	0.0238837	0.00756255
O14497	AT-rich interactive domain-containing protein 1A	ARID1A	-0.147324	0.367171	0.105573	-0.0193373	0.0210778	-1.1375	6	-0.135057	0.520184	0.212364	0.539078	0.997586	0.535119	-0.184804	-0.0173157	-0.130224	0.973505	-0.689173	6	0.0811845	0.586667	0.239506	0.741645	0.907794	-0.745481	-0.252264	-0.487574	-0.274867	0.181948	-0.0411052	6	-0.26989	0.325702	0.132967	0.0698336	0.434718	0.420706	-0.116951	0.0690172	-0.229482	-0.840607	0.260952	6	-0.0727275	0.445214	0.181758	0.697472
O14548	Cytochrome c oxidase subunit 7A-related protein, mitochondrial	COX7A2L	0.0267483	0.392157	0.429827	0.10799	-0.137057	0.0118741	6	0.13859	0.225654	0.0921227	0.163388	0.98836	0.781149	0.696714	-0.047723	0.417677	0.376771	0.431283	6	0.442645	0.291441	0.11898	0.00397314	0.140352	0.460258	-0.0322318	0.815541	-0.173578	0.178998	0.203747	6	0.242122	0.354944	0.144905	0.125694	0.533584	-0.922595	-0.0126775	-0.402005	-0.0725125	0.1881	0.150635	6	-0.178509	0.420735	0.171764	0.323155
O14556	Glyceraldehyde-3-phosphate dehydrogenase, testis-specific	GAPDHS	0.0317089	0.412513	0.176517	0.209804	0.315881	0.0118741	6	0.19305	0.156628	0.063943	0.0129155	0.425487	0.223497	-0.0218467	0.114273	-0.364266	0.0953291	-0.0721498	6	-0.00419386	0.205117	0.0837385	0.961043	0.983861	0.00363399	0.0288144	0.363166	-0.438725	-0.0754971	-0.0494687	6	-0.0280128	0.256379	0.104666	0.794416	0.921393	-0.703282	-0.314689	-0.0105115	0.622195	0.0461103	0.00711858	6	-0.058843	0.438697	0.179097	0.74927
O14561	Acyl carrier protein, mitochondrial	NDUFAB1	0.0234318	0.2113	0.353501	0.00776619	-0.100654	NA	5	0.0990691	0.181161	0.0810178	0.208554	0.997586	0.167775	0.432033	0.0717299	0.326646	0.404498	NA	5	0.280536	0.155531	0.0695554	0.0015588	0.0736105	0.101838	-0.175131	0.38914	-0.144375	0.273307	NA	5	0.0889557	0.249222	0.111456	0.399601	0.70857	-0.81876	0.202237	-0.547488	0	NA	0.0311787	5	-0.226566	0.434546	0.194335	0.228691
O14562	Ubiquitin domain-containing protein UBFD1	UBFD1	NA	NA	NA	NA	NA	NA	0	NA	NA	NA	NA	NA	NA	NA	NA	NA	NA	NA	0	NA	NA	NA	NA	NA	NA	NA	NA	NA	NA	NA	0	NA	NA	NA	NA	NA	NA	NA	NA	NA	NA	NA	0	NA	NA	NA	NA
O14602	Eukaryotic translation initiation factor 1A, Y-chromosomal	EIF1AY	0.0234318	-0.0409303	-0.267422	-0.224817	0.36963	0.147226	6	0.00118638	0.237729	0.0970525	0.990487	0.999926	-0.0713566	-0.45964	0.0657622	-0.0380835	0.115601	0.183821	6	-0.0339826	0.229068	0.0935166	0.723882	0.902207	-0.171745	-0.219623	-0.0364669	-0.0453064	-0.0843318	0.245366	6	-0.0520179	0.1626	0.0663813	0.451422	0.742744	0.487049	-0.346432	0.0615096	0.281771	-0.0420655	0.185043	6	0.104479	0.286679	0.117036	0.39299
O14617	AP-3 complex subunit delta-1	AP3D1	0.077203	-0.19537	0.0821144	0.0674445	-0.00447695	0.103505	6	0.0217366	0.112534	0.0459419	0.646277	0.997586	0.0863248	0.300081	0.0657622	0.0402099	-0.116892	-0.0151598	6	0.0600545	0.138345	0.0564791	0.312646	0.779293	0.118692	0.0951874	0.0585565	-0.00883736	0.135526	0.0161197	6	0.0692075	0.0575233	0.0234838	0.0146087	0.250083	0.0113153	-0.0448675	-0.220212	0.0824622	-0.0913932	0.00889275	6	-0.0423004	0.105005	0.0428682	0.347035
O14618	Copper chaperone for superoxide dismutase	CCS	-0.600229	0.813587	-0.413995	-0.0872033	NA	0.200078	5	-0.0175525	0.556706	0.248966	0.939455	0.997586	-0.31662	-0.274757	-0.0870717	NA	0.789473	0.125112	5	0.0472274	0.450303	0.201381	0.800861	0.928861	-0.43396	-0.0637518	0.618536	-0.152309	NA	0.168123	5	0.0273274	0.394557	0.176451	0.86757	0.947485	-0.465123	0.0200552	0.0764858	NA	-0.0105873	0.0491078	5	-0.0660122	0.225459	0.100828	0.486703
O14656	Torsin-1A	TOR1A	-0.391052	-0.292249	0.293484	NA	NA	NA	3	-0.129939	0.370008	0.213624	0.383741	0.997586	0.441387	0.261644	NA	NA	-0.387831	NA	3	0.105066	0.43622	0.251852	0.544235	0.847414	0.366002	-0.107874	-0.227766	NA	NA	NA	3	0.0101208	0.313978	0.181275	0.934424	0.975688	-1.03449	-0.0831305	NA	NA	NA	0.0159677	3	-0.367217	0.579994	0.33486	0.137818
O14672	Disintegrin and metalloproteinase domain-containing protein 10	ADAM10	0.22456	-0.183864	0.214772	0.101714	-0.289879	0.046921	6	0.0190374	0.21202	0.086557	0.830342	0.997586	0.319606	0.652835	0.032491	-0.0722648	-0.0977481	0.129714	6	0.160772	0.284926	0.11632	0.197017	0.719	0.437601	0.370709	0.10275	0.147978	-0.0579885	0.0478285	6	0.174813	0.19166	0.0782448	0.0494905	0.393418	0	-0.00505766	-0.0891002	0.446516	-0.239336	-0.0270119	6	0.0143349	0.229834	0.0938295	0.881613
O14727	Apoptotic protease-activating factor 1	APAF1	NA	0.51334	0.270318	NA	-0.274929	-0.349008	4	0.0399303	0.419366	0.209683	0.815707	0.997586	NA	-0.132675	NA	-0.0948718	0.605282	0.197037	4	0.143693	0.341176	0.170588	0.317754	0.782919	NA	-0.197205	0.652077	NA	-0.138507	0.272459	4	0.147206	0.396162	0.198081	0.374714	0.692665	NA	0.0435141	NA	0.575502	0.451134	0.166088	4	0.309059	0.246395	0.123198	0.0131309
O14735	CDP-diacylglycerol--inositol 3-phosphatidyltransferase	CDIPT	NA	NA	NA	NA	NA	NA	0	NA	NA	NA	NA	NA	NA	NA	NA	NA	NA	NA	0	NA	NA	NA	NA	NA	NA	NA	NA	NA	NA	NA	0	NA	NA	NA	NA	NA	NA	NA	NA	NA	NA	NA	0	NA	NA	NA	NA
O14737	Programmed cell death protein 5	PDCD5	0.211504	-0.126448	0.341202	-0.348254	-0.0465609	0.710493	6	0.123656	0.377795	0.154234	0.441338	0.997586	0.557631	0.0983121	-0.0870717	-0.794354	0.0240321	0.257158	6	0.00928455	0.452855	0.184877	0.960936	0.983861	-0.113508	-0.153389	-0.0115385	-0.540368	-0.267387	0.590356	6	-0.0826392	0.376187	0.153578	0.602282	0.829447	0.831494	-0.104684	-0.321274	1.06228	-0.545998	0.193908	6	0.185955	0.642222	0.262186	0.494373
O14744	Protein arginine N-methyltransferase 5	PRMT5	-0.0462937	0.121415	-0.0970789	0.307843	-0.245485	-0.0240455	6	0.00272574	0.190721	0.0778615	0.972763	0.997586	0.0362841	-0.0700558	0.140062	0.253933	0.0295825	0.286304	6	0.112685	0.139271	0.056857	0.0756329	0.559989	0.023459	-0.0989412	0.167625	0.143249	0.271923	0.0399664	6	0.0912134	0.13006	0.0530967	0.116571	0.523621	0.130256	-0.00886257	-0.190029	-0.10257	-0.0593435	-0.130622	6	-0.060195	0.111821	0.0456508	0.216704
O14745	Na(+)/H(+) exchange regulatory cofactor NHE-RF1	SLC9A3R1	0.122857	0.279382	-0.134377	0.10558	0.0558957	0.532348	6	0.160281	0.225713	0.0921469	0.112593	0.907221	0.0605945	-0.121745	0.079155	-0.595067	0.531198	-0.294542	6	-0.0567345	0.381701	0.155829	0.723377	0.902207	-0.209112	-0.00416296	0.138687	0.0393795	-0.0134361	-0.171953	6	-0.0367662	0.131277	0.0535935	0.508293	0.775172	0.971317	0.0809888	0.0539628	0.185556	-0.0115761	-0.0391815	6	0.206844	0.382706	0.156239	0.215002
O14773	Tripeptidyl-peptidase 1	TPP1	-0.13245	0.177007	-0.124109	-0.00572189	-0.00559836	-0.190943	6	-0.0469692	0.132336	0.054026	0.405022	0.997586	-0.340908	-0.309473	0.0612701	-0.0659895	0.0839423	-0.109624	6	-0.113464	0.179956	0.0734666	0.153518	0.686754	-0.262671	-0.0841745	-0.0674426	0.0524478	-0.0117498	-0.127005	6	-0.0834325	0.107595	0.0439253	0.0867057	0.476069	0.0987782	-0.0280391	0.00261595	-0.196692	0.0914833	-0.0282243	6	-0.010013	0.107519	0.0438946	0.824154
O14776	Transcription elongation regulator 1	TCERG1	-0.0462937	0.321255	-0.151655	-0.212133	-7.01235	NA	5	-1.42023	3.13293	1.40109	0.290516	0.997586	0.213525	0.0507986	-0.0173157	-0.167136	0.409372	NA	5	0.0978486	0.221428	0.0990255	0.302096	0.775208	0.298081	0.207467	0.29236	0.218533	-0.0252963	NA	5	0.198229	0.131617	0.0588609	0.00469114	0.169413	0.240134	-0.0911753	0.0130326	-0.424498	NA	-0.023381	5	-0.0571775	0.240076	0.107365	0.569723
O14786	Neuropilin-1	NRP1	0.335699	-0.0409303	-0.24871	0.107508	-0.0134727	0.0698214	6	0.0349859	0.192612	0.0786333	0.66585	0.997586	0.318055	0.302788	-0.278767	-0.382085	0.0224424	-0.0356239	6	-0.00886513	0.289082	0.118017	0.941603	0.976921	0.384238	0.263959	0.15116	-0.0687933	-0.263369	0.086509	6	0.0922839	0.232656	0.0949814	0.354164	0.676061	0.315096	-0.0126775	-0.260418	0.246438	0.0850221	0.0276827	6	0.0668571	0.204534	0.0835008	0.441926
O14787	Transportin-2	TNPO2	NA	NA	NA	NA	NA	NA	0	NA	NA	NA	NA	NA	NA	NA	NA	NA	NA	NA	0	NA	NA	NA	NA	NA	NA	NA	NA	NA	NA	NA	0	NA	NA	NA	NA	NA	NA	NA	NA	NA	NA	NA	0	NA	NA	NA	NA
O14791	Apolipoprotein L1	APOL1	NA	NA	NA	NA	NA	NA	0	NA	NA	NA	NA	NA	NA	NA	NA	NA	NA	NA	0	NA	NA	NA	NA	NA	NA	NA	NA	NA	NA	NA	0	NA	NA	NA	NA	NA	NA	NA	NA	NA	NA	NA	0	NA	NA	NA	NA
O14818	Proteasome subunit alpha type-7	PSMA7	-0.0887289	0.275683	-0.211998	-0.00415912	0.149542	-0.111508	6	0.00147183	0.180897	0.0738509	0.984491	0.999145	-0.23697	-0.227126	-0.041268	-0.0149316	0.205912	-0.0721498	6	-0.0644222	0.162709	0.0664257	0.354999	0.794143	-0.115477	-0.0153251	0.211295	0.0399153	-0.12204	-0.0411052	6	-0.0071228	0.123359	0.0503612	0.890336	0.955064	0.0987782	-0.0884887	0.146757	-0.0430687	0.107055	-0.00775163	6	0.0355469	0.0947833	0.0386951	0.379908
O14828	Secretory carrier-associated membrane protein 3	SCAMP3	0.124406	-0.36257	0.228193	-0.0416064	-0.181988	0.375758	6	0.0236985	0.272647	0.111307	0.835675	0.997586	0.283517	0.616309	-0.0461066	0.0703371	-0.510195	0.0877585	6	0.0836033	0.372385	0.152026	0.594437	0.864276	0.323019	0.226545	-0.14665	0.244562	-0.0321176	0.196692	6	0.135342	0.182645	0.0745644	0.0995707	0.504618	0.0336831	0.0225426	-0.25104	0.095759	0.0766721	-0.0410158	6	-0.0105665	0.127063	0.0518731	0.842674
O14841	5-oxoprolinase	OPLAH	-0.245925	0.880875	0.0968209	-0.133719	NA	0.11456	5	0.142522	0.440237	0.19688	0.443236	0.997586	-0.165821	-0.439144	0.250725	NA	0.900089	0.306768	5	0.170523	0.510412	0.228263	0.429297	0.815043	-0.267042	-0.508054	0.611532	-0.194849	NA	0.109229	5	-0.0498369	0.430372	0.192468	0.780718	0.91526	-0.302184	-0.235282	-0.0642494	NA	0.364232	0.0770006	5	-0.0320967	0.266573	0.119215	0.772273
O14867	Transcription regulator protein BACH1	BACH1	-0.108604	NA	-0.204767	-0.201945	NA	-0.349008	4	-0.216081	0.099245	0.0496225	0.000568327	0.0833168	-0.25071	-0.347165	0.22418	NA	NA	-0.137001	4	-0.127674	0.249801	0.124901	0.232099	0.738886	-0.17585	0.275454	NA	-0.0149446	NA	-0.208947	4	-0.0310717	0.221223	0.110611	0.731532	0.899291	0.420706	0.0881309	0.337035	NA	-0.060878	NA	4	0.196249	0.222115	0.111058	0.0558414
O14874	[3-methyl-2-oxobutanoate dehydrogenase [lipoamide]] kinase, mitochondrial	BCKDK	NA	NA	NA	NA	NA	NA	0	NA	NA	NA	NA	NA	NA	NA	NA	NA	NA	NA	0	NA	NA	NA	NA	NA	NA	NA	NA	NA	NA	NA	0	NA	NA	NA	NA	NA	NA	NA	NA	NA	NA	NA	0	NA	NA	NA	NA
O14879	Interferon-induced protein with tetratricopeptide repeats 3	IFIT3	-0.0762225	-0.0688768	NA	-0.142288	0.319467	0.147226	5	0.0358613	0.192422	0.0860536	0.655277	0.997586	-0.227882	NA	-0.0558326	0.0359376	-0.152362	0.0249176	5	-0.0750444	0.114035	0.050998	0.137502	0.676537	-0.182028	NA	-0.126437	-0.0368083	0.0573549	0.0478285	5	-0.048018	0.105503	0.0471826	0.288717	0.650523	0.11984	NA	-0.0237595	0.425607	-0.120966	-0.0416278	5	0.0718186	0.216011	0.0966031	0.43145
O14920	Inhibitor of nuclear factor kappa-B kinase subunit beta	IKBKB	0.113529	-0.11305	0.137219	0.066949	-0.215332	-0.289507	6	-0.0500321	0.181187	0.0739692	0.514132	0.997586	0.11518	0.191811	-0.132661	0.1733	-0.135405	0.138874	6	0.0585164	0.151502	0.0618506	0.366401	0.798727	0.04478	-0.0989412	-0.0787263	-0.0938438	0.164155	-0.199609	6	-0.0436975	0.128166	0.0523237	0.423144	0.728	-0.344828	-0.121063	-0.23863	-0.180572	-0.25155	0.0993771	6	-0.172878	0.152936	0.0624357	0.0198249
O14929	Histone acetyltransferase type B catalytic subunit	HAT1	-0.456692	NA	0.140062	0.259222	-0.488783	NA	4	-0.136548	0.391454	0.195727	0.403265	0.997586	-0.0672984	-0.1886	-0.0157329	-0.269409	NA	NA	4	-0.13526	0.115104	0.0575519	0.0177941	0.328127	-0.063221	-0.27892	NA	-0.0424681	0.280206	NA	4	-0.0261007	0.230497	0.115249	0.781799	0.915714	-0.330473	0.191224	0.0539628	-0.0285692	NA	NA	4	-0.0284638	0.220807	0.110403	0.752705
O14933	Ubiquitin/ISG15-conjugating enzyme E2 L6	UBE2L6	NA	NA	NA	NA	NA	NA	0	NA	NA	NA	NA	NA	NA	NA	NA	NA	NA	NA	0	NA	NA	NA	NA	NA	NA	NA	NA	NA	NA	NA	0	NA	NA	NA	NA	NA	NA	NA	NA	NA	NA	NA	0	NA	NA	NA	NA
O14949	Cytochrome b-c1 complex subunit 8	UQCRQ	0.0803984	-0.393158	0.517699	0.0353833	-1.04425	0.046921	6	-0.126168	0.534315	0.218133	0.575787	0.997586	1.06799	1.18155	-0.294034	0.31371	-0.625097	0.393514	6	0.339606	0.717656	0.292982	0.27333	0.755765	0.700859	0.609242	0.347595	-0.53079	-0.105758	0.146318	6	0.194578	0.462681	0.188889	0.327226	0.666732	-0.922595	0.236924	-0.626128	-0.563901	0.0598256	-0.0264061	6	-0.307047	0.459553	0.187612	0.132755
O14950	Myosin regulatory light chain 12B	MYL12B	NA	NA	NA	NA	NA	NA	0	NA	NA	NA	NA	NA	NA	NA	NA	NA	NA	NA	0	NA	NA	NA	NA	NA	NA	NA	NA	NA	NA	NA	0	NA	NA	NA	NA	NA	NA	NA	NA	NA	NA	NA	0	NA	NA	NA	NA
O14957	Cytochrome b-c1 complex subunit 10	UQCR11	NA	-0.485875	0.00624544	0.148833	NA	NA	3	-0.110266	0.333009	0.192263	0.410051	0.997586	NA	-0.0983448	-0.261783	NA	-0.276017	NA	3	-0.212048	0.098727	0.0570001	0.000748702	0.0487821	NA	0.0151653	-0.225972	-0.301425	NA	NA	3	-0.170744	0.165363	0.0954725	0.0292607	0.326225	NA	-0.223445	-0.0752414	NA	NA	0.300118	3	0.000477225	0.269869	0.155809	0.996398
O14964	Hepatocyte growth factor-regulated tyrosine kinase substrate	HGS	0.0546353	0.235306	-0.0937354	-0.108873	0.22606	-0.304153	6	0.00153974	0.210994	0.0861378	0.98609	0.999926	-0.0672984	-0.303286	-0.117304	-0.257442	0.340867	-0.210711	6	-0.102529	0.234121	0.0955796	0.308606	0.775208	-0.0997956	0.0260949	0.0819087	-0.156599	-0.12386	-0.118181	6	-0.0650721	0.0956811	0.0390616	0.126706	0.533584	0.445944	0.101134	-0.0026207	0.0418202	-0.179215	-0.0545393	6	0.0587536	0.212241	0.0866468	0.513104
O14972	Down syndrome critical region protein 3	DSCR3	NA	-0.161124	0.173745	0.0900562	0.0919915	0.0584167	5	0.050617	0.12582	0.0562685	0.345018	0.997586	NA	-0.338704	-0.119002	0.269235	-0.139848	0.125112	5	-0.0406413	0.238915	0.106846	0.683359	0.882647	NA	-0.420127	-0.0123111	0.0253805	0.266374	-0.0663425	5	-0.0414053	0.247026	0.110473	0.687711	0.876301	NA	-0.0751304	-0.0479168	0.0690416	0.0617072	0.110437	5	0.0236276	0.0804985	0.036	0.485652
O14974	Protein phosphatase 1 regulatory subunit 12A	PPP1R12A	-0.0306968	0.0549874	-0.204767	0.0389249	0.160582	-0.246438	6	-0.0379011	0.15831	0.0646297	0.570583	0.997586	-0.129404	-0.156643	0.208015	-0.000299114	0.0670775	-0.0563825	6	-0.0112728	0.135254	0.0552174	0.842329	0.945273	-0.141329	0.143664	-0.0730734	0.317958	-0.488774	-0.0411052	6	-0.0471099	0.273614	0.111703	0.682135	0.871848	0.39502	-0.0357817	0.290696	-0.424498	-0.0120707	-0.055157	6	0.0263681	0.290186	0.118468	0.828346
O14976	Cyclin-G-associated kinase	GAK	-0.0255351	-0.0783139	0.012464	0.0154908	0.0483507	-0.0119726	6	-0.00658603	0.043362	0.0177025	0.717626	0.997586	0.0134742	-0.164099	-0.047723	0.111891	-0.0518094	-0.0459659	6	-0.0307053	0.0906063	0.0369899	0.425855	0.815043	-0.0275507	-0.255569	0.122591	0.0350866	0.0669622	0.0634254	6	0.00082417	0.134786	0.0550264	0.988345	0.998868	0.351165	0.0113153	0.0259485	0.147754	-0.0335035	0.0393033	6	0.0903304	0.14118	0.0576366	0.148128
O14979	Heterogeneous nuclear ribonucleoprotein D-like	HNRNPDL	-0.216219	0.227667	0.125792	0.0363961	0.0375034	-0.379704	6	-0.0280941	0.226529	0.0924802	0.767518	0.997586	-0.102163	-0.158504	0.248092	-0.121521	0.256828	-0.377004	6	-0.0423787	0.248675	0.101521	0.685179	0.884179	-0.414431	-0.216399	-0.0602351	0.0131554	-0.200548	-0.34645	6	-0.204151	0.162827	0.066474	0.0118177	0.248543	0.18124	-0.17847	0.0489096	-0.263034	0.186807	-0.0971589	6	-0.0202844	0.188757	0.0770599	0.797718
O14980	Exportin-1	XPO1	-0.0638236	-0.111839	0.120044	0.205308	-0.1581	-0.246438	6	-0.0424747	0.172073	0.0702486	0.558891	0.997586	-0.0491764	0.230708	-0.273084	0.128403	-0.130091	-0.115058	6	-0.0347165	0.184194	0.0751968	0.654194	0.876465	0	-0.0153251	0.040046	0.101773	-0.0632188	-0.135883	6	-0.0121013	0.0821932	0.0335552	0.72587	0.897884	-0.0461702	-0.00886257	-0.314746	-0.280108	0.011484	-0.106092	6	-0.124082	0.140531	0.0573714	0.0558456
O15027	Protein transport protein Sec16A	SEC16A	-0.183275	0.0387101	NA	-0.0647676	NA	-0.204618	4	-0.103487	0.113008	0.0565042	0.0491733	0.729834	-0.0511787	NA	-0.211998	NA	0.093816	0.18824	4	0.00471972	0.174842	0.087421	0.94723	0.979986	-0.0368525	NA	0.134505	-0.210374	NA	0.138976	4	0.00656377	0.166182	0.0830909	0.922865	0.971652	-0.631133	NA	-0.131494	NA	-0.487047	-0.647242	4	-0.474229	0.239572	0.119786	0.00104269
O15031	Plexin-B2	PLXNB2	-0.194816	0.114183	-0.0970789	-0.184731	-0.164348	0.241008	6	-0.0476306	0.182222	0.0743918	0.536393	0.997586	-0.25763	0.20634	-0.00941915	0.0147787	0.0264135	0.218797	6	0.0332134	0.173901	0.0709947	0.649936	0.876465	-0.0613214	0.171003	0.0393006	0.0540398	0.0653654	0.231626	6	0.0833355	0.103655	0.0423168	0.0772313	0.452884	0.0987782	0.0678025	0.256035	-0.117836	-0.146806	-0.073187	6	0.014131	0.154599	0.0631147	0.827348
O15042	U2 snRNP-associated SURP motif-containing protein	U2SURP	0.164101	-0.281309	-0.124109	0.474782	-0.0628103	0	6	0.0284425	0.26305	0.10739	0.796502	0.997586	0.017301	0.0967532	0.0776731	-0.0672424	-0.322736	-0.325703	6	-0.0873257	0.192199	0.0784648	0.291776	0.76463	0.130374	0.270867	-0.240381	0.50088	-0.132997	-0.464506	6	0.0107061	0.355471	0.14512	0.942645	0.978279	0.470747	0.109347	0.0986626	0.095759	0.284704	-0.0502226	6	0.168166	0.182408	0.0744677	0.0475099
O15067	Phosphoribosylformylglycinamidine synthase	PFAS	-0.168028	-0.0443941	-0.190411	-0.0224976	0.080412	-0.246438	6	-0.0985595	0.123192	0.0502927	0.0784731	0.836666	-0.209876	-0.286915	-0.0787851	-0.0165443	-0.118644	-0.0459659	6	-0.126122	0.103536	0.0422682	0.0137172	0.28524	-0.207011	-0.0407601	-0.203742	-0.069371	0.0476832	-0.181113	6	-0.109052	0.10446	0.0426455	0.0285107	0.323535	-0.143195	-0.0396686	0.00783366	-0.263034	0.173383	-0.0227767	6	-0.0479097	0.147061	0.0600375	0.44341
O15085	Rho guanine nucleotide exchange factor 11	ARHGEF11	-0.266075	NA	-0.0970789	-0.178255	0.080412	NA	4	-0.115249	0.147571	0.0737855	0.0835995	0.845717	-0.102163	-0.0947782	-0.197571	0.0285281	NA	NA	4	-0.091496	0.0927044	0.0463522	0.037124	0.42957	0	-0.0637518	NA	-0.428314	-0.0719783	NA	4	-0.141011	0.194218	0.0971089	0.103557	0.511376	0.377638	0.097599	-0.05606	0.4975	NA	NA	4	0.229169	0.25345	0.126725	0.0514683
O15111	Inhibitor of nuclear factor kappa-B kinase subunit alpha	CHUK	NA	NA	NA	NA	NA	NA	0	NA	NA	NA	NA	NA	NA	NA	NA	NA	NA	NA	0	NA	NA	NA	NA	NA	NA	NA	NA	NA	NA	NA	0	NA	NA	NA	NA	NA	NA	NA	NA	NA	NA	NA	0	NA	NA	NA	NA
O15116	U6 snRNA-associated Sm-like protein LSm1	LSM1	0.129042	NA	0.0461948	0.0929796	-0.54311	0	5	-0.0549788	0.277167	0.123953	0.634925	0.997586	0.109813	-0.0630694	0.0340201	-0.368378	NA	0.0877585	5	-0.0399712	0.195326	0.0873527	0.624396	0.871775	0.290664	-0.390758	NA	-0.0737108	-0.363048	-0.325986	5	-0.172568	0.288003	0.128799	0.171888	0.577897	0.20114	-0.11285	-0.091888	0.316259	-0.0603663	NA	5	0.050459	0.195301	0.0873411	0.538113
O15117	FYN-binding protein 1	FYB1	-0.0306968	0.216133	-0.0937354	-0.252998	0.197108	-0.0608822	6	-0.00417849	0.180501	0.0736894	0.955898	0.997586	-0.100088	-0.342928	0.242812	-0.142497	0.177623	-0.0253556	6	-0.0317389	0.215884	0.0881343	0.726247	0.902207	-0.139324	-0.119872	0.0614963	0.0659248	0.00999562	-0.00812788	6	-0.0216512	0.0886134	0.0361763	0.562822	0.808036	0.130256	-0.101972	0.0764858	0.121991	-0.108218	-0.0588689	6	0.00994567	0.111964	0.0457092	0.832127
O15118	NPC intracellular cholesterol transporter 1	NPC1	0.212961	-0.711411	0.528588	NA	-0.456222	0.0118741	5	-0.0828422	0.501206	0.224146	0.691789	0.997586	0.633141	0.736298	NA	0.174007	-0.854149	0	5	0.137859	0.634	0.283534	0.603198	0.864776	0.595235	0.087382	-0.158573	NA	0.138567	0.0634254	5	0.145207	0.276081	0.123467	0.22496	0.613655	-0.373975	0.0821816	NA	-0.164631	-0.100833	-0.0239855	5	-0.116248	0.170945	0.0764488	0.126358
O15126	Secretory carrier-associated membrane protein 1	SCAMP1	-0.220144	0.354952	0.543694	-0.0240804	-0.0168607	NA	5	0.127512	0.3121	0.139575	0.337935	0.997586	0.220181	0.376586	0.0997443	0.466835	0.255475	NA	5	0.283764	0.14216	0.0635757	0.000797113	0.0506082	0.115337	-0.337253	0.466033	0.134246	0.243963	NA	5	0.124465	0.29339	0.131208	0.320706	0.661959	-0.613645	0.122161	0.0182128	0.0690416	NA	-0.164879	5	-0.113822	0.299579	0.133976	0.37119
O15127	Secretory carrier-associated membrane protein 2	SCAMP2	0.108842	0.2334	0.0492225	-0.111675	-0.105455	0.490528	6	0.11081	0.227719	0.0929661	0.260801	0.997586	0.319606	0.312222	0.00468661	-0.273259	0.212899	0.0782671	6	0.10907	0.225565	0.0920863	0.263629	0.755765	0.272705	0.141153	0.545874	0.0396474	-0.0458576	0.196692	6	0.191702	0.206947	0.0844856	0.0466456	0.386889	0.150867	0.0999563	0.0387497	0.546743	-0.229524	-0.0650767	6	0.0902858	0.261224	0.106644	0.417013
O15143	Actin-related protein 2/3 complex subunit 1B	ARPC1B	0.00337078	-0.10218	-0.113913	0.0570028	0.100355	-0.137504	6	-0.0321448	0.0994549	0.0406023	0.446909	0.997586	-0.120967	0.00333186	-0.0396588	0.164075	0.045324	-0.109624	6	-0.00958651	0.10645	0.0434581	0.829849	0.938813	-0.00729557	0.0396414	-0.0522688	0.0521822	-0.196711	-0.181113	6	-0.057594	0.108327	0.0442245	0.222005	0.613166	-0.207325	0.0520617	0.00783366	-0.424498	0.16071	0.129045	6	-0.0470287	0.225904	0.0922251	0.621162
O15144	Actin-related protein 2/3 complex subunit 2	ARPC2	0.0723967	0.242904	-0.0252557	0.0379139	0.00334862	-0.0362202	6	0.0491812	0.103082	0.042083	0.26964	0.997586	-0.144288	0.0604273	0.0477095	-0.0391075	0.176194	-0.0511648	6	0.00829508	0.110928	0.0452863	0.858325	0.947651	-0.0556378	0.0795341	0.116243	-0.111582	-0.120222	-0.0920291	6	-0.0306155	0.102648	0.0419058	0.481802	0.76324	0.109347	-0.0791249	0.0839161	-0.164631	0.108421	-0.0209654	6	0.00616063	0.113428	0.0463069	0.896801
O15145	Actin-related protein 2/3 complex subunit 3	ARPC3	-0.035877	0.22095	-0.158625	0.066949	-0.0970633	0	6	-0.00061098	0.133544	0.0545189	0.991279	0.999926	-0.170167	-0.0876713	-0.110531	-0.102558	0.186878	-0.125988	6	-0.0683395	0.128182	0.05233	0.220817	0.729166	-0.133325	0.0124199	0.209308	-0.0210778	-0.0719783	-0.199609	6	-0.0340437	0.141602	0.0578086	0.568989	0.80945	-0.0114048	-0.11832	0.066519	-0.0430687	0.379021	0.0565607	6	0.0548845	0.172738	0.0705199	0.454422
O15160	DNA-directed RNA polymerases I and III subunit RPAC1	POLR1C	NA	NA	0.0370734	NA	0.328395	0.29059	3	0.218686	0.158413	0.0914598	0.00815187	0.346395	NA	-0.21546	NA	-0.0691237	NA	0.438719	3	0.0513787	0.343334	0.198224	0.703949	0.89003	NA	-0.323314	NA	NA	0.435372	0.41301	3	0.175023	0.431717	0.249252	0.319023	0.661304	NA	0.0762077	NA	0.349942	-0.417247	NA	3	0.00296774	0.388803	0.224476	0.984451
O15162	Phospholipid scramblase 1	PLSCR1	0.305979	NA	0.528588	-0.149179	-0.173141	0.125531	5	0.127555	0.299861	0.134102	0.319468	0.997586	0.497258	0.628227	-0.167385	0.0440829	NA	0.22741	5	0.245919	0.324512	0.145126	0.0932177	0.605552	0.469485	0.168539	NA	-0.440966	0.085987	0.217754	5	0.10016	0.334635	0.149653	0.477326	0.761164	-0.759866	-0.0844682	-0.361075	0.446516	0.0696766	NA	5	-0.137843	0.453909	0.202994	0.471106
O15173	Membrane-associated progesterone receptor component 2	PGRMC2	0.049753	-0.595087	NA	NA	-0.236241	-0.0859732	4	-0.216887	0.277876	0.138938	0.0837493	0.845717	0.409709	NA	NA	0.0116175	-0.664245	0.0830206	4	-0.0399743	0.450821	0.22541	0.828132	0.938565	0.309871	NA	0.185252	NA	0.138567	-0.074854	4	0.139709	0.160279	0.0801393	0.0585219	0.416443	-0.88016	NA	NA	-0.0430687	0.0555831	-0.408313	4	-0.31899	0.424	0.212	0.0934955
O15229	Kynurenine 3-monooxygenase	KMO	NA	NA	NA	NA	NA	NA	0	NA	NA	NA	NA	NA	NA	NA	NA	NA	NA	NA	0	NA	NA	NA	NA	NA	NA	NA	NA	NA	NA	NA	0	NA	NA	NA	NA	NA	NA	NA	NA	NA	NA	NA	0	NA	NA	NA	NA
O15247	Chloride intracellular channel protein 2	CLIC2	NA	NA	NA	0.00414717	0.279516	-0.218424	3	0.0217466	0.249436	0.144012	0.824172	0.997586	NA	NA	-0.0204865	0.746841	NA	-0.313158	3	0.137732	0.547425	0.316056	0.52694	0.845719	NA	NA	NA	-0.035679	0.00167075	-0.305808	3	-0.113272	0.167784	0.09687	0.117233	0.523621	NA	NA	0.151479	0.304855	0.208624	NA	3	0.221653	0.0775132	0.0447523	0.000129951
O15254	Peroxisomal acyl-coenzyme A oxidase 3	ACOX3	NA	NA	NA	NA	NA	NA	0	NA	NA	NA	NA	NA	NA	NA	NA	NA	NA	NA	0	NA	NA	NA	NA	NA	NA	NA	NA	NA	NA	NA	0	NA	NA	NA	NA	NA	NA	NA	NA	NA	NA	NA	0	NA	NA	NA	NA
O15258	Protein RER1	RER1	NA	0.314961	0.262513	NA	-0.117527	0.0118741	4	0.117955	0.205275	0.102638	0.184109	0.996171	NA	0.461401	NA	0.188602	0.305355	-0.270089	4	0.171317	0.314777	0.157388	0.205855	0.721357	NA	-0.0695574	0.422107	NA	0.124834	-0.34645	4	0.0327334	0.323697	0.161848	0.804541	0.925427	NA	0.124479	NA	-0.196692	0.234294	-0.143045	4	0.0047589	0.207724	0.103862	0.955204
O15260	Surfeit locus protein 4	SURF4	0.0300572	-0.728026	0.193036	0.221428	0.0298614	-0.246438	6	-0.0833468	0.356977	0.145735	0.580013	0.997586	0.419864	0.885495	-0.45416	0.355919	-0.636353	-0.306926	6	0.0439733	0.596804	0.243644	0.86038	0.947651	0.523641	0.284585	-0.102384	0.136001	0.316904	-0.276061	6	0.147114	0.293581	0.119854	0.247765	0.624058	-0.0344884	-0.0448675	-0.465664	-0.246161	-0.079939	0.0531257	6	-0.136332	0.188856	0.0771003	0.107458
O15264	Mitogen-activated protein kinase 13	MAPK13	-0.31142	0.245743	0.0248212	NA	0.131293	-0.0608822	5	0.0059109	0.211399	0.0945405	0.946294	0.997586	-0.183282	0.27135	NA	0.0234365	0.322251	0.0924809	5	0.105247	0.202969	0.0907706	0.231041	0.73838	-0.247473	0.0637092	0.361974	NA	-0.241464	0.431157	5	0.0735807	0.321503	0.143781	0.584618	0.820499	-0.684904	-0.0592619	NA	0.835369	0.00660836	0.0764367	5	0.0348497	0.540893	0.241895	0.876718
O15269	Serine palmitoyltransferase 1	SPTLC1	0.233199	0.897218	NA	NA	-0.237558	0.136419	4	0.25732	0.472431	0.236215	0.205538	0.997586	0.504092	NA	NA	-0.350727	0.814492	0.22311	4	0.297742	0.495208	0.247604	0.166741	0.697829	0.40637	NA	0.795816	NA	-0.0355403	0.350815	4	0.379365	0.340158	0.170079	0.022445	0.296635	0.0987782	NA	NA	0.81139	-0.0665185	-0.0644547	4	0.194799	0.418292	0.209146	0.272596
O15270	Serine palmitoyltransferase 2	SPTLC2	NA	-0.4441	NA	NA	-0.0851598	0.338525	3	-0.0635784	0.391758	0.226182	0.680554	0.997586	NA	NA	NA	-0.133283	-0.442767	0.0100188	3	-0.188677	0.23142	0.13361	0.0678995	0.538058	NA	NA	-0.4865	NA	-0.273436	0	3	-0.253312	0.243873	0.1408	0.0285801	0.323535	NA	NA	NA	0.147754	0.220464	-0.152267	3	0.0719833	0.19758	0.114073	0.3672
O15294	UDP-N-acetylglucosamine--peptide N-acetylglucosaminyltransferase 110 kDa subunit	OGT	0.0167757	-0.0783139	-0.352768	-0.246825	0.0320489	-0.0362202	6	-0.110884	0.155145	0.0633377	0.11056	0.907069	-0.108404	-0.156643	0.0597697	0.223859	-0.139848	-0.181913	6	-0.05053	0.159564	0.0651419	0.455884	0.821696	-0.074671	0.125993	-0.085214	0.177005	0.27745	-0.118181	6	0.050397	0.164772	0.0672678	0.470993	0.757468	0.588744	-0.0448675	0.0589984	-0.332575	-0.23298	-0.0971589	6	-0.00997315	0.324297	0.132394	0.941438
O15305	Phosphomannomutase 2	PMM2	-0.119561	0.181956	-0.0970789	0.0328483	-0.223138	0.21042	6	-0.00242549	0.17432	0.071166	0.973482	0.997586	-0.214357	-0.0876713	-0.0493413	0.23237	0.0678484	0.00501808	6	-0.00768883	0.151221	0.0617359	0.903353	0.963488	-0.159502	-0.252264	0.0898495	-0.0760307	0.206785	-0.0411052	6	-0.0387112	0.166367	0.0679191	0.581282	0.818373	-0.418829	0.0225426	0.0438386	-0.297386	0.16553	-0.0410158	6	-0.0875533	0.223327	0.0911729	0.359548
O15347	High mobility group protein B3	HMGB3	NA	NA	-0.0125726	-0.200155	0.159582	-0.44313	4	-0.124069	0.258507	0.129254	0.259305	0.997586	NA	-0.596685	0.088015	-0.0293071	NA	0.248721	4	-0.072314	0.367688	0.183844	0.63219	0.872565	NA	-0.648714	NA	-0.202116	0.0669622	0.138976	4	-0.161223	0.356608	0.178304	0.285801	0.648991	NA	-0.302184	0.101106	0.360998	0.15058	NA	4	0.0776247	0.277145	0.138573	0.498715
O15355	Protein phosphatase 1G	PPM1G	-0.123232	0.378425	-0.305591	0.0494978	0.0320489	0.0811368	6	0.0187143	0.22792	0.0930478	0.844632	0.997586	-0.22336	-0.268716	0	-0.192204	0.359875	-0.0100888	6	-0.0557489	0.232381	0.0948691	0.569804	0.854561	-0.163572	-0.0436141	0.288601	-0.00551701	-0.227696	-0.0578809	6	-0.0349464	0.1788	0.0729947	0.64241	0.852091	-0.155795	0.126793	-0.00524617	-0.0285692	-0.168148	-0.0239855	6	-0.0424918	0.108819	0.0444251	0.361381
O15357	Phosphatidylinositol 3,4,5-trisphosphate 5-phosphatase 2	INPPL1	-0.130602	0.175023	0.157002	0.182617	-0.104253	-0.0240455	6	0.0426235	0.145763	0.0595076	0.490213	0.997586	0.017301	-0.00836347	-0.271194	0.0157652	0.131912	0.257158	6	0.023763	0.175674	0.0717186	0.747229	0.909832	0.0813499	-0.255569	0.15047	0.0264622	0.393988	0.00808235	6	0.0674639	0.21131	0.0862668	0.452312	0.743044	-0.684904	-0.0177799	-0.208063	-0.10257	0.0969985	0.101041	6	-0.135879	0.293959	0.120008	0.283948
O15371	Eukaryotic translation initiation factor 3 subunit D	EIF3D	0.27424	0.00112054	-0.028444	0.168367	-0.104253	-0.260652	6	0.00839643	0.191181	0.0780492	0.916458	0.997586	-0.059216	0.123027	-0.0062726	-0.104701	-0.0686536	-0.0616191	6	-0.0295725	0.0811255	0.0331194	0.392887	0.80738	0.048303	0.0151653	0.00840333	0.296373	-0.0790245	0.0241125	6	0.0522222	0.127228	0.0519404	0.338401	0.671337	-0.106042	0.0447383	-0.0863178	-0.180572	-0.0830539	-0.0167479	6	-0.0713325	0.0773976	0.0315974	0.0475666
O15397	Importin-8	IPO8	NA	NA	NA	NA	NA	NA	0	NA	NA	NA	NA	NA	NA	NA	NA	NA	NA	NA	0	NA	NA	NA	NA	NA	NA	NA	NA	NA	NA	NA	0	NA	NA	NA	NA	NA	NA	NA	NA	NA	NA	NA	0	NA	NA	NA	NA
O15400	Syntaxin-7	STX7	0.360882	-0.528896	0.14573	-0.155526	-0.459292	-0.0362202	6	-0.11222	0.34412	0.140486	0.442965	0.997586	0.506817	0.851698	-0.0252557	-0.0703794	-0.645169	-0.181913	6	0.0726329	0.530194	0.216451	0.744134	0.908771	0.494236	0.425395	-0.105678	0.0313198	-0.0389712	-0.0327899	6	0.128919	0.260865	0.106498	0.25391	0.629302	-0.168506	0.0459615	-0.381395	-0.212994	-0.238179	0.0410384	6	-0.152345	0.167626	0.0684332	0.0501653
O15427	Monocarboxylate transporter 4	SLC16A3	0.687532	-0.436495	0.39693	-0.103286	-0.412432	0.241008	6	0.0622095	0.455283	0.185869	0.744769	0.997586	0.846062	0.948212	-0.0204865	-0.0161409	-0.454895	0.0971879	6	0.233323	0.548697	0.224005	0.322125	0.784087	0.887476	0.590956	-0.0309769	-0.0590084	0.00500647	0.116724	6	0.251696	0.393657	0.16071	0.148381	0.554915	-0.0229004	-0.0280391	-0.254159	0.0690416	-0.185897	0.00237676	6	-0.0699296	0.123205	0.0502981	0.194602
O15498	Synaptobrevin homolog YKT6	YKT6	0.452512	-0.434979	0.558645	-0.182373	-0.244161	0.092364	6	0.0403348	0.399425	0.163065	0.809638	0.997586	0.663983	0.528846	-0.475758	0.218556	-0.532221	0.22741	6	0.105136	0.502656	0.205209	0.61954	0.87139	0.709786	0.0396414	-0.0223918	-0.423136	0.153674	0.252187	6	0.118293	0.37099	0.151456	0.452872	0.743044	-0.0579473	0.11984	-0.642384	-0.10257	-0.119367	-0.143701	6	-0.157688	0.255579	0.10434	0.161649
O15511	Actin-related protein 2/3 complex subunit 5	ARPC5	0.170112	0.0817146	-0.134377	-0.0888587	0.0385918	0.147226	6	0.0357348	0.124154	0.0506858	0.496887	0.997586	-0.0959486	-0.0184641	-0.0837514	0.0298959	0.00725176	0.0445464	6	-0.0194117	0.0587047	0.0239661	0.436811	0.82098	-0.0518611	-0.0783099	-0.0239489	-0.108017	0.0182727	-0.0663425	6	-0.0517011	0.0441824	0.0180374	0.0167739	0.260217	0.20114	-0.0139514	0.197872	0.0690416	0.233042	0.0065267	6	0.115612	0.108376	0.0442442	0.0259055
O15514	DNA-directed RNA polymerase II subunit RPB4	POLR2D	0.275634	NA	-0.0542071	0.184902	0.0698039	0.046921	5	0.104611	0.127924	0.0572095	0.0734406	0.815635	0.174645	0.0826475	-0.321146	0.144907	NA	-0.499571	5	-0.0837035	0.306596	0.137114	0.515858	0.844191	0.254519	-0.156475	NA	0.129472	0.231202	-0.817522	5	-0.0717608	0.447793	0.200259	0.700634	0.884313	0.412195	-0.115582	0.367797	-0.695145	0.13815	NA	5	0.0214829	0.452367	0.202305	0.908936
O15523	ATP-dependent RNA helicase DDX3Y	DDX3Y	-0.0289742	0.00559402	0.0909563	NA	0.375672	NA	4	0.110812	0.183627	0.0918133	0.165362	0.993837	-0.148569	-0.299175	NA	0.456556	0.117092	NA	4	0.0314758	0.331547	0.165773	0.816237	0.933388	-0.105656	-0.190864	-0.31944	NA	0.393988	NA	4	-0.055493	0.312273	0.156136	0.664954	0.862841	0.487049	0.186796	NA	-0.314873	NA	0.0335047	4	0.0981189	0.3336	0.1668	0.478115
O15541	E3 ubiquitin-protein ligase RNF113A	RNF113A	NA	NA	NA	NA	NA	NA	0	NA	NA	NA	NA	NA	NA	NA	NA	NA	NA	NA	0	NA	NA	NA	NA	NA	NA	NA	NA	NA	NA	NA	0	NA	NA	NA	NA	NA	NA	NA	NA	NA	NA	NA	0	NA	NA	NA	NA
O15554	Intermediate conductance calcium-activated potassium channel protein 4	KCNN4	NA	NA	NA	NA	NA	NA	0	NA	NA	NA	NA	NA	NA	NA	NA	NA	NA	NA	0	NA	NA	NA	NA	NA	NA	NA	NA	NA	NA	NA	0	NA	NA	NA	NA	NA	NA	NA	NA	NA	NA	NA	0	NA	NA	NA	NA
O43143	Pre-mRNA-splicing factor ATP-dependent RNA helicase DHX15	DHX15	0.132125	0.142895	-0.0837514	0.111358	-0.063978	-0.0119726	6	0.0377792	0.102921	0.0420173	0.389718	0.997586	0.0550207	0.0394833	0.00624544	0.0944422	0.194663	0.143432	6	0.0888811	0.0701597	0.0286426	0.0111911	0.256347	0.0198746	-0.0522101	0.0511808	0.0109711	0.0685572	0.055648	6	0.0256703	0.044054	0.017985	0.18396	0.588754	0.324198	0.0605588	-0.0290929	-0.0285692	0.0914833	0.0859929	6	0.0840952	0.129434	0.0528414	0.142589
O43148	mRNA cap guanine-N7 methyltransferase	RNMT	-0.0497826	-0.142444	-0.368843	0.0267459	-0.313293	-0.509472	6	-0.226182	0.205083	0.0837248	0.0222564	0.553964	-0.131521	-0.246781	0.0968209	-0.0101046	-0.0376448	0.115864	6	-0.0355611	0.137789	0.0562522	0.541456	0.847414	-0.101747	-0.0265742	-0.475805	0.136001	-0.0100654	-0.0163018	6	-0.0824154	0.207634	0.0847661	0.353847	0.676061	0.0225426	0.0275046	0.0463763	-0.297386	0.192829	0.0473824	6	0.00654151	0.16188	0.0660871	0.923108
O43149	Zinc finger ZZ-type and EF-hand domain-containing protein 1	ZZEF1	NA	-0.52728	NA	NA	0.655121	0.21042	3	0.112754	0.59722	0.344805	0.632734	0.997586	NA	NA	NA	0.755017	-0.405912	0.314873	3	0.221326	0.58609	0.338379	0.351015	0.794143	NA	NA	-0.132303	NA	0.729591	0.252187	3	0.283158	0.431781	0.249289	0.126315	0.533584	NA	NA	NA	-0.368645	-0.348169	0.134473	3	-0.194113	0.284748	0.164399	0.114278
O43172	U4/U6 small nuclear ribonucleoprotein Prp4	PRPF4	-0.262022	0.489584	0.114273	0.0180565	0.0548202	-0.111508	6	0.0505339	0.253713	0.103578	0.636152	0.997586	-0.157169	-0.525335	-0.190411	-0.105988	0.638353	0.431283	6	0.015122	0.433658	0.17704	0.933617	0.975246	-0.36205	-0.323314	0.494592	-0.0885646	-0.0151245	0.312169	6	0.00295123	0.342258	0.139726	0.983564	0.998851	-0.579294	-0.0684973	0.0514384	-0.164631	-0.309349	-0.0191564	6	-0.181582	0.231627	0.0945613	0.0837741
O43175	D-3-phosphoglycerate dehydrogenase	PHGDH	-0.230006	0.0933196	-0.0672632	-0.059348	0.331951	-0.333901	6	-0.0442079	0.236479	0.0965423	0.656804	0.997586	-0.207641	-0.394613	-0.117304	0.116865	0.0915435	0.0396642	6	-0.0785809	0.199577	0.081477	0.357561	0.794219	-0.184094	-0.262202	0.0955973	0.00412395	0.114062	0.0161197	6	-0.0360656	0.153142	0.0625199	0.576785	0.815164	0.230484	-0.0203379	0.0839161	-0.0725125	-0.0461123	-0.0514546	6	0.0206638	0.116661	0.0476265	0.673593
O43237	Cytoplasmic dynein 1 light intermediate chain 2	DYNC1LI2	-0.0255351	-0.248979	-0.117304	-0.0432103	-0.187068	0.0584167	6	-0.0939466	0.11289	0.0460873	0.0688254	0.784665	-0.0795074	-0.0457499	0.0909563	-0.17207	-0.386775	0.412522	6	-0.030104	0.268562	0.10964	0.789234	0.922571	-0.00182044	-0.00416296	-0.149197	-0.0667734	-0.0475844	0.299054	6	0.00491933	0.153812	0.0627936	0.939102	0.978015	0.109347	-0.0357817	0.0489096	0.338802	0.0682734	0.0764367	6	0.100998	0.126267	0.0515482	0.0785286
O43242	26S proteasome non-ATPase regulatory subunit 3	PSMD3	0.00168638	-0.0901978	-0.041268	-0.109433	-0.0112185	-0.0119726	6	-0.043734	0.0460661	0.0188064	0.042375	0.70194	0.0211177	0.0491875	-0.0062726	-0.00269429	-0.127441	-0.0880913	6	-0.0256991	0.0677506	0.0276591	0.374702	0.804265	0.0570733	0.0233702	-0.0231701	0.127205	-0.0185071	0.0788554	6	0.0408044	0.0584673	0.0238692	0.118152	0.524086	0.109347	-0.0319052	0.0285178	-0.0430687	-0.0987298	0.00771021	6	-0.00468806	0.0711592	0.0290506	0.875011
O43252	Bifunctional 3'-phosphoadenosine 5'-phosphosulfate synthase 1	PAPSS1	-0.0780025	0.260791	-0.0970789	0.0384195	0.18438	0.1686	6	0.079518	0.147973	0.0604096	0.21744	0.997586	-0.10424	-0.227126	-0.0920666	0.0771575	0.172615	-0.222392	6	-0.0660087	0.161241	0.0658263	0.339618	0.788409	-0.0708442	-0.110864	0.21526	-0.0509998	-0.00838291	-0.153805	6	-0.0299394	0.130074	0.0531024	0.585308	0.820499	0.0113153	-0.155795	0.0361985	0.0418202	0.134132	-0.0143434	6	0.00888801	0.0950605	0.0388083	0.823466
O43264	Centromere/kinetochore protein zw10 homolog	ZW10	NA	NA	NA	NA	NA	NA	0	NA	NA	NA	NA	NA	NA	NA	NA	NA	NA	NA	0	NA	NA	NA	NA	NA	NA	NA	NA	NA	NA	NA	0	NA	NA	NA	NA	NA	NA	NA	NA	NA	NA	NA	0	NA	NA	NA	NA
O43290	U4/U6.U5 tri-snRNP-associated protein 1	SART1	0.049753	-0.0351756	-0.193987	-0.164226	-0.753073	0.357261	6	-0.123241	0.366589	0.149659	0.429438	0.997586	-0.00775644	0.0132815	0.0492225	-0.146905	-0.138069	-0.0827579	6	-0.0521641	0.0822508	0.0335788	0.151357	0.686754	0.0744553	0.00966931	-0.0278491	-0.296007	-0.109361	0.217754	6	-0.0218897	0.173513	0.0708364	0.76365	0.908447	0.150867	-0.226395	0.139644	0.546743	-0.256817	0.0329236	6	0.0644943	0.294797	0.12035	0.60375
O43324	Eukaryotic translation elongation factor 1 epsilon-1	EEF1E1	0.305979	-0.110628	-0.219266	NA	0.268426	NA	4	0.0611276	0.265233	0.132616	0.575927	0.997586	0.11518	0.200546	NA	0.111153	-0.218493	NA	4	0.0520963	0.185043	0.0925217	0.496563	0.837218	0.201713	0.0450246	-0.0698531	NA	0.189298	NA	4	0.0915455	0.128978	0.0644891	0.110291	0.518866	0.51911	0.0617686	NA	0.371969	NA	-0.0939819	4	0.214716	0.280518	0.140259	0.0888393
O43353	Receptor-interacting serine/threonine-protein kinase 2	RIPK2	NA	NA	NA	NA	NA	NA	0	NA	NA	NA	NA	NA	NA	NA	NA	NA	NA	NA	0	NA	NA	NA	NA	NA	NA	NA	NA	NA	NA	NA	0	NA	NA	NA	NA	NA	NA	NA	NA	NA	NA	NA	0	NA	NA	NA	NA
O43390	Heterogeneous nuclear ribonucleoprotein R	HNRNPR	-0.0959244	0.155027	-0.120702	0.156306	0.158581	-0.0362202	6	0.0361777	0.13479	0.0550279	0.525739	0.997586	-0.125179	-0.0718077	0.105573	0.162651	0.171898	0.0298499	6	0.0454976	0.12365	0.0504801	0.388621	0.80738	-0.107615	-0.00416296	0.0651626	0.241537	0.0215703	0.146318	6	0.0604685	0.121754	0.049706	0.251719	0.626521	-0.0698214	-0.064532	0.269131	-0.0874628	0.118399	0.172961	6	0.0564458	0.150955	0.0616273	0.381264
O43395	U4/U6 small nuclear ribonucleoprotein Prp3	PRPF3	NA	NA	NA	NA	NA	NA	0	NA	NA	NA	NA	NA	NA	NA	NA	NA	NA	NA	0	NA	NA	NA	NA	NA	NA	NA	NA	NA	NA	NA	0	NA	NA	NA	NA	NA	NA	NA	NA	NA	NA	NA	0	NA	NA	NA	NA
O43396	Thioredoxin-like protein 1	TXNL1	-0.143591	-0.0513469	-0.201165	0.0267459	0.117968	-0.163976	6	-0.0692274	0.123683	0.0504933	0.200351	0.997586	-0.25071	-0.280823	0.125792	0.00587009	-0.1204	-0.240094	6	-0.126728	0.163314	0.0666726	0.0865164	0.594066	-0.192385	-0.0550869	-0.0827777	0.16674	-0.0914387	-0.0494687	6	-0.0507362	0.118376	0.0483267	0.318493	0.661304	0	0.0175635	0.160878	-0.0285692	0.12201	-0.0440782	6	0.0379674	0.0838889	0.0342475	0.293545
O43402	ER membrane protein complex subunit 8	EMC8	-0.110424	-0.166147	-0.0705458	NA	0.0782966	0.1686	5	-0.0200441	0.139034	0.0621781	0.72923	0.997586	-0.0214314	-0.209662	NA	0.0773465	-0.306661	0.0590947	5	-0.0802627	0.17009	0.0760667	0.272458	0.755765	-0.00729557	-0.285661	-0.244006	NA	0.19661	0.175318	5	-0.033007	0.226462	0.101277	0.726392	0.897884	-0.359328	-0.0724735	NA	-0.0430687	-0.0017182	-0.04224	5	-0.103766	0.145064	0.0648747	0.110169
O43427	Acidic fibroblast growth factor intracellular-binding protein	FIBP	0.0994232	-0.046708	-0.10043	0.428472	NA	NA	4	0.0951894	0.237695	0.118848	0.340664	0.997586	0.174645	0.250471	0.0031261	NA	0.264918	NA	4	0.17329	0.120153	0.0600765	0.00650731	0.190977	0.40637	0.259335	0.568783	0.084999	NA	NA	4	0.329872	0.206453	0.103226	0.00372454	0.157182	-0.388772	0.0225426	-0.0780025	NA	NA	-0.073187	4	-0.129355	0.179036	0.0895181	0.104989
O43447	Peptidyl-prolyl cis-trans isomerase H	PPIH	-0.264047	0.258918	0.176517	0.169752	-0.0581489	NA	5	0.0565982	0.214533	0.0959422	0.529758	0.997586	0.0475552	0.130664	-0.362794	0.112629	0.20941	NA	5	0.027493	0.225673	0.100924	0.769673	0.915099	-0.151397	0.0206404	0.0622303	0.170659	0.0733317	NA	5	0.0350929	0.11786	0.0527087	0.479558	0.762922	-0.465123	0.0508437	0.115679	0.13493	NA	0.207362	5	0.00873831	0.270707	0.121064	0.938017
O43464	Serine protease HTRA2, mitochondrial	HTRA2	-0.235955	-0.563267	-0.208378	0.336905	0.052667	0.666099	6	0.00801185	0.441803	0.180365	0.965444	0.997586	-0.0918207	0.0198767	-0.0062726	0.40719	-0.226977	0.0347654	6	0.0227936	0.211792	0.0864637	0.797425	0.927549	0.0847849	0.00138587	-0.428637	0.437439	0.312872	-0.256565	6	0.0252134	0.329294	0.134434	0.854978	0.943469	-0.168506	0.28744	0.233941	-0.443607	-0.180883	-0.296727	6	-0.0947235	0.293074	0.119647	0.446913
O43488	Aflatoxin B1 aldehyde reductase member 2	AKR7A2	0.00505323	0.0376184	-0.110531	0.259656	0.113843	-0.0119726	6	0.0489446	0.12634	0.0515781	0.36502	0.997586	-0.0815524	-0.225175	-0.0428791	0.289606	0.093816	-0.0563825	6	-0.00376107	0.176046	0.0718704	0.959295	0.98315	0.023459	-0.0812392	0.0804602	0.105617	0.150665	-0.083416	6	0.032591	0.0980449	0.0400267	0.434473	0.732534	-0.0229004	0.0262657	-0.0724855	-0.180572	0.221306	0.1887	6	0.0267188	0.154516	0.0630807	0.680848
O43493	Trans-Golgi network integral membrane protein 2	TGOLN2	0.185032	-0.632829	0.217466	-0.188868	-0.440972	-0.204618	6	-0.177465	0.336165	0.137239	0.225047	0.997586	0.459783	0.504363	-0.0461066	-0.44774	-0.751307	-0.0827579	6	-0.0606276	0.493485	0.201464	0.769629	0.915099	0.482565	0.342569	-0.275191	-0.0247143	-0.132997	0.224706	6	0.102823	0.293704	0.119904	0.411225	0.715981	-0.194269	0.0299792	-0.402005	0.173065	-0.45643	-0.145016	6	-0.165779	0.242759	0.0991059	0.125324
O43583	Density-regulated protein	DENR	0.110406	-0.0317338	-0.215628	0.300274	0.0122404	0.21042	6	0.0643298	0.184094	0.075156	0.412065	0.997586	-0.027332	-0.0876713	-0.112221	0.287484	-0.0384741	-0.15368	6	-0.0219823	0.158665	0.0647746	0.741353	0.907794	0.032381	0.100368	-0.0177304	0.128968	0.450131	-0.16285	6	0.0885446	0.20502	0.0836993	0.314991	0.65946	0.18124	-0.223445	-0.0371302	-0.10257	0.0148871	-0.0997056	6	-0.0444538	0.136368	0.0556719	0.443133
O43586	Proline-serine-threonine phosphatase-interacting protein 1	PSTPIP1	-0.0797847	0.0528277	-0.137817	0.0216408	0.125158	-0.0119726	6	-0.00499117	0.0941027	0.0384173	0.899206	0.997586	-0.0897612	-0.169717	0.117161	-0.0419785	-0.00972607	-0.148099	6	-0.0570199	0.104757	0.0427668	0.212016	0.724197	-0.139324	0.0369422	0.0519201	0.15046	-0.0967919	-0.0578809	6	-0.00911233	0.10801	0.0440948	0.840428	0.936076	-0.0229004	-0.0698214	0.256035	0.0140752	0.00807277	-0.110579	6	0.0124803	0.12846	0.0524436	0.816705
O43592	Exportin-T	XPOT	-0.280349	0.396422	NA	NA	0.0221787	-0.395301	4	-0.0642624	0.354016	0.177008	0.658294	0.997586	0.210185	NA	NA	0.449856	0.462513	0.0877585	4	0.302578	0.184349	0.0921746	0.00319896	0.120248	0.0623099	NA	0.577024	NA	0.630488	0.210767	4	0.370147	0.277333	0.138666	0.00969222	0.227677	-0.613645	NA	NA	0.0554951	-0.14572	0.160778	4	-0.135773	0.343019	0.17151	0.34598
O43598	2'-deoxynucleoside 5'-phosphate N-hydrolase 1	DNPH1	-0.0851446	-0.0169134	-0.137817	0.12046	0.152562	-0.364274	6	-0.0551878	0.18907	0.0771873	0.490973	0.997586	-0.181088	-0.448217	-0.130947	0.0464017	0.126742	-0.0100888	6	-0.0995328	0.204801	0.0836095	0.261362	0.755765	-0.0613214	-0.141111	0.0415356	-0.0538549	-0.196711	0.0161197	6	-0.0658904	0.0907786	0.0370602	0.105782	0.511805	-0.48089	0.32923	0.00261595	-0.117836	0.187238	0.00948365	6	-0.0116931	0.27852	0.113705	0.920126
O43615	Mitochondrial import inner membrane translocase subunit TIM44	TIMM44	0.121306	-0.153623	-0.028444	0.130928	0.145507	NA	5	0.0431349	0.130514	0.0583677	0.434097	0.997586	0.487635	-0.311541	-0.462761	0.238636	-0.155058	NA	5	-0.0406176	0.394251	0.176314	0.804297	0.929523	0.442964	-0.605901	0.157356	0.0937975	0.385055	NA	5	0.0946544	0.418438	0.187131	0.58891	0.821997	-0.648835	0.227253	-0.220212	0.13493	NA	-0.130622	5	-0.127497	0.344643	0.154129	0.383353
O43617	Trafficking protein particle complex subunit 3	TRAPPC3	-0.110424	0.173035	-0.028444	-0.152061	0.0483507	-0.289507	6	-0.0598415	0.161699	0.0660132	0.385989	0.997586	-0.142152	-0.0735617	-0.160373	-0.20341	0.0923014	0.106556	6	-0.0634398	0.132996	0.0542953	0.269737	0.755765	-0.0689346	0.0124199	0.184578	-0.0961963	-0.0441329	0.138976	6	0.0211184	0.115599	0.0471929	0.664058	0.862841	-0.0114048	-0.0724735	0.213764	0.173065	-0.00417637	-0.185019	6	0.0189591	0.150414	0.0614062	0.763849
O43660	Pleiotropic regulator 1	PLRG1	-0.139868	0.705003	0.142899	0.0221522	0.089893	-0.47592	6	0.0573599	0.387903	0.158361	0.724732	0.997586	-0.0572025	-0.181017	0.112827	-0.0935947	0.661519	0.0830206	6	0.087592	0.301992	0.123288	0.493649	0.836152	-0.074671	-0.178264	0.685809	-0.190758	-0.155164	0.0634254	6	0.0250628	0.337166	0.137648	0.859159	0.946234	-0.596367	0.0940557	-0.151712	0.121991	0.302317	-0.00655636	6	-0.0393787	0.311298	0.127087	0.763031
O43665	Regulator of G-protein signaling 10	RGS10	-0.169925	0.101701	0.380196	-0.178843	-0.115105	0.862496	6	0.146753	0.410775	0.167698	0.402047	0.997586	-0.0632516	-0.00333957	-0.0754837	-0.46305	0.372409	-0.15368	6	-0.0643992	0.268904	0.10978	0.570462	0.854673	-0.456251	-0.175131	0.00153152	-0.436488	-0.0861052	-0.144817	6	-0.21621	0.18829	0.076869	0.0183893	0.269744	0.912182	0.20443	-0.0425134	1.09576	-0.279267	-0.162215	6	0.288063	0.580136	0.236839	0.251808
O43676	NADH dehydrogenase [ubiquinone] 1 beta subcomplex subunit 3	NDUFB3	0.297766	0.103789	0.0968209	0.211598	-0.479405	0.429865	6	0.110072	0.314802	0.128517	0.411787	0.997586	0.656641	0.338841	0.107027	-0.025852	-0.0720462	0.197037	6	0.200274	0.268875	0.109768	0.0980484	0.618839	0.543749	0.00691345	0.277266	-0.051285	-0.0050239	0.124179	6	0.1493	0.22668	0.0925419	0.13775	0.548492	-0.529253	0.0762077	-0.154624	0.160465	0.230535	0.131219	6	-0.0142418	0.284507	0.11615	0.90484
O43681	ATPase ASNA1	ASNA1	0.0835866	-0.0618393	-0.103789	0.206659	-0.00896783	-0.137504	6	-0.00364243	0.128995	0.0526621	0.946221	0.997586	-0.0551918	-0.0405943	-0.0396588	0.0481384	-0.145198	-0.0988177	6	-0.0552204	0.0650166	0.0265429	0.0641529	0.529549	0.0779068	0.0233702	-0.0278491	0.183808	-0.147737	-0.16285	6	-0.00889202	0.133453	0.054482	0.873604	0.949171	-0.0229004	-0.0979138	0.0336428	-0.297386	0.0974572	0.0340856	6	-0.0421691	0.141189	0.0576403	0.481211
O43684	Mitotic checkpoint protein BUB3	BUB3	-0.00337868	0.267325	-0.226571	-0.128034	0.111776	-0.0859732	6	-0.0108094	0.177981	0.0726603	0.884696	0.997586	-0.0877046	-0.264703	0.127225	-0.244156	0.202406	-0.176222	6	-0.0738592	0.196392	0.0801769	0.378632	0.805119	-0.0368525	0.102951	-0.0892836	-0.0581482	-0.295836	-0.0327899	6	-0.0683266	0.129532	0.0528812	0.225391	0.613655	0.445944	-0.0632127	0.165555	-0.180572	-0.0140511	0.155982	6	0.0849407	0.220959	0.0902061	0.368574
O43707	Alpha-actinin-4	ACTN4	0.0151069	0.0774714	-0.137817	-0.00780822	0.124133	-0.137504	6	-0.0110694	0.108504	0.0442965	0.807728	0.997586	-0.200957	-0.338704	0.0982833	-0.156652	0.0945728	-0.222392	6	-0.120975	0.178827	0.073006	0.128504	0.658525	-0.135322	-0.0436141	0.131711	0.0388436	-0.164502	-0.100694	6	-0.0455963	0.112957	0.0461147	0.346101	0.675019	0.220769	-0.0658525	0.120504	-0.0577155	0.0541661	-0.0694382	6	0.0337387	0.119878	0.0489399	0.506258
O43719	HIV Tat-specific factor 1	HTATSF1	-0.0497826	-0.00112141	-0.0738359	0.115677	0.0729945	-0.31895	6	-0.0425032	0.153317	0.0625915	0.512512	0.997586	-0.157169	-0.264703	0.331286	-0.290715	-0.0780025	-0.0880913	6	-0.0912325	0.224918	0.0918222	0.343862	0.790747	-0.153419	-0.110864	-0.0714624	0.290532	-0.376006	-0.00812788	6	-0.0715579	0.217287	0.088707	0.438617	0.734871	0.403633	0.070209	0.1933	-0.0430687	-0.103993	-0.152928	6	0.0611918	0.209191	0.0854017	0.490067
O43747	AP-1 complex subunit gamma-1	AP1G1	-0.128756	-0.0913916	0.073218	0.0900562	-0.0674867	0.0353331	6	-0.0148378	0.0926104	0.037808	0.70296	0.997586	-0.0214314	0.139776	0.0217418	-0.0133208	-0.116016	0.0494122	6	0.010027	0.0847877	0.0346144	0.777981	0.917185	0.0108746	0.00415231	-0.0223918	-0.0853478	-0.0754971	0.0788554	6	-0.0148924	0.0608415	0.0248384	0.56213	0.808036	-0.233797	-0.0357817	-0.0533405	-0.0577155	-0.0877388	-0.113793	6	-0.0970278	0.072496	0.0295964	0.00831184
O43752	Syntaxin-6	STX6	-0.206451	0.430924	NA	NA	NA	0.329064	3	0.184512	0.342393	0.197681	0.196967	0.997586	0.0381688	NA	NA	NA	0.533432	0.370368	3	0.31399	0.252399	0.145723	0.0132775	0.282099	-0.0219983	NA	0.586239	NA	NA	0.382248	3	0.315496	0.309564	0.178727	0.0307969	0.32835	-0.418829	NA	NA	NA	-0.0239939	0.013024	3	-0.143266	0.239361	0.138195	0.157306
O43760	Synaptogyrin-2	SYNGR2	-0.0977289	-0.391687	0.120044	-0.0512566	-0.368489	0.329064	6	-0.0766756	0.278855	0.113842	0.515877	0.997586	0.347232	0.727259	0.0109118	-0.0884976	-0.380452	0.0199684	6	0.106071	0.383422	0.156532	0.513378	0.843518	0.203294	0.468099	0.0310758	0.000550542	-0.0424103	0.203747	6	0.144059	0.189844	0.0775036	0.0927059	0.491526	-0.944291	0.0225426	-0.377988	-0.0430687	-0.159354	-0.121536	6	-0.270616	0.357125	0.145796	0.0931041
O43765	Small glutamine-rich tetratricopeptide repeat-containing protein alpha	SGTA	-0.0691244	-0.0317338	-0.00313289	-0.0161838	0.0655387	0	6	-0.00910603	0.0443954	0.0181243	0.62625	0.997586	-0.0652736	0.0313462	0.0140144	-0.0153346	0.00725176	-0.319417	6	-0.0579021	0.132392	0.0540489	0.309213	0.775208	-0.247473	0.0396414	-0.0262878	-0.101208	-0.125683	-0.218346	6	-0.113226	0.109817	0.0448325	0.0301005	0.328084	0	-0.0884887	0.015625	0.13493	-0.0908706	0.0798167	6	0.008502	0.0899721	0.0367309	0.82162
O43772	Mitochondrial carnitine/acylcarnitine carrier protein	SLC25A20	0.440128	-0.319968	0.296035	-0.139426	-0.496645	0.200078	6	-0.00329951	0.371427	0.151635	0.983068	0.998391	0.801264	0.94475	-0.612609	0.33931	-0.529887	0.273885	6	0.202786	0.653308	0.266712	0.464614	0.823609	1.0306	0.408788	0.0804602	-0.364893	-0.0338279	0.160891	6	0.21367	0.473702	0.193388	0.295087	0.650523	-0.613645	0.121001	-0.906236	-0.0142139	-0.178105	-0.0901786	6	-0.28023	0.39531	0.161385	0.113139
O43776	Asparagine--tRNA ligase, cytoplasmic	NARS	0.0167757	-0.133809	-0.0639881	-0.0899634	-0.0674867	-0.218424	6	-0.0928158	0.078675	0.0321189	0.0161139	0.47459	0.011557	0.123027	-0.0348417	-0.00769705	-0.189648	-0.187627	6	-0.0475383	0.121781	0.049717	0.361526	0.79474	0.032381	0.0795341	-0.0522688	-0.0207985	-0.140348	-0.0920291	6	-0.0322549	0.0805773	0.0328956	0.349953	0.675041	-0.0229004	-0.100618	-0.0807689	-0.164631	-0.00122707	-0.049607	6	-0.0699587	0.0589446	0.024064	0.0156399
O43795	Unconventional myosin-Ib	MYO1B	NA	NA	NA	NA	NA	NA	0	NA	NA	NA	NA	NA	NA	NA	NA	NA	NA	NA	0	NA	NA	NA	NA	NA	NA	NA	NA	NA	NA	NA	0	NA	NA	NA	NA	NA	NA	NA	NA	NA	NA	NA	0	NA	NA	NA	NA
O43809	Cleavage and polyadenylation specificity factor subunit 5	NUDT21	-0.484752	-0.0866224	0	0.47963	0.312285	-0.124447	6	0.0160157	0.341761	0.139523	0.910885	0.997586	-0.11049	-0.284881	-0.0656247	0.496253	-0.039304	0.231698	6	0.0379418	0.279475	0.114095	0.746343	0.909832	-0.0920182	-0.379897	-0.315621	0.454618	-0.151446	-0.16285	6	-0.107869	0.296218	0.12093	0.393354	0.703669	-1.56242	0.354131	-0.0211001	0.270089	0.606149	0.349961	6	-0.000531797	0.791182	0.322999	0.998719
O43813	Glutathione S-transferase LANCL1	LANCL1	-0.115899	-0.234399	0.157002	0.109435	NA	NA	4	-0.0209656	0.185511	0.0927554	0.782212	0.997586	-0.116767	-0.268716	-0.153395	NA	-0.3794	NA	4	-0.22957	0.119036	0.0595181	0.001226	0.064561	-0.0939587	-0.248967	-0.0341115	-0.0396354	NA	NA	4	-0.104168	0.100238	0.0501192	0.0302252	0.328223	-0.779231	0.0324495	-0.235544	NA	NA	-0.0282243	4	-0.252637	0.369337	0.184668	0.121794
O43815	Striatin	STRN	-0.166133	-0.0641813	0.0761896	-0.0346768	0.284112	0.0118741	6	0.0178641	0.15341	0.0626293	0.781285	0.997586	-0.259943	-0.1886	0.101204	-0.0695422	-0.022797	-0.0511648	6	-0.0818073	0.127438	0.0520262	0.146927	0.686093	-0.0823551	-0.187703	-0.0356814	0.0460618	-0.0562492	0.0788554	6	-0.039512	0.095315	0.0389122	0.333846	0.668714	-0.0579473	0.0287424	0.18411	0.316259	-0.20613	0.0542716	6	0.0532177	0.182506	0.0745079	0.491405
O43818	U3 small nucleolar RNA-interacting protein 2	RRP9	-0.494228	0.0288549	0.480052	-0.329867	-0.320253	0.815846	6	0.0300676	0.519057	0.211904	0.889983	0.997586	0.35027	-0.240856	-1.29403	0.401918	0.0224424	0.0639118	6	-0.116058	0.622982	0.254331	0.657906	0.876465	-0.169698	-0.159568	-0.0231701	-0.516147	0.330263	0.0399664	6	-0.0830589	0.279457	0.114088	0.483297	0.76324	-1.15579	-0.00379158	-0.384809	-0.424498	0.107966	0.147954	6	-0.285496	0.491661	0.20072	0.185357
O43823	A-kinase anchor protein 8	AKAP8	0.26444	-0.0653537	-0.397412	-0.0256649	NA	-0.163976	5	-0.0775933	0.239572	0.10714	0.443041	0.997586	0.058739	-0.432376	0.214772	NA	-0.197037	-0.0253556	5	-0.0762514	0.248456	0.111113	0.466556	0.82448	0.0967434	0.115798	-0.235863	0.152691	NA	0.116724	5	0.0492186	0.160644	0.0718423	0.467287	0.754868	0.588744	0.0569233	0.142019	NA	0.000735777	-0.110579	5	0.135569	0.269427	0.120491	0.244066
O43852	Calumenin	CALU	0.255987	-0.248979	0.0672564	-0.0762155	-0.237558	-0.137504	6	-0.0628355	0.194681	0.0794781	0.44752	0.997586	0.437108	0.264424	0.149967	-0.121955	-0.34206	-0.187627	6	0.0333093	0.297959	0.121641	0.789786	0.922571	0.450972	0.289129	-0.0706575	0.0656618	-0.245422	-0.083416	6	0.0677112	0.259213	0.105823	0.536652	0.790627	-0.155795	-0.0177799	-0.160465	0.108934	-0.0866964	-0.0769457	6	-0.0647912	0.100452	0.0410095	0.145209
O43861	Probable phospholipid-transporting ATPase IIB	ATP9B	NA	NA	NA	NA	NA	NA	0	NA	NA	NA	NA	NA	NA	NA	NA	NA	NA	NA	0	NA	NA	NA	NA	NA	NA	NA	NA	NA	NA	NA	0	NA	NA	NA	NA	NA	NA	NA	NA	NA	NA	NA	0	NA	NA	NA	NA
O43865	S-adenosylhomocysteine hydrolase-like protein 1	AHCYL1	-0.141728	0.247632	0.142899	0.0444728	0.0265738	-0.204618	6	0.0192054	0.169805	0.0693225	0.787389	0.997586	-0.098017	0.0264419	-0.0525833	0.00805283	0.324833	0.0782671	6	0.0478324	0.149031	0.0608416	0.44999	0.821696	-0.133325	-0.0812392	0.311007	-0.0272372	-0.127508	0	6	-0.00971704	0.165852	0.0677088	0.888736	0.955064	-0.194269	-0.0139514	0.020796	-0.180572	-0.0130606	0.0582751	6	-0.053797	0.106935	0.0436561	0.246028
O43914	TYRO protein tyrosine kinase-binding protein	TYROBP	0.364818	-0.72617	NA	NA	-0.143214	0.650992	4	0.0366066	0.605353	0.302676	0.882201	0.997586	0.929659	NA	NA	0.0200976	-0.50102	0.16601	4	0.153687	0.591262	0.295631	0.529272	0.846143	1.00635	NA	-0.372014	NA	-0.177678	0.146318	4	0.150745	0.609159	0.304579	0.548729	0.800037	0.130256	NA	NA	0.425607	-0.59555	0.135015	4	0.023832	0.43541	0.217705	0.893292
O43920	NADH dehydrogenase [ubiquinone] iron-sulfur protein 5	NDUFS5	NA	NA	NA	NA	NA	NA	0	NA	NA	NA	NA	NA	NA	NA	NA	NA	NA	NA	0	NA	NA	NA	NA	NA	NA	NA	NA	NA	NA	NA	0	NA	NA	NA	NA	NA	NA	NA	NA	NA	NA	NA	0	NA	NA	NA	NA
O60216	Double-strand-break repair protein rad21 homolog	RAD21	NA	NA	NA	NA	NA	NA	0	NA	NA	NA	NA	NA	NA	NA	NA	NA	NA	NA	0	NA	NA	NA	NA	NA	NA	NA	NA	NA	NA	NA	0	NA	NA	NA	NA	NA	NA	NA	NA	NA	NA	NA	0	NA	NA	NA	NA
O60234	Glia maturation factor gamma	GMFG	0.070791	0.388737	-0.0062726	0.0384195	0.080412	-0.379704	6	0.0320637	0.245811	0.100352	0.755913	0.997586	-0.146427	-0.0770762	-0.0300408	0.243024	0.344689	-0.47142	6	-0.0228753	0.291634	0.119059	0.851483	0.947651	-0.46627	0.0977798	0.272199	-0.0956078	-0.0287029	-0.605369	6	-0.137662	0.335795	0.137088	0.338969	0.671337	0.0987782	-0.0777922	0.0233745	-0.280108	0.277031	0.0531257	6	0.0157349	0.185956	0.0759163	0.839962
O60256	Phosphoribosyl pyrophosphate synthase-associated protein 2	PRPSAP2	-0.375646	-0.205675	-0.256166	-0.0982755	NA	NA	4	-0.233941	0.11515	0.0575748	0.000885522	0.103529	0.351786	0.0572249	-0.185065	NA	0.00483856	NA	4	0.0571961	0.222272	0.111136	0.533304	0.846437	-0.03872	0.173463	-0.0459273	0.422931	NA	NA	4	0.127937	0.221433	0.110716	0.181975	0.588555	-1.0114	0.267655	0.355571	NA	NA	0.356478	4	-0.00792512	0.670282	0.335141	0.97687
O60264	SWI/SNF-related matrix-associated actin-dependent regulator of chromatin subfamily A member 5	SMARCA5	0.0399387	0.528185	-0.282569	NA	0.135369	0.046921	5	0.0935688	0.290332	0.12984	0.445223	0.997586	-0.00387301	-0.138171	NA	0.167985	0.631069	-0.199123	5	0.0915776	0.3329	0.148878	0.512742	0.843518	0.0216679	0.197833	0.632441	NA	0.405393	-0.0327899	5	0.244909	0.276182	0.123512	0.0556417	0.406836	0.268703	-0.126564	NA	0.13493	-0.00762484	0.0809416	5	0.0700771	0.148729	0.0665137	0.273133
O60271	C-Jun-amino-terminal kinase-interacting protein 4	SPAG9	0.0399387	0.215168	-0.0125726	-0.0309592	-0.274929	-0.0986843	6	-0.0270063	0.161219	0.0658173	0.690222	0.997586	0.0325074	-0.165969	0.138641	-0.25935	0.152407	-0.0880913	6	-0.0316426	0.167372	0.0683293	0.653214	0.876465	0.048303	-0.0753865	0.105601	0.15887	0	-0.0245223	6	0.0354775	0.0865528	0.035335	0.339039	0.671337	0.24972	-0.0605776	0.163218	0.258312	-0.0861755	-0.114437	6	0.0683434	0.174294	0.0711553	0.35946
O60331	Phosphatidylinositol 4-phosphate 5-kinase type-1 gamma	PIP5K1C	NA	NA	NA	NA	NA	NA	0	NA	NA	NA	NA	NA	NA	NA	NA	NA	NA	NA	0	NA	NA	NA	NA	NA	NA	NA	NA	NA	NA	NA	0	NA	NA	NA	NA	NA	NA	NA	NA	NA	NA	NA	0	NA	NA	NA	NA
O60333	Kinesin-like protein KIF1B	KIF1B	0.314145	-0.0305883	NA	0.117114	NA	0.55687	4	0.239385	0.254442	0.127221	0.0445373	0.712457	0.41697	NA	0.0309603	NA	-0.0891298	0.648874	4	0.251919	0.341542	0.170771	0.0990171	0.620338	0.486466	NA	0.424963	-0.199584	NA	0.568661	4	0.320127	0.351439	0.175719	0.0501238	0.393418	-0.194269	NA	-0.254159	NA	0.00269596	-0.0336925	4	-0.119856	0.123852	0.0619259	0.0400486
O60343	TBC1 domain family member 4	TBC1D4	NA	NA	NA	NA	NA	NA	0	NA	NA	NA	NA	NA	NA	NA	NA	NA	NA	NA	0	NA	NA	NA	NA	NA	NA	NA	NA	NA	NA	NA	0	NA	NA	NA	NA	NA	NA	NA	NA	NA	NA	NA	0	NA	NA	NA	NA
O60361	Putative nucleoside diphosphate kinase	NME2P1	NA	NA	NA	NA	NA	NA	0	NA	NA	NA	NA	NA	NA	NA	NA	NA	NA	NA	0	NA	NA	NA	NA	NA	NA	NA	NA	NA	NA	NA	0	NA	NA	NA	NA	NA	NA	NA	NA	NA	NA	NA	0	NA	NA	NA	NA
O60443	Gasdermin-E	GSDME	0.121306	NA	0.165398	-0.00259805	0.229876	-0.0733732	5	0.0881218	0.123974	0.0554427	0.112121	0.907221	0.148712	0.112266	-0.112221	0.383541	NA	-0.164907	5	0.0734783	0.220576	0.0986447	0.43059	0.815043	0.240728	0.108103	NA	0.0388436	0.875229	-0.100694	5	0.232442	0.379856	0.169877	0.163867	0.571787	-0.0344884	-0.048779	-0.0371302	0.147754	0.110241	NA	5	0.0275193	0.0937351	0.0419196	0.485552
O60462	Neuropilin-2	NRP2	0.489038	0.294999	NA	-0.378979	0.00223327	NA	4	0.101823	0.377863	0.188931	0.514668	0.997586	0.395078	NA	-0.284473	-0.0927439	0.385454	NA	4	0.100829	0.343279	0.17164	0.478693	0.831477	0.466855	NA	-0.150046	-0.422767	0.620736	NA	4	0.128694	0.496073	0.248036	0.53005	0.786426	-0.512951	NA	0.373872	0.415037	NA	-0.236636	4	0.00983057	0.458536	0.229268	0.958076
O60486	Plexin-C1	PLXNC1	0.110406	-0.0985752	0.170968	0.0113761	-0.309134	0.220688	6	0.0176216	0.196809	0.0803471	0.830814	0.997586	0.299319	0.465031	-0.37289	0.140211	0.222623	0.42755	6	0.196974	0.30467	0.124381	0.144359	0.684889	0.392577	0.266265	0.297356	-0.0458747	0.281582	0.153623	6	0.224255	0.152765	0.0623662	0.00488204	0.170314	0.0881309	-0.107401	-0.311493	-0.424498	-0.0639519	-0.272102	6	-0.181886	0.187703	0.0766296	0.0390387
O60488	Long-chain-fatty-acid--CoA ligase 4	ACSL4	0.113529	0.141879	0.233526	0.10558	-0.0851598	0.11456	6	0.103986	0.104113	0.0425041	0.0344647	0.664514	0.082677	0.366272	0.0865421	0.149229	0.244608	0.0590947	6	0.164737	0.119369	0.0487321	0.00699719	0.199955	0.161613	0.108103	0.143551	0.0436597	0.0248604	-0.16285	6	0.0531561	0.118746	0.0484778	0.298561	0.652069	-0.0229004	0.0200552	-0.0780025	-0.117836	0.112965	0.154914	6	0.0115325	0.106638	0.0435347	0.796463
O60493	Sorting nexin-3	SNX3	-0.324039	0.377563	0.519884	0.36982	-0.169366	0.429865	6	0.200621	0.353999	0.144519	0.195225	0.997586	-0.0897612	0.191811	-0.0754837	0.188252	0.266262	-0.430197	6	0.0084804	0.26135	0.106696	0.938217	0.976753	-0.501894	-0.285661	-0.233159	-0.297698	-0.100372	-0.580916	6	-0.333283	0.177515	0.0724703	0.000981778	0.0738096	-0.11832	0.00126165	0.282109	0.160465	0.0541661	0.0276827	6	0.067894	0.138115	0.056385	0.256273
O60496	Docking protein 2	DOK2	-0.0923222	0.228624	-0.0252557	-0.109433	0.176491	-0.0859732	6	0.0153552	0.148682	0.0606992	0.805415	0.997586	-0.200957	-0.244804	0.0924247	-0.0955107	0.25141	-0.21654	6	-0.0689962	0.199755	0.0815497	0.417303	0.811008	-0.256138	-0.18455	-0.0396135	-0.092669	0.226923	-0.285909	6	-0.105326	0.187882	0.0767025	0.199701	0.601194	-0.207325	0.0532786	0.186413	0.185556	0.160271	0.244982	6	0.103863	0.164913	0.0673255	0.153934
O60502	Protein O-GlcNAcase	OGA	NA	NA	NA	0.0968683	-0.0327771	-0.0859732	3	-0.00729401	0.0940468	0.0542979	0.843257	0.997586	NA	NA	-0.0837514	0.0765903	NA	0.302699	3	0.0985125	0.194155	0.112096	0.221359	0.729166	NA	NA	NA	-0.145289	0.0844112	0.086509	3	0.00854385	0.133227	0.0769186	0.870067	0.948341	NA	NA	-0.0863178	-0.196692	0.25253	NA	3	-0.0101601	0.234094	0.135154	0.911804
O60504	Vinexin	SORBS3	NA	-0.229134	-0.183287	-0.036273	NA	0.21042	4	-0.0595686	0.197902	0.0989508	0.468222	0.997586	NA	-0.141846	0.187551	NA	-0.340014	-0.0721498	4	-0.0916149	0.217974	0.108987	0.31869	0.782969	NA	-0.0407601	-0.338689	0.175055	NA	0.299054	4	0.0236649	0.27941	0.139705	0.8357	0.935576	NA	-0.121063	0.222766	NA	-0.0929622	0.062837	4	0.0178946	0.158735	0.0793676	0.78274
O60506	Heterogeneous nuclear ribonucleoprotein Q	SYNCRIP	-0.114072	0.188857	-0.162122	0.0807595	0.127206	-0.0986843	6	0.00365734	0.146509	0.0598121	0.952447	0.997586	-0.112579	-0.219338	0.182044	0.0212769	0.19113	0.00501808	6	0.0112586	0.161351	0.0658714	0.867697	0.950889	-0.196549	-0.0989412	-0.0586383	0.0667137	-0.0702222	-0.16285	6	-0.0867479	0.0923149	0.0376874	0.0441209	0.381991	0.150867	-0.00759315	0.165555	-0.405639	0.165967	0.0932581	6	0.0270691	0.222088	0.090667	0.771391
O60524	Nuclear export mediator factor NEMF	NEMF	-0.0923222	-0.271805	-0.352768	-0.547049	-7.01235	-0.275007	6	-1.42522	2.74107	1.11904	0.231608	0.997586	0.205161	0.036234	-0.230237	-0.643457	-0.200746	-0.0827579	6	-0.152634	0.289073	0.118014	0.224964	0.735334	-0.0238467	0.257017	-0.0876544	-0.775093	0.0954062	0.344446	6	-0.0316208	0.399205	0.162975	0.850043	0.940777	0.936128	0.105833	-0.0974799	-1	0.307084	-0.185696	6	0.0109782	0.636412	0.259814	0.967128
O60547	GDP-mannose 4,6 dehydratase	GMDS	-0.26	0.177007	0.301124	0.0201058	NA	0.125531	5	0.0727535	0.211722	0.0946848	0.416717	0.997586	-0.146427	-0.156643	-0.0525833	NA	0.749192	0.210133	5	0.120734	0.381216	0.170485	0.452879	0.821696	-0.302502	-0.162667	0.415803	-0.21836	NA	0.168123	5	-0.0199205	0.302003	0.13506	0.873816	0.949171	0.527015	-0.108761	-0.00787643	NA	-0.118834	0.0542716	5	0.0691631	0.265888	0.118909	0.535415
O60568	Multifunctional procollagen lysine hydroxylase and glycosyltransferase LH3	PLOD3	0.16711	-0.212153	0	-0.129737	-0.132149	-0.0240455	6	-0.0551626	0.133829	0.0546354	0.336469	0.997586	0.412618	0.409607	-0.0639881	0.0585148	-0.34206	0.0687128	6	0.0905673	0.289158	0.118048	0.460689	0.821696	0.395346	0.221799	-0.225972	0.0648723	0.0314181	-0.118181	6	0.061547	0.224941	0.0918316	0.517897	0.781194	-0.106042	0.179012	-0.0697349	0.0280144	-0.300259	-0.0203622	6	-0.0482285	0.158463	0.0646921	0.473124
O60573	Eukaryotic translation initiation factor 4E type 2	EIF4E2	NA	NA	NA	NA	NA	NA	0	NA	NA	NA	NA	NA	NA	NA	NA	NA	NA	NA	0	NA	NA	NA	NA	NA	NA	NA	NA	NA	NA	NA	0	NA	NA	NA	NA	NA	NA	NA	NA	NA	NA	NA	0	NA	NA	NA	NA
O60603	Toll-like receptor 2	TLR2	-0.119561	-0.110628	NA	NA	0.325723	NA	3	0.0318447	0.254545	0.146962	0.750336	0.997586	0.35027	NA	NA	0.461343	0.199595	NA	3	0.337069	0.131372	0.0758477	0.000255899	0.0242031	0.254519	NA	0.427244	NA	0.364426	NA	3	0.34873	0.0874258	0.0504753	1.5e-05	0.00864019	-0.403722	NA	NA	0.327575	NA	0.180852	3	0.0349015	0.386878	0.223364	0.81819
O60645	Exocyst complex component 3	EXOC3	-0.208399	-0.459432	NA	0.295629	0.161582	0.261046	5	0.0100851	0.330019	0.147589	0.941313	0.997586	0.143469	NA	-0.0656247	0.0137916	0.0624436	0.310827	5	0.0929811	0.143496	0.0641736	0.142929	0.684751	0.0126791	NA	-0.06664	0.0476609	0.435372	0.252187	5	0.136252	0.204449	0.0914324	0.133161	0.540759	-0.988685	NA	-0.44413	-0.606336	-0.0415604	0.0346663	5	-0.409209	0.420732	0.188157	0.0392925
O60664	Perilipin-3	PLIN3	-0.121395	0.194745	-0.176198	-0.143434	0.00223327	-0.304153	6	-0.0913669	0.171294	0.0699305	0.220619	0.997586	-0.125179	-0.1886	0.00935806	-0.237794	0.291561	-0.15368	6	-0.067389	0.194551	0.0794253	0.41603	0.811008	-0.194466	-0.107874	0.0541356	-0.104165	-0.0772597	-0.0327899	6	-0.0770697	0.0832351	0.0339806	0.046725	0.386889	0.0225426	-0.0357817	0.0463763	-0.0430687	-0.0130606	0.219161	6	0.0326947	0.0975525	0.0398256	0.430812
O60684	Importin subunit alpha-7	KPNA6	0.0851781	0.0321474	-0.144719	0.217415	-0.104253	0.147226	6	0.0388324	0.14142	0.0577345	0.51644	0.997586	0.073517	0.0826475	-0.041268	-0.249835	0.0546871	-0.0407856	6	-0.0201729	0.125354	0.0511757	0.701717	0.889479	0.153458	0.100368	0.0355678	-0.0745803	0.00333957	-0.0411052	6	0.0295079	0.0859381	0.0350841	0.41997	0.725177	-0.0579473	-0.141801	0.0564828	0.0554951	0.114326	0.0253473	6	0.00865036	0.0927356	0.0378591	0.823872
O60701	UDP-glucose 6-dehydrogenase	UGDH	0.0217706	0.225751	0.272911	-0.0966092	0.207791	-0.0608822	6	0.0951221	0.159904	0.0652804	0.175754	0.993837	0.034397	-0.171594	0.341202	0.142019	0.324188	-0.120513	6	0.0916165	0.217474	0.0887835	0.326426	0.787055	0.0216679	-0.376295	0.49078	0.177492	0.085987	0.175318	6	0.095825	0.281947	0.115105	0.42456	0.728	-0.373975	0.193434	0.197872	0.293359	-0.0624141	0.121958	6	0.0617057	0.244299	0.0997347	0.549948
O60711	Leupaxin	LPXN	-0.168028	0.0753451	0.0522439	0.204858	0.0825242	-0.492598	6	-0.0409425	0.252195	0.102958	0.699236	0.997586	-0.290366	-0.311541	0.032491	0.128767	0.157486	-0.258016	6	-0.0901967	0.219804	0.0897346	0.338527	0.787839	-0.348089	-0.26553	0.0318254	0.0669765	0.0557474	-0.336182	6	-0.132542	0.203908	0.0832452	0.142427	0.548492	-0.0579473	0.0336831	0.0412964	-0.0874628	0.0207025	-0.0650767	6	-0.0191341	0.0571218	0.0233199	0.43105
O60716	Catenin delta-1	CTNND1	0.0691836	0.0732157	-0.0639881	-0.264801	0.24975	0.092364	6	0.025954	0.173911	0.0709988	0.72231	0.997586	0.0917792	-0.068306	-0.0141519	0.044663	0.0406195	-0.104211	6	-0.00160119	0.0745368	0.0304295	0.959071	0.98315	-0.0238467	0.0716433	-0.0706575	-0.224137	0.174561	0.0478285	6	-0.00410139	0.136813	0.0558539	0.942911	0.978279	0.130256	-0.0817941	0.015625	0.197939	-0.0486474	-0.0089479	6	0.0340719	0.108224	0.0441824	0.458443
O60749	Sorting nexin-2	SNX2	0.0333586	0.125531	-0.117304	0.0604918	-0.0569859	-0.137504	6	-0.015402	0.104901	0.0428258	0.726593	0.997586	-0.10424	-0.0665584	-0.041268	-0.0672424	0.039834	-0.187627	6	-0.0711836	0.0747109	0.0305006	0.0417756	0.460474	-0.0939587	-0.0464738	0.0137255	-0.0261154	-0.153304	-0.171953	6	-0.0796798	0.0732598	0.0299082	0.0237298	0.30055	-0.155795	-0.0711468	0.0962153	-0.314873	0.0163432	-0.00536208	6	-0.0724364	0.14598	0.0595959	0.252107
O60763	General vesicular transport factor p115	USO1	-0.0815691	0.00335901	-0.0509614	-0.0653107	-0.135828	-0.150679	6	-0.0801649	0.0567844	0.0231821	0.00614282	0.332286	-0.183282	0.00333186	0.0522439	-0.164676	-0.0417964	-0.0151598	6	-0.0582231	0.0949612	0.0387678	0.164038	0.697829	-0.0765882	-0.156475	0.0666266	0	-0.0985807	-0.0245223	6	-0.0482566	0.0789133	0.0322162	0.165044	0.571951	0.171187	-0.0671743	0.0130326	-0.180572	-0.0471258	-0.158891	6	-0.0449241	0.128025	0.0522659	0.41018
O60784	Target of Myb protein 1	TOM1	-0.0410759	-0.00224369	-0.252433	-0.0872033	0.131293	-0.190943	6	-0.0737676	0.137161	0.0559959	0.217098	0.997586	-0.098017	-0.211592	0.0309603	-0.277362	0.0608956	-0.0774441	6	-0.0954265	0.132163	0.0539553	0.107392	0.633422	-0.121402	0.0663587	0.0563478	-0.0118878	-0.245422	0.0634254	6	-0.0320967	0.126911	0.0518112	0.549445	0.800284	-0.0229004	0.0508437	0.0986626	-0.0285692	0.045635	0.0673845	6	0.035176	0.0507132	0.0207036	0.120156
O60812	Heterogeneous nuclear ribonucleoprotein C-like 1	HNRNPCL1	-0.317716	0.370643	-0.144719	-0.146878	-0.812673	0.347923	6	-0.117237	0.442687	0.180726	0.531148	0.997586	-0.230149	-0.198136	0.0401203	-0.0209883	-0.039304	0.496871	6	0.00806912	0.261653	0.106819	0.941275	0.976921	-0.0978473	-0.0812392	-0.0146311	-0.0641804	0.162663	0.265734	6	0.0284164	0.150157	0.0613013	0.652894	0.85958	0.20114	-0.0938669	0.365767	0.108934	0.00856058	0.101596	6	0.115355	0.158414	0.0646721	0.104797
O60825	6-phosphofructo-2-kinase/fructose-2,6-bisphosphatase 2	PFKFB2	NA	NA	NA	NA	NA	NA	0	NA	NA	NA	NA	NA	NA	NA	NA	NA	NA	NA	0	NA	NA	NA	NA	NA	NA	NA	NA	NA	NA	NA	0	NA	NA	NA	NA	NA	NA	NA	NA	NA	NA	NA	0	NA	NA	NA	NA
O60826	Coiled-coil domain-containing protein 22	CCDC22	-0.156698	0.29956	0.114273	-0.0373381	-0.303606	0.0353331	6	-0.00807928	0.210607	0.0859799	0.926991	0.997586	-0.304627	-0.311541	-0.0220745	-0.190382	0.399607	-0.26404	6	-0.11551	0.274203	0.111943	0.326447	0.787055	-0.179966	-0.252264	0.198666	-0.105941	0.0985323	-0.16285	6	-0.0673039	0.176503	0.0720571	0.37229	0.691914	0.0447383	-0.0527012	0.0539628	0.185556	0.00611989	0.129589	6	0.0612107	0.0854073	0.0348674	0.109695
O60828	Polyglutamine-binding protein 1	PQBP1	NA	NA	-0.0771335	-0.271051	0.579364	-0.0240455	4	0.0517834	0.367393	0.183697	0.730632	0.997586	NA	-0.252731	-0.00941915	-0.363496	NA	-0.0253556	4	-0.16275	0.173957	0.0869785	0.0454697	0.477839	NA	-0.172005	NA	-0.404795	0.126366	0.146318	4	-0.0760287	0.263123	0.131561	0.485643	0.76324	NA	-0.18133	-0.0669895	0.685127	-0.398371	NA	4	0.00960911	0.470849	0.235425	0.96009
O60832	H/ACA ribonucleoprotein complex subunit DKC1	DKC1	0.0962697	-0.0688768	0.368123	-0.249908	0.0265738	-0.459432	6	-0.047875	0.286361	0.116906	0.690795	0.997586	0.0230222	-0.023541	0.218811	0.0306769	-0.171339	-0.199123	6	-0.0202487	0.152611	0.0623032	0.751876	0.913135	0.0796294	-0.258882	0.00153152	0.092507	0.0653654	0.086509	6	0.01111	0.136335	0.0556586	0.845786	0.938979	0.360043	-0.0871473	0.00261595	-0.280108	-0.241655	-0.228252	6	-0.0790838	0.240276	0.0980924	0.43887
O60861	Growth arrest-specific protein 7	GAS7	0.381753	0.212268	0.105573	0.0584991	NA	-0.0119726	5	0.149224	0.153432	0.0686167	0.039298	0.679063	0.0249243	0.0826475	-0.107156	NA	0.138531	-0.39012	5	-0.0502346	0.210773	0.0942606	0.569451	0.854483	-0.133325	0.128531	-0.0803455	-0.364184	NA	-0.431339	5	-0.176132	0.22601	0.101075	0.0856048	0.473572	0.837864	-0.136242	0.0361985	NA	-0.380377	-0.0300447	5	0.0654797	0.459902	0.205674	0.732437
O60884	DnaJ homolog subfamily A member 2	DNAJA2	-0.0118602	-0.00674158	-0.522193	0.0505008	0.0155608	-0.0859732	6	-0.0934511	0.214782	0.0876845	0.311585	0.997586	-0.13789	-0.179127	-0.0173157	-0.163112	-0.0960203	0.0150022	6	-0.0964106	0.0795999	0.0324965	0.0141229	0.290619	-0.0862126	0.161122	-0.013084	0.098434	-0.0790245	0.0320612	6	0.0188826	0.0983735	0.0401608	0.648316	0.855483	0.191224	-0.043566	0.0564828	-0.332575	-0.0820149	-0.0113434	6	-0.0369654	0.173734	0.0709267	0.613588
O60885	Bromodomain-containing protein 4	BRD4	NA	NA	0.105573	0.0905439	1.36573	-0.379704	4	0.295536	0.748193	0.374097	0.346921	0.997586	NA	-0.293032	0.0806355	0.583599	NA	0.129714	4	0.125229	0.359191	0.179595	0.403497	0.809671	NA	-0.156475	NA	0.0862963	1.63103	-0.544996	4	0.253963	0.954151	0.477076	0.519697	0.781194	NA	-0.172768	0.227247	0.160465	-1.04611	NA	4	-0.207792	0.585628	0.292814	0.395593
O60888	Protein CutA	CUTA	-0.298911	-0.37997	-0.130947	-0.231506	0.209725	-0.111508	6	-0.157186	0.206224	0.0841904	0.091453	0.864914	-0.178897	-0.250745	-0.0558326	0.171176	-0.27211	0.457145	6	-0.0215439	0.285495	0.116553	0.857047	0.947651	-0.345775	-0.512001	-0.0999188	-0.114262	0.332919	0.350815	6	-0.0647036	0.350295	0.143007	0.660601	0.860837	-0.403722	0.0857541	0.0438386	0.349942	-0.0763135	0.0982665	6	0.0162943	0.248441	0.101425	0.875566
O60934	Nibrin	NBN	-0.0428131	-0.0937821	NA	NA	NA	0.57299	3	0.145465	0.371124	0.214268	0.334214	0.997586	-0.0897612	NA	NA	NA	-0.0661144	-0.276164	3	-0.144013	0.115055	0.066427	0.012912	0.276336	0.0675276	NA	-0.294794	NA	NA	-0.0920291	3	-0.106432	0.18159	0.104841	0.164908	0.571951	0.240134	NA	NA	NA	0.297136	-0.0576305	3	0.15988	0.190513	0.109993	0.0618474
O75027	ATP-binding cassette sub-family B member 7, mitochondrial	ABCB7	NA	NA	NA	NA	NA	NA	0	NA	NA	NA	NA	NA	NA	NA	NA	NA	NA	NA	0	NA	NA	NA	NA	NA	NA	NA	NA	NA	NA	NA	0	NA	NA	NA	NA	NA	NA	NA	NA	NA	NA	NA	0	NA	NA	NA	NA
O75044	SLIT-ROBO Rho GTPase-activating protein 2	SRGAP2	-0.110424	NA	NA	0.0802686	NA	-0.111508	3	-0.0472212	0.110411	0.0637457	0.295093	0.997586	0.071678	NA	0.0355476	NA	NA	-0.28839	3	-0.0603881	0.19828	0.114477	0.446869	0.821696	0.030601	NA	NA	0.221133	NA	0.0399664	3	0.0972336	0.107402	0.0620088	0.0477984	0.389423	-1.66676	NA	0.12291	NA	-0.125776	NA	3	-0.556541	0.969482	0.559731	0.172604
O75064	DENN domain-containing protein 4B	DENND4B	-0.149194	0.0111664	0.298582	0.317457	0.0708682	-0.204618	6	0.057377	0.218838	0.0893404	0.53517	0.997586	0.235045	0.0215208	-0.703965	0.846124	0.57198	-0.0407856	6	0.154987	0.538869	0.219992	0.497195	0.837361	0.111974	-0.128936	0.558415	0.217823	0.658294	-0.218346	6	0.199871	0.354901	0.144888	0.197809	0.601194	-0.316259	-0.115582	-0.357716	-0.584963	-0.127919	0.0106647	6	-0.248629	0.214056	0.0873879	0.0173951
O75083	WD repeat-containing protein 1	WDR1	0.0267483	0.110035	-0.165628	0.0958971	-0.0674867	-0.137504	6	-0.0229898	0.118104	0.0482157	0.643745	0.997586	-0.174525	-0.203887	0.149967	-0.104272	0.0240321	-0.137001	6	-0.074281	0.135376	0.0552669	0.208633	0.721357	-0.0349873	0.0742784	-0.0200592	-0.00689956	-0.172016	-0.074854	6	-0.0390896	0.0815059	0.0332746	0.267307	0.636645	0.210988	-0.0513926	0.167887	-0.297386	-0.0160342	-0.0952518	6	-0.0135316	0.185479	0.0757216	0.86174
O75113	NEDD4-binding protein 1	N4BP1	NA	NA	NA	NA	NA	NA	0	NA	NA	NA	NA	NA	NA	NA	NA	NA	NA	NA	0	NA	NA	NA	NA	NA	NA	NA	NA	NA	NA	NA	0	NA	NA	NA	NA	NA	NA	NA	NA	NA	NA	NA	0	NA	NA	NA	NA
O75116	Rho-associated protein kinase 2	ROCK2	-0.491853	NA	-0.0870717	-0.0636821	NA	0.366539	4	-0.069017	0.350644	0.175322	0.631922	0.997586	-0.221104	-0.194314	0.206659	NA	NA	-0.0202487	4	-0.0572517	0.19719	0.0985951	0.483613	0.832879	-0.514833	0.123451	NA	-0.0233145	NA	0.258976	4	-0.0389301	0.337562	0.168781	0.777895	0.914277	-1.03449	0.0617686	0.262598	NA	0.0914833	NA	4	-0.15466	0.593192	0.296596	0.528046
O75131	Copine-3	CPNE3	-0.0428131	0.0753451	-0.158625	0.152107	0.0451051	0.125531	6	0.032775	0.115893	0.047313	0.50425	0.997586	-0.0652736	0.023163	-0.0574601	0.098545	0.131912	0.0100188	6	0.0234841	0.0800025	0.0326609	0.488584	0.83398	-0.0146282	0.0369422	0.0600272	0.0305113	0.0541382	-0.00812788	6	0.0264771	0.0313167	0.012785	0.0651796	0.423739	0.0113153	-0.0293267	0.110837	-0.0577155	0.146596	0.118128	6	0.0499724	0.0860991	0.0351498	0.185543
O75153	Clustered mitochondria protein homolog	CLUH	NA	NA	NA	NA	NA	NA	0	NA	NA	NA	NA	NA	NA	NA	NA	NA	NA	NA	0	NA	NA	NA	NA	NA	NA	NA	NA	NA	NA	NA	0	NA	NA	NA	NA	NA	NA	NA	NA	NA	NA	NA	0	NA	NA	NA	NA
O75165	DnaJ homolog subfamily C member 13	DNAJC13	-0.0324215	-0.0985752	-0.0189002	0.247463	-0.466995	-0.0240455	6	-0.065579	0.230314	0.0940251	0.501407	0.997586	-0.00775644	0.0475747	-0.041268	0.285522	-0.174982	-0.0459659	6	0.0105207	0.153374	0.0626145	0.869914	0.950889	0.0709956	0.0233702	-0.0682457	0.370441	0.401601	0.00808235	6	0.134374	0.20024	0.0817478	0.131253	0.538749	-0.233797	-0.0203379	-0.0863178	-0.180572	0.0139156	0.0468069	6	-0.0767171	0.111538	0.0455351	0.122931
O75175	CCR4-NOT transcription complex subunit 3	CNOT3	-0.542564	-0.0878132	0.151377	-0.288065	0.187327	0.635726	6	0.00933124	0.411509	0.167998	0.956799	0.997586	-0.187681	-0.534969	-0.170903	0.124384	-0.0754468	-0.0988177	6	-0.157239	0.215967	0.088168	0.104846	0.629358	-0.282449	-0.66181	-0.275191	-0.21868	0.156676	-0.153805	6	-0.23921	0.263134	0.107424	0.0501148	0.393418	-0.944291	-0.047474	-0.187045	0.13493	0.045635	0.0859929	6	-0.152042	0.404452	0.165117	0.378825
O75179	Ankyrin repeat domain-containing protein 17	ANKRD17	NA	NA	NA	NA	NA	NA	0	NA	NA	NA	NA	NA	NA	NA	NA	NA	NA	NA	0	NA	NA	NA	NA	NA	NA	NA	NA	NA	NA	NA	0	NA	NA	NA	NA	NA	NA	NA	NA	NA	NA	NA	0	NA	NA	NA	NA
O75190	DnaJ homolog subfamily B member 6	DNAJB6	0.0151069	0.229581	-0.256166	-0.0304289	0.256314	0.11456	6	0.0548277	0.189877	0.077517	0.495533	0.997586	-0.0877046	-0.00166882	0.141481	-0.0434162	0.178337	0.183821	6	0.0618083	0.120224	0.0490814	0.236521	0.740709	-0.179966	0.136118	-0.04751	0.00522169	-0.0406897	0.224706	6	0.0163133	0.14405	0.0588082	0.787124	0.91815	0.511161	0.0410627	0.220521	0.304855	0.087333	-0.0227767	6	0.190359	0.197618	0.0806771	0.0399859
O75223	Gamma-glutamylcyclotransferase	GGCT	-0.00168835	0.18984	-0.201165	-0.0751213	0.156578	-0.0484985	6	0.00332414	0.147618	0.0602646	0.957098	0.997586	-0.216602	-0.250745	0.0401203	-0.063487	0.0311644	0.0298499	6	-0.0716166	0.131543	0.0537024	0.211919	0.724197	-0.0997956	-0.0181291	-0.04751	-0.126232	-0.0493132	0.0634254	6	-0.0462591	0.0664751	0.0271383	0.119093	0.524294	0.412195	-0.048779	0.127711	-0.196692	0.176425	-0.16288	6	0.0513299	0.232004	0.0947152	0.599727
O75251	NADH dehydrogenase [ubiquinone] iron-sulfur protein 7, mitochondrial	NDUFS7	NA	NA	NA	NA	NA	NA	0	NA	NA	NA	NA	NA	NA	NA	NA	NA	NA	NA	0	NA	NA	NA	NA	NA	NA	NA	NA	NA	NA	NA	0	NA	NA	NA	NA	NA	NA	NA	NA	NA	NA	NA	0	NA	NA	NA	NA
O75306	NADH dehydrogenase [ubiquinone] iron-sulfur protein 2, mitochondrial	NDUFS2	NA	-0.120343	-0.443481	0.189462	-0.30775	-0.690045	5	-0.274431	0.332176	0.148553	0.0710093	0.794654	NA	0.896289	0.158404	0.324418	-0.192414	-0.282264	5	0.180887	0.470842	0.210567	0.36612	0.798709	NA	0.304921	-0.090099	0.136001	0.292543	-0.227806	5	0.0831121	0.235865	0.105482	0.405414	0.71141	NA	0.296718	-0.0891002	-0.0725125	-0.00811816	0.0329236	5	0.031982	0.155944	0.0697402	0.623646
O75312	Zinc finger protein ZPR1	ZPR1	-0.125071	0.0678783	-0.158625	0.521823	0.0856869	-0.0859732	6	0.0509532	0.251741	0.102773	0.630761	0.997586	-0.0511787	-0.141846	0.0461948	0.17489	0.310575	0.16601	6	0.0841074	0.165549	0.067585	0.241704	0.740709	-0.0708442	-0.515959	0.238826	0.481883	0.293907	-0.305808	6	0.020334	0.384162	0.156833	0.899411	0.958257	0.0225426	-0.309987	0.206974	-0.229482	-0.208963	0.144192	6	-0.0624538	0.215942	0.0881578	0.49486
O75323	Protein NipSnap homolog 2	NIPSNAP2	NA	0.235306	-0.0970789	0.0949253	-0.384447	NA	4	-0.0378236	0.268254	0.134127	0.730539	0.997586	NA	0.70185	0.095357	-0.0870143	0.106627	NA	4	0.204205	0.343428	0.171714	0.170929	0.699667	NA	0.400413	0.104889	0.17237	-0.140348	NA	4	0.134331	0.222532	0.111266	0.165249	0.571951	NA	0.173427	-0.151712	0.147754	NA	0.155982	4	0.0813626	0.155751	0.0778757	0.22286
O75340	Programmed cell death protein 6	PDCD6	0.0643504	-0.0135148	-0.0738359	-0.0999436	-0.0839749	0	6	-0.0344865	0.0627375	0.0256125	0.207875	0.997586	0.0753537	0.055621	-0.313348	0.422446	-0.0934326	0.192645	6	0.0565476	0.24983	0.101993	0.591469	0.862696	0.140312	-0.181403	-0.00999473	-0.0558569	0.386335	0.071161	6	0.0584255	0.194757	0.0795093	0.479323	0.762922	-0.344828	-0.0540109	-0.196015	-0.180572	0.0780671	0.0887915	6	-0.101428	0.170355	0.0695473	0.17541
O75348	V-type proton ATPase subunit G 1	ATP6V1G1	0.132125	-0.142444	0.333771	-0.0663975	-0.335683	1.28571	6	0.20118	0.579042	0.236393	0.414661	0.997586	0.125853	0.665508	0.212073	-0.765256	-0.296705	-0.0721498	6	-0.0217793	0.485742	0.198303	0.914718	0.969264	-0.0294063	0.0179055	-0.676693	-0.166762	-0.261364	-0.246915	6	-0.227206	0.247569	0.10107	0.0483424	0.391547	1.46664	0.00880846	-0.454857	1.26421	-0.103466	-0.302583	6	0.313126	0.833093	0.340109	0.3789
O75351	Vacuolar protein sorting-associated protein 4B	VPS4B	0.105709	0.0233505	-0.0444919	0.0226633	0.140447	-0.0859732	6	0.0269508	0.0859901	0.0351053	0.460401	0.997586	0.127624	-0.407828	-0.0574601	-0.116109	0.0991048	0.0396642	6	-0.0525006	0.197105	0.0804678	0.528828	0.846143	-0.119424	-0.194031	-0.0990979	-0.0110552	0.00500647	-0.118181	6	-0.0894639	0.0745949	0.0304532	0.0148426	0.250083	0.210988	0.00629724	0.28426	0.0824622	0.0202188	0.0798167	6	0.114007	0.110411	0.0450752	0.0299085
O75367	Core histone macro-H2A.1	H2AFY	0.0946904	-0.156119	0.28066	-0.0357407	-0.0721784	0.189661	6	0.0501622	0.167015	0.0681837	0.478818	0.997586	0.347232	0.749255	-0.028444	-0.00449329	-0.164986	0.16601	6	0.177429	0.331263	0.135238	0.218845	0.727497	0.137007	0.293659	0.16967	-0.0379385	-0.00334732	-0.0920291	6	0.0778368	0.146535	0.0598227	0.222395	0.613166	-0.302184	0.097599	-0.175171	-0.0577155	0.0887177	0.0479578	6	-0.0501327	0.161213	0.0658149	0.463811
O75368	SH3 domain-binding glutamic acid-rich-like protein	SH3BGRL	-0.351763	0.271046	-0.0157329	0.107026	-0.0134727	-0.124447	6	-0.021224	0.210652	0.0859983	0.810059	0.997586	-0.243824	-0.192407	0.263817	0.300333	0.306008	-0.0253556	6	0.0680952	0.25406	0.103719	0.5263	0.845719	-0.43396	-0.302654	0.0797354	0.0831809	-0.0406897	-0.118181	6	-0.122095	0.209465	0.0855137	0.18383	0.588754	-0.403722	-0.0540109	-0.117224	-0.0142139	0.248405	-0.0270119	6	-0.0612963	0.20964	0.085585	0.490253
O75369	Filamin-B	FLNB	-0.216219	0.0635941	-0.151655	-0.0177597	0.0364141	-0.124447	6	-0.0683455	0.112157	0.0457879	0.166389	0.993837	-0.170167	-0.407828	0.140062	-0.305424	0.0885078	0.0830206	6	-0.0953047	0.231694	0.0945885	0.337418	0.787839	-0.131331	-0.090063	-0.00845257	0.032397	-0.0287029	-0.00812788	6	-0.0390468	0.0603693	0.0246457	0.144202	0.549807	-0.207325	-0.0618945	0.0489096	-0.0430687	0.0124571	-0.0663215	6	-0.0528738	0.088138	0.0359822	0.172457
O75381	Peroxisomal membrane protein PEX14	PEX14	-0.00337868	NA	-0.028444	-0.406239	-0.126039	-0.232363	5	-0.159293	0.164968	0.073776	0.0404284	0.693193	0.365361	0.439431	0.14573	-0.442582	NA	-0.53555	5	-0.00552203	0.455622	0.20376	0.976704	0.991049	0.26969	0.614682	NA	-0.357819	-0.495829	-0.295824	5	-0.05302	0.473789	0.211885	0.78788	0.91815	0.462526	-0.0241834	-0.184068	-0.117836	-0.102412	NA	5	0.00680536	0.261026	0.116734	0.949917
O75390	Citrate synthase, mitochondrial	CS	0.412504	-0.387282	0.241489	0.349591	-0.554554	-0.0484985	6	0.00220841	0.402624	0.164371	0.989545	0.999926	0.847137	0.931694	-0.252433	0.0504507	-0.290764	-0.131484	6	0.192434	0.553464	0.225951	0.414332	0.810905	0.809692	0.362109	-0.0061424	0.0128825	0.00500647	-0.227806	6	0.15929	0.370569	0.151284	0.317154	0.661304	-0.434096	0.124479	-0.402005	-0.350497	0.0808531	0.0960427	6	-0.147537	0.273331	0.111587	0.215553
O75396	Vesicle-trafficking protein SEC22b	SEC22B	0.324962	-0.922529	0.715527	-0.118422	-0.690417	0.280809	6	-0.068345	0.634061	0.258854	0.797119	0.997586	0.883233	1.4345	-0.208378	0.0279415	-1.12832	0.174943	6	0.19732	0.889068	0.362961	0.598599	0.864776	0.82415	0.592795	-0.195823	-0.0247143	0.0297815	0.168123	6	0.232385	0.39363	0.160699	0.178754	0.585068	-0.48089	0.086943	-0.946037	0.121991	-0.303888	-0.0446915	6	-0.261096	0.408412	0.166734	0.14843
O75410	Transforming acidic coiled-coil-containing protein 1	TACC1	-0.166133	0.444167	0.195771	-0.288699	0.171538	0.0584167	6	0.0691767	0.264833	0.108118	0.536667	0.997586	0.138207	-0.179127	0.378993	-0.295112	0.559427	0.0687128	6	0.11185	0.323893	0.132229	0.417398	0.811008	-0.0462146	-0.262202	0.0782848	-0.378787	-0.100372	0.109229	6	-0.10001	0.191043	0.077993	0.228665	0.613789	-0.779231	0.134862	0.253841	0.556393	-0.100833	-0.282191	6	-0.0361931	0.465046	0.189854	0.852625
O75427	Leucine-rich repeat and calponin homology domain-containing protein 4	LRCH4	-0.243926	-0.0583333	0.190296	-0.1005	-0.0339207	0.103505	6	-0.0238132	0.153412	0.0626303	0.711735	0.997586	-0.0938832	-0.461936	0.102662	-0.157986	-0.301674	0.134301	6	-0.129753	0.230533	0.0941147	0.198055	0.719	-0.177906	-0.409044	-0.353296	0.00439846	0.00667143	0.055648	6	-0.145588	0.199886	0.0816029	0.104726	0.511654	-0.302184	-0.116951	0.17718	0.631355	-0.0690897	-0.295997	6	0.00405237	0.354199	0.144601	0.978194
O75431	Metaxin-2	MTX2	0.285359	NA	NA	0.469918	-0.171882	0.412054	4	0.248862	0.290892	0.145446	0.0623704	0.760927	0.0935928	NA	-0.0252557	-0.00209513	NA	0.197037	4	0.0658197	0.101483	0.0507415	0.13947	0.678179	0.29215	NA	NA	0.580366	0.076506	0.455004	4	0.351007	0.217743	0.108871	0.0035433	0.152779	0.24972	NA	0.015625	-0.133267	-0.158259	NA	4	-0.00654499	0.187295	0.0936477	0.931728
O75436	Vacuolar protein sorting-associated protein 26A	VPS26A	0.0546353	0.0635941	-0.0062726	-0.248674	0.0133481	-0.0484985	6	-0.0286446	0.115338	0.0470866	0.556527	0.997586	-0.098017	0.0248034	-0.122405	-0.0321587	0.00966094	-0.115058	6	-0.0555291	0.0649162	0.0265019	0.062571	0.528291	-0.0670276	-0.0125264	0.152539	-0.222851	0.0149676	0.00808235	6	-0.021136	0.122629	0.0500631	0.681822	0.871828	-0.0114048	0.10231	0.020796	0.147754	-0.14572	-0.063833	6	0.00831688	0.107476	0.0438767	0.853453
O75475	PC4 and SFRS1-interacting protein	PSIP1	-0.0851446	0.232446	0.311248	-0.0550269	0.0982686	NA	5	0.100358	0.173553	0.0776151	0.18582	0.996171	-0.0531839	-0.17724	0.359611	0.195931	0.245289	NA	5	0.114082	0.221949	0.0992587	0.234828	0.740709	-0.262671	-0.480722	-0.0076821	-0.335413	0.120227	NA	5	-0.193252	0.245139	0.10963	0.0825891	0.467474	-0.388772	0.0520617	-0.196015	0	NA	-0.165546	5	-0.139654	0.17476	0.0781552	0.0791167
O75477	Erlin-1	ERLIN1	NA	-0.212153	-0.360783	NA	-0.14198	NA	3	-0.238306	0.111721	0.0645022	0.000779739	0.0952581	NA	-0.213525	NA	0.341986	0.0930589	NA	3	0.0738403	0.278254	0.16065	0.505283	0.839988	NA	-0.4577	0.0258173	NA	-1.26136	NA	3	-0.564415	0.650192	0.375389	0.0552584	0.406059	NA	-0.0241834	NA	0.584963	NA	-0.383277	3	0.0591674	0.489472	0.282597	0.75844
O75487	Glypican-4	GPC4	NA	NA	NA	NA	NA	NA	0	NA	NA	NA	NA	NA	NA	NA	NA	NA	NA	NA	0	NA	NA	NA	NA	NA	NA	NA	NA	NA	NA	NA	0	NA	NA	NA	NA	NA	NA	NA	NA	NA	NA	NA	0	NA	NA	NA	NA
O75489	NADH dehydrogenase [ubiquinone] iron-sulfur protein 3, mitochondrial	NDUFS3	0.227446	-0.018048	-0.201165	0.249211	-0.318858	0.0353331	6	-0.00434682	0.226908	0.0926348	0.963497	0.997586	0.403874	0.324261	0.0776731	0.113551	0.033534	0.106556	6	0.176575	0.150062	0.0612626	0.0163221	0.319043	0.460258	0.0124199	0.114829	0.377664	0.0780905	-0.0578809	6	0.16423	0.20757	0.0847402	0.0813442	0.466734	0.324198	-0.0579473	0.134883	-0.196692	0.0813169	0.0999321	6	0.0642818	0.177285	0.0723762	0.395314
O75494	Serine/arginine-rich splicing factor 10	SRSF10	-0.0851446	0.0710831	-0.130947	-0.0647676	0.163579	-0.526546	6	-0.0954571	0.237899	0.097122	0.348858	0.997586	-0.157169	-0.192407	0.0537522	-0.20318	0.039048	-0.246044	6	-0.117667	0.130295	0.0531926	0.0513789	0.493911	-0.111541	0.0288144	-0.0216138	0.0548352	-0.0985807	-0.0327899	6	-0.0301459	0.0664625	0.0271332	0.292552	0.650523	0.462526	0.0508437	0.0463763	0.108934	-0.450383	-0.165546	6	0.00879192	0.303421	0.123871	0.944816
O75531	Barrier-to-autointegration factor	BANF1	NA	NA	NA	NA	NA	NA	0	NA	NA	NA	NA	NA	NA	NA	NA	NA	NA	NA	0	NA	NA	NA	NA	NA	NA	NA	NA	NA	NA	NA	0	NA	NA	NA	NA	NA	NA	NA	NA	NA	NA	NA	0	NA	NA	NA	NA
O75533	Splicing factor 3B subunit 1	SF3B1	-0.00168835	-0.105795	0.222839	-0.00311822	-0.00223674	-0.0484985	6	0.0102505	0.111883	0.0456761	0.826952	0.997586	0.153936	0.118425	0.0997443	-0.104486	-0.143412	0.0249176	6	0.024854	0.123344	0.050355	0.632265	0.872565	0.0761821	-0.0550869	-0.170596	-0.0944316	-0.0100654	0.055648	6	-0.0330582	0.0932731	0.0380786	0.405661	0.71141	-0.143195	0.00378164	-0.214125	0.108934	-0.0430761	-0.104812	6	-0.0654153	0.114369	0.0466909	0.191467
O75534	Cold shock domain-containing protein E1	CSDE1	-0.0376079	0.0474142	-0.0970789	0.0272554	0.00891243	-0.177396	6	-0.0380835	0.0856462	0.0349649	0.301621	0.997586	-0.131521	-0.270727	0.190296	-0.148231	0.0585705	0.0100188	6	-0.0485989	0.166214	0.0678566	0.490255	0.83398	-0.0462146	-0.0493391	0.0467372	0.0774518	-0.102165	0.071161	6	-0.000394794	0.0751717	0.0306887	0.989989	0.998868	0.333243	-0.0965635	0.158534	-0.180572	-0.0229965	-0.0385706	6	0.0255124	0.187737	0.0766434	0.746104
O75554	WW domain-binding protein 4	WBP4	NA	NA	NA	NA	NA	NA	0	NA	NA	NA	NA	NA	NA	NA	NA	NA	NA	NA	0	NA	NA	NA	NA	NA	NA	NA	NA	NA	NA	NA	0	NA	NA	NA	NA	NA	NA	NA	NA	NA	NA	NA	0	NA	NA	NA	NA
O75558	Syntaxin-11	STX11	0.251741	-0.152377	NA	-0.0582665	NA	NA	3	0.0136993	0.211452	0.122082	0.868752	0.997586	0.757321	NA	-0.370865	NA	-0.312668	NA	3	0.0245959	0.635225	0.366747	0.921278	0.971171	0.56481	NA	0.062964	-0.139818	NA	NA	3	0.162652	0.362738	0.209427	0.274181	0.642604	-0.944291	NA	-0.114387	NA	NA	-0.0343014	3	-0.364326	0.503858	0.290902	0.0973166
O75563	Src kinase-associated phosphoprotein 2	SKAP2	0.0819934	0.0484985	-0.134377	-0.0304289	0.0666062	-0.0119726	6	0.00338652	0.0807083	0.032949	0.920169	0.997586	-0.0672984	-0.114505	0.0217418	-0.0808855	0.0639898	-0.181913	6	-0.0598117	0.0898644	0.036687	0.134087	0.671061	0.0500614	0.0610547	0.0898495	-0.0498593	-0.127508	-0.118181	6	-0.0157638	0.095422	0.0389559	0.694248	0.880134	0.0774045	-0.0152265	0.015625	-0.0142139	0.0584128	-0.0318674	6	0.0150224	0.044143	0.0180213	0.423974
O75569	Interferon-inducible double-stranded RNA-dependent protein kinase activator A	PRKRA	NA	NA	NA	NA	NA	NA	0	NA	NA	NA	NA	NA	NA	NA	NA	NA	NA	NA	0	NA	NA	NA	NA	NA	NA	NA	NA	NA	NA	NA	0	NA	NA	NA	NA	NA	NA	NA	NA	NA	NA	NA	0	NA	NA	NA	NA
O75608	Acyl-protein thioesterase 1	LYPLA1	-0.128756	0.354952	-0.0639881	-0.0855498	0.0558957	0.0698214	6	0.0337293	0.176157	0.0719156	0.649119	0.997586	-0.10424	-0.21546	-0.0887348	0.0429221	0.270286	0.0249176	6	-0.0117181	0.167246	0.068278	0.867157	0.950889	-0.119424	-0.235851	0.126807	-0.0656204	-0.0878808	0.101695	6	-0.0467123	0.138019	0.0563462	0.426436	0.728	0.230484	0.460693	0.213764	-0.180572	0.220464	0.0577038	6	0.167089	0.213581	0.0871939	0.0843234
O75643	U5 small nuclear ribonucleoprotein 200 kDa helicase	SNRNP200	-0.0923222	0.0133894	0.0370734	-0.0539487	-0.0373571	0.0698214	6	-0.0105573	0.0609744	0.0248927	0.680463	0.997586	-0.0019352	0.106081	0.0672564	0.0955623	-0.028553	0.16601	6	0.0674036	0.0721493	0.0294548	0.0451386	0.477785	-0.0499765	-0.0695574	0.0190282	0.00714071	0.10787	0.124179	6	0.0231141	0.0794983	0.032455	0.492629	0.765037	-0.168506	0.0774045	-0.0724855	0.0418202	0.0221527	-0.00655636	6	-0.017695	0.0894916	0.0365348	0.638582
O75663	TIP41-like protein	TIPRL	-0.0655883	0.0964684	-0.190411	-0.0550269	-0.0535025	-0.0240455	6	-0.0486844	0.0917738	0.0374665	0.22296	0.997586	-0.0672984	-0.0117225	-0.010995	-0.137663	-0.116892	0.393514	6	0.00815722	0.195886	0.07997	0.92077	0.971171	-0.0349873	0.0637092	0.040046	-0.0567157	-0.052777	0.168123	6	0.021233	0.0876915	0.0357999	0.566284	0.808316	0.0447383	0.0262657	0.0690172	0.0140752	-0.17755	-0.114437	6	-0.0229817	0.0990996	0.0404573	0.58253
O75688	Protein phosphatase 1B	PPM1B	NA	NA	NA	NA	NA	NA	0	NA	NA	NA	NA	NA	NA	NA	NA	NA	NA	NA	0	NA	NA	NA	NA	NA	NA	NA	NA	NA	NA	NA	0	NA	NA	NA	NA	NA	NA	NA	NA	NA	NA	NA	0	NA	NA	NA	NA
O75694	Nuclear pore complex protein Nup155	NUP155	-0.382229	NA	NA	-0.00259805	NA	0.230884	3	-0.0513143	0.309446	0.178659	0.674076	0.997586	-0.0551918	NA	-0.681205	NA	NA	0.0830206	3	-0.217792	0.407234	0.235116	0.199987	0.719	-0.141329	NA	NA	-0.324339	NA	-0.199609	3	-0.221759	0.0934941	0.0539788	0.000413835	0.0553819	-0.274439	NA	-0.178131	NA	-0.114047	NA	3	-0.188872	0.0807339	0.0466117	0.000449797
O75695	Protein XRP2	RP2	0.412504	-0.0818688	0.265119	0.0118911	-0.331458	0.0236513	6	0.0499731	0.261814	0.106885	0.650135	0.997586	0.648027	0.588849	0.050734	-0.00869969	0.0953291	0.143432	6	0.252945	0.288134	0.11763	0.0570311	0.508624	0.629742	0.331597	0.160102	0.0614464	-0.0338279	-0.0494687	6	0.183265	0.260006	0.106147	0.114958	0.522988	-0.56242	0.038607	-0.25104	-0.522678	-0.0690897	0.152241	6	-0.202397	0.295359	0.12058	0.12417
O75787	Renin receptor	ATP6AP2	NA	NA	NA	NA	NA	NA	0	NA	NA	NA	NA	NA	NA	NA	NA	NA	NA	NA	0	NA	NA	NA	NA	NA	NA	NA	NA	NA	NA	NA	0	NA	NA	NA	NA	NA	NA	NA	NA	NA	NA	NA	0	NA	NA	NA	NA
O75794	Cell division cycle protein 123 homolog	CDC123	NA	NA	NA	NA	NA	NA	0	NA	NA	NA	NA	NA	NA	NA	NA	NA	NA	NA	0	NA	NA	NA	NA	NA	NA	NA	NA	NA	NA	NA	0	NA	NA	NA	NA	NA	NA	NA	NA	NA	NA	NA	0	NA	NA	NA	NA
O75821	Eukaryotic translation initiation factor 3 subunit G	EIF3G	0.0399387	0.0668084	-0.208378	-0.146304	0.209725	-0.163976	6	-0.0336975	0.164283	0.0670682	0.626239	0.997586	-0.108404	-0.238887	0.130088	0.185098	0.0577947	-0.0459659	6	-0.0033793	0.158358	0.0646496	0.959342	0.98315	-0.0594244	-0.116863	0.0526589	0.161826	0.165646	0.00808235	6	0.0353211	0.115037	0.0469636	0.469327	0.756496	0.0665977	-0.230832	0.0564828	0.121991	-0.115109	0.028266	6	-0.0121007	0.133387	0.0544552	0.828621
O75822	Eukaryotic translation initiation factor 3 subunit J	EIF3J	0.122857	-0.0294438	-0.179738	-0.0888587	0.0961793	-0.0986843	6	-0.0296148	0.118228	0.0482663	0.553199	0.997586	-0.059216	-0.221281	0.0776731	-0.0508326	-0.191492	-0.0988177	6	-0.090661	0.107895	0.0440478	0.0665833	0.536163	-0.0804303	-0.0579694	-0.184459	-0.0917885	-0.0702222	-0.00812788	6	-0.0821663	0.0579126	0.0236427	0.00596761	0.184463	0.333243	-0.204413	0.101106	0.095759	0.024084	-0.187049	6	0.0271216	0.201684	0.0823371	0.748651
O75828	Carbonyl reductase [NADPH] 3	CBR3	NA	NA	NA	NA	NA	NA	0	NA	NA	NA	NA	NA	NA	NA	NA	NA	NA	NA	0	NA	NA	NA	NA	NA	NA	NA	NA	NA	NA	NA	0	NA	NA	NA	NA	NA	NA	NA	NA	NA	NA	NA	0	NA	NA	NA	NA
O75832	26S proteasome non-ATPase regulatory subunit 10	PSMD10	-0.00168835	-0.114263	-0.137817	0.000519048	-0.0293516	-0.364274	6	-0.107813	0.138469	0.0565299	0.0856026	0.851144	-0.14002	-0.20005	-0.0870717	-0.170947	-0.260452	0.0445464	6	-0.135666	0.105658	0.0431349	0.0104185	0.252454	-0.0765882	-0.0322318	-0.318484	-0.127735	-0.0684681	-0.285909	6	-0.151569	0.121033	0.0494116	0.0118917	0.248543	0.0987782	0.00629724	0.220521	-1.08746	0.274194	-0.105452	6	-0.0988541	0.50372	0.205643	0.641068
O75843	AP-1 complex subunit gamma-like 2	AP1G2	0.049753	-0.442576	NA	NA	-0.0628103	NA	3	-0.151878	0.257966	0.148937	0.163266	0.98836	0.166052	NA	NA	0.0646287	-0.646433	NA	3	-0.138584	0.442724	0.255607	0.434888	0.819994	0.271198	NA	-0.460965	NA	0.0637669	NA	3	-0.0419999	0.377367	0.217873	0.776943	0.914277	0.412195	NA	NA	0	NA	0.0927005	3	0.168298	0.216246	0.12485	0.0784675
O75844	CAAX prenyl protease 1 homolog	ZMPSTE24	0.26444	-1.83394	0.497891	-0.113359	-0.665388	-0.190943	6	-0.340217	0.834114	0.340526	0.341311	0.997586	0.839592	1.21427	0.289649	0.342773	-2.13363	-0.0668748	6	0.0809627	1.17459	0.479523	0.869289	0.950889	0.766498	0.627298	-0.488648	0.0881105	0.19661	0.0320612	6	0.203655	0.451308	0.184246	0.294894	0.650523	-0.48089	0.086943	-0.388232	-0.650058	-0.249799	-0.301849	6	-0.330648	0.248861	0.101597	0.00865436
O75874	Isocitrate dehydrogenase [NADP] cytoplasmic	IDH1	0.00841224	0.191804	-0.24871	0.16698	0.181427	-0.379704	6	-0.0132986	0.24602	0.100437	0.897289	0.997586	-0.218851	-0.450495	-0.0590893	-0.0603649	0.224007	-0.294542	6	-0.143223	0.233167	0.0951901	0.16334	0.697829	-0.171745	-0.0550869	-0.0467184	-0.0292025	-0.157027	-0.285909	6	-0.124282	0.0992899	0.0405349	0.0119212	0.248543	0.230484	-0.0331962	0.258226	-0.350497	0.217513	0.0764367	6	0.0664944	0.232542	0.0949349	0.499636
O75884	Putative hydrolase RBBP9	RBBP9	-0.300989	-0.131351	NA	-0.128602	-0.0157305	NA	4	-0.144168	0.117609	0.0588044	0.0146408	0.451862	-0.273905	NA	0	-0.0131196	-0.190569	NA	4	-0.119399	0.13477	0.067385	0.0553149	0.507728	-0.230298	NA	-0.280765	0.0974049	0.0492996	NA	4	-0.0910895	0.192002	0.0960012	0.264396	0.636645	-0.0229004	NA	0.277796	-0.180572	NA	-0.114437	4	-0.0100284	0.20248	0.10124	0.90338
O75886	Signal transducing adapter molecule 2	STAM2	-0.0941222	0.0922684	0.0031261	0.0231743	0.201002	0.200078	6	0.0709211	0.116768	0.0476702	0.167657	0.993837	-0.146427	-0.452776	-0.244997	-0.0946588	0.395929	0.0971879	6	-0.0742902	0.292753	0.119516	0.548117	0.847414	-0.0842826	-0.354869	0.307916	-0.155065	-0.0389712	0.217754	6	-0.0179197	0.2445	0.0998168	0.86111	0.946234	-0.0344884	0.131409	-0.111555	0.0418202	0.205649	-0.20819	6	0.0041075	0.153743	0.0627654	0.949112
O75915	PRA1 family protein 3	ARL6IP5	0.514067	-1.0795	0.698272	0.051002	-1.1744	-0.163976	6	-0.192423	0.787872	0.321648	0.562983	0.997586	1.0726	1.79467	-0.271194	0.0479456	-1.27504	0.0971879	6	0.244362	1.06996	0.436809	0.588181	0.860716	1.11534	1.16236	-0.0714624	0.00796237	-0.114781	0.0241125	6	0.353922	0.610315	0.24916	0.185894	0.590101	-0.2205	0.110517	-1.10028	-0.584963	-0.26918	-0.0694382	6	-0.355641	0.431749	0.176261	0.0712533
O75923	Dysferlin	DYSF	0.049753	-0.234399	NA	NA	-0.309134	-0.459432	4	-0.238303	0.213625	0.106812	0.0224222	0.553964	0.215191	NA	NA	-0.0670335	0.159657	0.248721	4	0.139134	0.142268	0.0711338	0.038464	0.43543	0.14361	NA	0.624015	NA	0.373488	0.0478285	4	0.297235	0.257166	0.128583	0.0191737	0.273332	0.0336831	NA	NA	0.537028	-0.0613899	0.466873	4	0.244049	0.301681	0.15084	0.0749104
O75935	Dynactin subunit 3	DCTN3	-0.0203918	0.225751	-0.0542071	-0.0193373	0.0951335	-0.0119726	6	0.0358294	0.106003	0.0432755	0.427024	0.997586	-0.0652736	-0.0561166	-0.0461066	0.0550643	0.0816542	0.231698	6	0.0334866	0.115057	0.0469719	0.492204	0.836152	-0.0127916	-0.0522101	0.0437671	-0.00303174	0.167136	0.116724	6	0.0432656	0.0838352	0.0342256	0.234854	0.613789	0.0987782	0.0336831	0.153835	0.246438	0.31657	-0.0428525	6	0.134409	0.133377	0.054451	0.0331939
O75937	DnaJ homolog subfamily C member 8	DNAJC8	0.201267	0.483183	0.254665	-0.271678	0.256314	-0.163976	6	0.126629	0.286011	0.116764	0.3036	0.997586	0.328873	0.124558	0.296035	-0.101702	0.451331	-0.148099	6	0.158499	0.243538	0.0994239	0.14198	0.682436	-0.17585	-0.0407601	-0.12393	-0.197373	0.0149676	-0.083416	6	-0.10106	0.0809969	0.0330668	0.012122	0.248543	1.2781	-0.165671	0.00783366	0.477322	-0.231251	-0.135186	6	0.205191	0.584469	0.238608	0.409959
O75940	Survival of motor neuron-related-splicing factor 30	SMNDC1	NA	NA	NA	NA	NA	NA	0	NA	NA	NA	NA	NA	NA	NA	NA	NA	NA	NA	0	NA	NA	NA	NA	NA	NA	NA	NA	NA	NA	NA	0	NA	NA	NA	NA	NA	NA	NA	NA	NA	NA	NA	0	NA	NA	NA	NA
O75947	ATP synthase subunit d, mitochondrial	ATP5PD	0.0201076	-0.10218	0.767926	0.138494	-0.57605	0.532348	6	0.130108	0.476108	0.19437	0.518409	0.997586	0.487635	1.24062	-0.215628	0.561207	-0.00891306	0.10188	6	0.361134	0.522749	0.213412	0.121481	0.655137	0.289176	0.0899885	-0.134824	-0.279872	0.0875612	0.189602	6	0.0402719	0.210766	0.0860449	0.649794	0.857039	-0.596367	0.190118	-0.405469	0.0140752	0.0250487	0.250492	6	-0.087017	0.338923	0.138365	0.543515
O75955	Flotillin-1	FLOT1	0.0151069	-0.153623	0.0401203	-0.235779	-0.180721	0.11456	6	-0.0667227	0.141494	0.0577645	0.274911	0.997586	-0.0116504	0.136745	0.115718	0.062339	-0.0585235	-0.0304806	6	0.0356913	0.0810218	0.033077	0.30591	0.775208	0.115337	-0.0181291	-0.183589	-0.146202	0.0589606	-0.100694	6	-0.0457194	0.11814	0.0482305	0.365506	0.686535	-0.0817941	-0.101972	-0.169271	-0.563901	-0.0624141	-0.112507	6	-0.181976	0.190571	0.0778002	0.0414085
O75964	ATP synthase subunit g, mitochondrial	ATP5MG	0.575369	-0.180049	0.418164	0.00569929	-0.277636	0.540568	6	0.180353	0.37749	0.15411	0.26902	0.997586	1.69895	1.50789	-0.243143	0.54872	0.0136673	0.389682	6	0.652627	0.789541	0.322329	0.0704224	0.54692	1.15264	0.42333	0.0106867	-0.21804	0.38889	0.0788554	6	0.30606	0.479762	0.195862	0.149203	0.555482	-0.779231	0.245467	-0.802128	-0.462972	-0.00811816	0.17085	6	-0.272689	0.47081	0.192207	0.186386
O75995	SAM and SH3 domain-containing protein 3	SASH3	0.0530097	-0.166147	-0.0316393	-0.0778583	-0.165601	-0.124447	6	-0.0854472	0.0855351	0.0349196	0.0344357	0.664514	-0.00970209	-0.154786	0.0702403	-0.38677	-0.202604	-0.15368	6	-0.13955	0.158995	0.0649096	0.0570727	0.508624	0.0727265	-0.110864	-0.179245	0.0974049	-0.0737367	-0.0920291	6	-0.0476239	0.109082	0.0445327	0.310016	0.656768	0.259243	-0.0925205	0.120504	0.270089	-0.0279903	0.0565607	6	0.0976476	0.14833	0.0605553	0.137921
O76003	Glutaredoxin-3	GLRX3	-0.0726691	0.125531	-0.317241	0.0292917	0.0793546	-0.44313	6	-0.0998105	0.230403	0.0940616	0.313591	0.997586	-0.20541	-0.303286	-0.185065	0.0875156	0.115601	-0.0202487	6	-0.0851487	0.171088	0.0698463	0.250787	0.748908	-0.0594244	-0.107874	0.103463	-0.0650442	-0.0321176	-0.0578809	6	-0.0364797	0.072802	0.0297213	0.247785	0.624058	0	-0.11285	0.0863843	-0.5025	0.254176	0.123051	6	-0.0252899	0.264051	0.107798	0.81925
O76021	Ribosomal L1 domain-containing protein 1	RSL1D1	NA	NA	NA	NA	NA	NA	0	NA	NA	NA	NA	NA	NA	NA	NA	NA	NA	NA	0	NA	NA	NA	NA	NA	NA	NA	NA	NA	NA	NA	0	NA	NA	NA	NA	NA	NA	NA	NA	NA	NA	NA	0	NA	NA	NA	NA
O76031	ATP-dependent Clp protease ATP-binding subunit clpX-like, mitochondrial	CLPX	NA	NA	NA	-0.117859	-0.0710041	0.1686	3	-0.00675435	0.153657	0.0887141	0.910681	0.997586	NA	NA	-0.297876	0.0567906	NA	0.29042	3	0.0164449	0.296216	0.17102	0.887365	0.957506	NA	NA	NA	-0.370221	0.121765	0.160891	3	-0.0291883	0.29599	0.17089	0.801676	0.923444	NA	NA	0.179494	0.281771	0.181193	NA	3	0.214152	0.0585655	0.0338128	2.66e-05
O76071	Probable cytosolic iron-sulfur protein assembly protein CIAO1	CIAO1	0.0675743	0.180968	-0.274976	0.0434657	0.110742	-0.0733732	6	0.00906674	0.162463	0.0663251	0.89398	0.997586	-0.0312792	-0.068306	0.0702403	0.0130014	0.136328	-0.21654	6	-0.0160925	0.122203	0.0498891	0.753667	0.913135	-0.0183086	0.23599	0.0695499	0.208322	-0.223786	-0.00812788	6	0.0439398	0.169011	0.0689984	0.538544	0.791365	0.342232	0.0714107	0.275634	0.160465	-0.135983	-0.117659	6	0.0993499	0.198524	0.081047	0.248347
O76094	Signal recognition particle subunit SRP72	SRP72	-0.0887289	0.247632	0.0217418	-0.122372	0.0825242	-0.0859732	6	0.00913734	0.140245	0.0572547	0.876381	0.997586	-0.0352372	-0.105505	0.0672564	0.0291144	0.237773	0.192645	6	0.0643413	0.13157	0.0537133	0.25859	0.755765	-0.0997956	-0.162667	0.188617	-0.129541	-0.0304092	0.0399664	6	-0.0323049	0.130413	0.0532408	0.557528	0.807223	0.403633	-0.0579473	-0.0807689	0.185556	0.0621772	0.00534222	6	0.0863319	0.182432	0.0744775	0.273318
O94776	Metastasis-associated protein MTA2	MTA2	-0.0532801	0.0310507	0.0850677	0.0185691	-0.762521	0.11456	6	-0.0944256	0.3324	0.135702	0.502385	0.997586	-0.120967	-0.242829	0.208015	-0.383645	-0.0986128	0.179389	6	-0.0764417	0.232765	0.0950259	0.439854	0.821696	-0.063221	-0.0125264	-0.23046	-0.0155011	-0.187163	0.279154	6	-0.0382861	0.179815	0.0734093	0.613342	0.836053	0.140598	0.126793	0.266957	0.258312	-0.0400463	-0.144359	6	0.101376	0.164083	0.0669866	0.161129
O94804	Serine/threonine-protein kinase 10	STK10	-0.0272536	-0.0618393	-0.0062726	-0.0966092	-0.0523433	-0.124447	6	-0.0614609	0.0435933	0.0177969	0.00619014	0.332286	-0.04518	0.0652177	0.130088	-0.144479	-0.0848399	-0.0253556	6	-0.0174249	0.10011	0.0408699	0.678885	0.881687	-0.0275507	0.0637092	-0.0231701	-0.0555707	-0.12386	0.0478285	6	-0.019769	0.0688867	0.0281229	0.498124	0.7699	0.220769	0.00880846	0.0438386	0.147754	-0.0476328	-0.049607	6	0.0539883	0.109372	0.0446508	0.254426
O94826	Mitochondrial import receptor subunit TOM70	TOMM70	0.00505323	-0.00336685	0.285803	NA	-0.0350653	NA	4	0.0631061	0.149466	0.0747331	0.316636	0.997586	0.0306154	0.336201	NA	0.214094	-0.000808006	NA	4	0.145026	0.158824	0.0794122	0.0496869	0.487803	0.138661	-0.175131	0.067358	NA	0.459887	NA	4	0.122694	0.261863	0.130931	0.2699	0.637668	0.324198	0.207713	NA	0.393664	NA	-0.141732	4	0.195961	0.237842	0.118921	0.0706356
O94829	Importin-13	IPO13	NA	NA	NA	NA	NA	NA	0	NA	NA	NA	NA	NA	NA	NA	NA	NA	NA	NA	0	NA	NA	NA	NA	NA	NA	NA	NA	NA	NA	NA	0	NA	NA	NA	NA	NA	NA	NA	NA	NA	NA	NA	0	NA	NA	NA	NA
O94832	Unconventional myosin-Id	MYO1D	NA	NA	NA	NA	NA	NA	0	NA	NA	NA	NA	NA	NA	NA	NA	NA	NA	NA	0	NA	NA	NA	NA	NA	NA	NA	NA	NA	NA	NA	0	NA	NA	NA	NA	NA	NA	NA	NA	NA	NA	NA	0	NA	NA	NA	NA
O94855	Protein transport protein Sec24D	SEC24D	0.0546353	0.381871	-0.0509614	-0.390502	0.420614	-0.124447	6	0.048535	0.310538	0.126776	0.709851	0.997586	0.00579009	0.184491	-0.267422	0.465103	0.453692	0.10188	6	0.157256	0.279194	0.11398	0.197754	0.719	0.0933368	-0.0069454	0.445363	-0.650151	0.684535	0.0241125	6	0.0983753	0.456269	0.186271	0.608929	0.834679	0.0987782	0.0188098	-0.408941	0.425607	0.0997483	0.0416163	6	0.0459364	0.267397	0.109164	0.682801
O94874	E3 UFM1-protein ligase 1	UFL1	-0.00337868	0.0689474	0.201226	-0.104402	0.0177701	0.280809	6	0.0768287	0.141358	0.0577091	0.212639	0.997586	0.113393	0.116888	0.032491	0.0421477	0.0176626	0.20578	6	0.0880604	0.0713899	0.0291448	0.0128629	0.276336	0.0847849	-0.119872	0.0437671	-0.0194025	0.0828336	0.196692	6	0.0448005	0.107104	0.043725	0.3297	0.667675	-0.0114048	-0.0177799	-0.031767	0.197939	0.169462	0.143653	6	0.0750171	0.106041	0.0432911	0.11379
O94888	UBX domain-containing protein 7	UBXN7	NA	NA	NA	NA	NA	NA	0	NA	NA	NA	NA	NA	NA	NA	NA	NA	NA	NA	0	NA	NA	NA	NA	NA	NA	NA	NA	NA	NA	NA	0	NA	NA	NA	NA	NA	NA	NA	NA	NA	NA	NA	0	NA	NA	NA	NA
O94903	Pyridoxal phosphate homeostasis protein	PLPBP	-0.00337868	-0.127673	0.165398	0.102198	-0.248137	0.136419	6	0.00413777	0.163824	0.066881	0.951887	0.997586	-0.0897612	-0.132675	-0.315293	-0.34565	-0.23361	-0.294542	6	-0.235255	0.103732	0.0423486	0.000242332	0.0238153	-0.0997956	-0.197205	-0.355255	0.13073	-0.322764	-0.44231	6	-0.214434	0.20788	0.0848667	0.0300398	0.328084	0.351165	0.0410627	0.195588	0.270089	0.276221	-0.0282243	6	0.184317	0.147962	0.0604054	0.0122239
O94905	Erlin-2	ERLIN2	0.155037	-0.481173	0.212073	0.110397	-0.375721	0.1686	6	-0.0351313	0.308193	0.125819	0.785765	0.997586	0.555	0.738299	-0.195778	0.0512207	-0.507896	0.0445464	6	0.114232	0.463834	0.18936	0.559772	0.849657	0.507095	0.32276	-0.130624	0.0919905	0.114062	-0.0327899	6	0.145415	0.234118	0.0955781	0.159123	0.565324	-0.48089	-0.0126775	-0.223265	0.160465	-0.0165304	-0.0650767	6	-0.106329	0.220765	0.0901268	0.265395
O94906	Pre-mRNA-processing factor 6	PRPF6	-0.18136	-0.0618393	-0.186845	NA	-0.0922901	0.261046	5	-0.0522577	0.183463	0.0820471	0.498293	0.997586	-0.0293042	0.0636226	NA	-0.514246	0.37428	-0.0356239	5	-0.0282542	0.318872	0.142604	0.831163	0.939826	0.0162814	0.205065	0.272199	NA	-0.404489	-0.0163018	5	0.014551	0.26421	0.118158	0.894487	0.956817	-0.0114048	0.0336831	NA	0.0280144	0.112965	0.42186	5	0.117024	0.176284	0.0788365	0.134498
O94915	Protein furry homolog-like	FRYL	NA	NA	NA	NA	NA	NA	0	NA	NA	NA	NA	NA	NA	NA	NA	NA	NA	NA	0	NA	NA	NA	NA	NA	NA	NA	NA	NA	NA	NA	0	NA	NA	NA	NA	NA	NA	NA	NA	NA	NA	NA	0	NA	NA	NA	NA
O94925	Glutaminase kidney isoform, mitochondrial	GLS	0.139803	-0.111839	0.201226	0.108472	-0.306367	-0.411069	6	-0.0632957	0.254209	0.10378	0.555532	0.997586	0.494515	0.535765	-0.0062726	0.0991036	-0.065269	0.192645	6	0.208415	0.253851	0.103634	0.0720477	0.549614	0.507095	0.190565	0.110577	0.136252	0.00333957	-0.0245223	6	0.153884	0.191197	0.078056	0.0769574	0.452776	-0.247218	0.30287	-0.371199	-0.212994	-0.0445934	0.0954862	6	-0.079608	0.24863	0.101503	0.451046
O94973	AP-2 complex subunit alpha-2	AP2A2	0.0151069	0.110035	-0.0380513	0.0429618	-0.0757073	0.0236513	6	0.0129993	0.064663	0.0263986	0.63305	0.997586	-0.0531839	-0.0167757	0.050734	-0.120437	0.0500131	-0.0668748	6	-0.0260874	0.0679401	0.0277364	0.369101	0.800685	-0.0575299	-0.00973322	0.0998932	0.00494733	0.0265026	-0.0327899	6	0.00521501	0.0548123	0.022377	0.820422	0.933242	0.11984	-0.0711468	0.0986626	0.108934	-0.00959911	-0.0756917	6	0.0284999	0.0916214	0.0374043	0.463687
O94992	Protein HEXIM1	HEXIM1	0.145916	-0.173713	-0.155136	NA	NA	NA	3	-0.0609778	0.179416	0.103586	0.398417	0.997586	0.058739	0.0731664	NA	NA	-0.202604	NA	3	-0.023566	0.155219	0.0896156	0.699893	0.889199	0.150183	0.143664	-0.105678	NA	NA	NA	3	0.062723	0.145876	0.0842216	0.29272	0.650523	1.18624	0.159933	NA	NA	NA	-0.0215689	3	0.441535	0.651288	0.376021	0.115954
O95104	Splicing factor, arginine/serine-rich 15	SCAF4	NA	NA	NA	NA	NA	NA	0	NA	NA	NA	NA	NA	NA	NA	NA	NA	NA	NA	0	NA	NA	NA	NA	NA	NA	NA	NA	NA	NA	NA	0	NA	NA	NA	NA	NA	NA	NA	NA	NA	NA	NA	0	NA	NA	NA	NA
O95155	Ubiquitin conjugation factor E4 B	UBE4B	NA	NA	NA	NA	NA	NA	0	NA	NA	NA	NA	NA	NA	NA	NA	NA	NA	NA	0	NA	NA	NA	NA	NA	NA	NA	NA	NA	NA	NA	0	NA	NA	NA	NA	NA	NA	NA	NA	NA	NA	NA	0	NA	NA	NA	NA
O95163	Elongator complex protein 1	ELP1	NA	0.116253	0.195771	NA	0.0687387	NA	3	0.126921	0.0641846	0.037057	0.00121006	0.122341	NA	-0.165969	NA	0.367557	0.00483856	NA	3	0.0688089	0.272455	0.157302	0.525426	0.845719	NA	-0.316395	0.153917	NA	0.465952	NA	3	0.101158	0.393833	0.227379	0.518606	0.781194	NA	0.140598	NA	0.13493	NA	0.182949	3	0.152826	0.0262411	0.0151503	1.17e-06
O95166	Gamma-aminobutyric acid receptor-associated protein	GABARAP	0.00505323	0.149984	0.0217418	0.0584991	-0.144449	0.270961	6	0.0602984	0.140631	0.0574124	0.318314	0.997586	-0.0116504	0.172702	0.131517	0.116497	0.0686188	0.366475	6	0.140693	0.127338	0.0519855	0.0220699	0.33879	0.14361	0.266265	0.170351	-0.187306	-0.00167269	0.285818	6	0.112844	0.179397	0.0732383	0.154395	0.56339	-0.596367	-0.0738013	0.0387497	0.0418202	0.0574702	-0.0844925	6	-0.10277	0.249569	0.101886	0.336912
O95168	NADH dehydrogenase [ubiquinone] 1 beta subcomplex subunit 4	NDUFB4	NA	NA	NA	NA	NA	NA	0	NA	NA	NA	NA	NA	NA	NA	NA	NA	NA	NA	0	NA	NA	NA	NA	NA	NA	NA	NA	NA	NA	NA	0	NA	NA	NA	NA	NA	NA	NA	NA	NA	NA	NA	0	NA	NA	NA	NA
O95197	Reticulon-3	RTN3	0.27842	-0.569908	0.355948	0.0358898	-0.256122	0.0584167	6	-0.0162261	0.345755	0.141154	0.910758	0.997586	0.74237	0.880068	-0.0428791	0.308084	-0.502164	-0.0151598	6	0.228387	0.521886	0.213059	0.308934	0.775208	0.753607	0.402511	-0.0844014	0.115562	0.183421	0.00808235	6	0.229797	0.305707	0.124805	0.0954024	0.498609	-0.512951	0.255018	-0.137242	0.13493	-0.147893	0.0932581	6	-0.05248	0.275405	0.112434	0.650671
O95202	Mitochondrial proton/calcium exchanger protein	LETM1	0.349008	-0.11305	0.502316	-0.023025	-0.448577	0.21042	6	0.0795152	0.344964	0.140831	0.584777	0.997586	0.906117	0.770921	-0.53801	0.0655817	0.311226	-0.0880913	6	0.237957	0.542955	0.221661	0.308259	0.775208	0.769702	0.298174	0.350602	0.0313198	0.0637669	-0.00812788	6	0.250906	0.293823	0.119953	0.0629483	0.420672	-0.596367	0.0690063	-0.405469	-0.148863	-0.0783841	-1.01555	6	-0.362604	0.398891	0.162846	0.0501254
O95218	Zinc finger Ran-binding domain-containing protein 2	ZRANB2	-0.00168835	-0.0225955	0	-0.083348	0.244099	0	6	0.0227446	0.113085	0.0461667	0.632889	0.997586	-0.10424	-0.238887	0.390976	-0.000498561	-0.129207	0.152506	6	0.0117748	0.227998	0.0930798	0.901842	0.962928	-0.117449	-0.0783099	-0.11146	0.258208	0.0557474	0.138976	6	0.0242854	0.153561	0.0626911	0.706591	0.886962	-0.0817941	-0.216095	0.240605	0.349942	0.0696766	-0.0857541	6	0.0460968	0.215962	0.088166	0.612471
O95219	Sorting nexin-4	SNX4	-0.121395	0.168055	-0.26366	0.0920058	0.191248	-0.304153	6	-0.03965	0.219369	0.089557	0.66738	0.997586	0.11518	0.0951927	-0.199367	0.379102	0.334475	0.218797	6	0.15723	0.208428	0.0850904	0.0943852	0.605552	-0.00182044	0.087382	0.204662	-0.29973	0.746629	0.00808235	6	0.124201	0.347657	0.141931	0.402058	0.709905	-0.330473	-0.0319052	-0.491199	-0.424498	-0.0445934	-0.16688	6	-0.248258	0.195832	0.0799479	0.0111505
O95236	Apolipoprotein L3	APOL3	NA	NA	NA	NA	NA	NA	0	NA	NA	NA	NA	NA	NA	NA	NA	NA	NA	NA	0	NA	NA	NA	NA	NA	NA	NA	NA	NA	NA	NA	0	NA	NA	NA	NA	NA	NA	NA	NA	NA	NA	NA	0	NA	NA	NA	NA
O95298	NADH dehydrogenase [ubiquinone] 1 subunit C2	NDUFC2	0.518785	-0.424409	0.272911	0.131403	-0.584404	0.230884	6	0.0241949	0.431817	0.176289	0.893561	0.997586	0.630645	1.10608	0.0232823	0.29254	-0.486235	-0.240094	6	0.221037	0.584496	0.238619	0.376097	0.804539	0.527433	0.678419	-0.24855	0.135249	-0.132997	-0.26628	6	0.115546	0.406693	0.166032	0.502329	0.77294	-0.2205	0.116351	-0.502282	-0.297386	-0.19261	0.0798167	6	-0.169435	0.234138	0.0955865	0.106704
O95336	6-phosphogluconolactonase	PGLS	-0.290632	0.517261	0.0309603	0.0348767	0.22319	-0.0733732	6	0.0737139	0.274516	0.112071	0.525553	0.997586	-0.172344	-0.305345	-0.413995	0.377415	0.613753	0.22311	6	0.0537657	0.411315	0.167918	0.755415	0.913239	-0.24316	-0.531901	0.276001	-0.0725522	0.285702	-0.144817	6	-0.0717877	0.314694	0.128473	0.588608	0.821997	-0.11832	0.0113153	0.0913082	-0.164631	0.374865	0.264421	6	0.0764932	0.212086	0.0865839	0.397731
O95340	Bifunctional 3'-phosphoadenosine 5'-phosphosulfate synthase 2	PAPSS2	0.386924	0.017825	NA	0.031833	0.179454	0.57299	5	0.237805	0.239168	0.106959	0.0359781	0.667644	-0.0471768	NA	0.0401203	-0.084898	-0.178635	0.0150022	5	-0.0511174	0.0867662	0.038803	0.178459	0.704177	0.391191	NA	-0.134824	0.206891	0.0116548	0.160891	5	0.127161	0.19949	0.0892145	0.148788	0.55543	0.43758	NA	0.209241	0.477322	-0.476086	-0.0125427	5	0.127103	0.390235	0.174518	0.440562
O95347	Structural maintenance of chromosomes protein 2	SMC2	-0.303069	NA	0.244134	NA	NA	-0.111508	3	-0.0568144	0.277671	0.160314	0.605061	0.997586	-0.0392061	-0.219338	NA	NA	NA	0.18824	3	-0.0234347	0.204246	0.117922	0.770282	0.915099	-0.0920182	-0.390758	NA	NA	NA	0.109229	3	-0.124516	0.251573	0.145246	0.231701	0.613789	-0.759866	-0.0216186	NA	NA	0.0153726	NA	3	-0.255371	0.437297	0.252474	0.166249
O95352	Ubiquitin-like modifier-activating enzyme ATG7	ATG7	-0.0762225	-0.162378	0.131517	0.0723903	-0.197282	0.0811368	6	-0.0251399	0.13887	0.0566936	0.666892	0.997586	0.0192106	0.19764	-0.193987	0.0232403	-0.141629	-0.0668748	6	-0.0270667	0.139812	0.057078	0.645539	0.875768	0.0899221	-0.035069	-0.0123111	0.0896637	0.00333957	-0.0578809	6	0.0129441	0.0630286	0.0257313	0.625825	0.842256	-0.18133	-0.00379158	-0.0863178	-0.196692	-0.00959911	0.0335047	6	-0.0740376	0.0973228	0.0397319	0.0919955
O95372	Acyl-protein thioesterase 2	LYPLA2	-0.44516	0.336428	0.0492225	-0.0357407	0.152562	0.230884	6	0.0480325	0.274878	0.112219	0.677704	0.997586	-0.161489	-0.379346	-0.0125726	0.349518	0.403888	0.0877585	6	0.0479594	0.299776	0.122383	0.703369	0.889855	-0.289102	-0.701826	0.127509	-0.262264	0.274689	-0.144817	6	-0.165968	0.34419	0.140515	0.264874	0.636645	-0.418829	-0.0331962	0.195588	0.349942	0.32482	0.270843	6	0.114861	0.295614	0.120684	0.36366
O95373	Importin-7	IPO7	-0.0815691	-0.168664	-0.103789	-0.023025	-0.166855	0	6	-0.0906505	0.0706246	0.0288324	0.010438	0.382551	0.00193261	0.265811	-0.27687	-9.97e-05	-0.232661	-0.0151598	6	-0.0428411	0.195277	0.0797215	0.602754	0.864776	0.0727265	0.108103	-0.0730734	-0.0447383	0.0395735	0	6	0.0170986	0.0694674	0.0283599	0.55999	0.807223	0.0447383	-0.0658525	-0.125769	-0.0577155	-0.0573	-0.0914453	6	-0.0588907	0.0571382	0.0233266	0.0301477
O95376	E3 ubiquitin-protein ligase ARIH2	ARIH2	NA	NA	NA	NA	NA	NA	0	NA	NA	NA	NA	NA	NA	NA	NA	NA	NA	NA	0	NA	NA	NA	NA	NA	NA	NA	NA	NA	NA	NA	0	NA	NA	NA	NA	NA	NA	NA	NA	NA	NA	NA	0	NA	NA	NA	NA
O95379	Tumor necrosis factor alpha-induced protein 8	TNFAIP8	0.0962697	-0.139972	-0.0574601	-0.0507188	-0.0946748	-0.42701	6	-0.112261	0.173447	0.0708096	0.14396	0.967924	0.0268238	0.10763	-0.0252557	-0.0882856	-0.330841	-0.15368	6	-0.0772681	0.153614	0.0627129	0.246099	0.745414	-0.0312642	0.0795341	-0.0255077	-0.163983	-0.151446	-0.0578809	6	-0.0584247	0.0901662	0.0368102	0.143554	0.549738	0.0557094	-0.0684973	-0.0290929	-0.0725125	-0.14572	-0.238038	6	-0.0830252	0.100436	0.0410029	0.0704063
O95394	Phosphoacetylglucosamine mutase	PGM3	0.289507	0.2334	-0.176198	NA	-0.364167	0.157952	5	0.0280988	0.284145	0.127074	0.811978	0.997586	-0.146427	0.0313462	NA	-0.359398	0.196074	0.0150022	5	-0.0526804	0.20999	0.0939106	0.549719	0.847414	-0.074671	0.0450246	0.130312	NA	-0.302006	-0.0327899	5	-0.0468261	0.162714	0.0727679	0.493985	0.76633	0.0225426	0.197842	NA	-0.387023	0.148368	-0.0191564	5	-0.00748536	0.229965	0.102844	0.937499
O95400	CD2 antigen cytoplasmic tail-binding protein 2	CD2BP2	NA	NA	NA	NA	NA	NA	0	NA	NA	NA	NA	NA	NA	NA	NA	NA	NA	NA	0	NA	NA	NA	NA	NA	NA	NA	NA	NA	NA	NA	0	NA	NA	NA	NA	NA	NA	NA	NA	NA	NA	NA	0	NA	NA	NA	NA
O95433	Activator of 90 kDa heat shock protein ATPase homolog 1	AHSA1	-0.0995357	0.127585	-0.0316393	0.12998	0.180441	-0.0484985	6	0.0430553	0.116507	0.0475638	0.386643	0.997586	-0.232419	-0.165969	0.0171103	0.119987	0.219851	-0.193363	6	-0.0391338	0.185898	0.0758923	0.617307	0.87139	-0.188234	-0.15031	0.0984626	0.0930234	-0.0218977	-0.144817	6	-0.0522952	0.127605	0.0520947	0.339123	0.671337	-0.11832	0.0881309	0.0962153	0.0418202	-0.0501705	0.0433485	6	0.0168374	0.0842237	0.0343842	0.634921
O95456	Proteasome assembly chaperone 1	PSMG1	NA	NA	NA	NA	NA	NA	0	NA	NA	NA	NA	NA	NA	NA	NA	NA	NA	NA	0	NA	NA	NA	NA	NA	NA	NA	NA	NA	NA	NA	0	NA	NA	NA	NA	NA	NA	NA	NA	NA	NA	NA	0	NA	NA	NA	NA
O95466	Formin-like protein 1	FMNL1	0.155037	-0.138737	0.0340201	0.0292917	-0.0946748	-0.0240455	6	-0.00651807	0.104486	0.0426562	0.881592	0.997586	0.174645	0.312222	-0.0125726	-0.0230129	-0.190569	-0.0459659	6	0.035791	0.178558	0.0728959	0.634032	0.872565	0.176178	0.158641	-0.05545	0.0106979	-0.0321176	0	6	0.0429915	0.0993344	0.0405531	0.31402	0.659227	-0.168506	0.016316	-0.128629	-0.0577155	-0.0160342	0.0519789	6	-0.0504315	0.0851301	0.0347542	0.17739
O95470	Sphingosine-1-phosphate lyase 1	SGPL1	0.315502	-0.568245	0.59846	0.0149771	-0.323046	0.046921	6	0.0140949	0.420997	0.171871	0.936258	0.997586	0.575909	1.22572	-0.0252557	0.151205	-0.752668	0.111217	6	0.214355	0.657383	0.268375	0.443012	0.821696	0.597642	0.437726	-0.197579	0.111235	-0.00670243	0.203747	6	0.191011	0.290804	0.11872	0.138713	0.548492	-0.18133	0.198942	-0.23863	0.108934	-0.340693	-0.0355198	6	-0.0813827	0.20922	0.0854136	0.36315
O95486	Protein transport protein Sec24A	SEC24A	-0.284453	-0.100978	NA	-0.0712981	0.0961793	NA	4	-0.0901375	0.155933	0.0779664	0.181783	0.996171	-0.11049	NA	0.101204	-0.02829	-0.219434	NA	4	-0.0642524	0.135263	0.0676314	0.263838	0.755765	0.0744553	NA	0.0489607	0.112764	0.226923	NA	4	0.115776	0.0786011	0.0393005	0.00581847	0.184463	-1.0114	NA	0.435188	0.160465	NA	-0.0459188	4	-0.115418	0.628994	0.314497	0.654867
O95487	Protein transport protein Sec24B	SEC24B	-0.0905244	-0.242333	0.187551	0.0185691	0.173521	-0.137504	6	-0.0151201	0.173254	0.0707308	0.835023	0.997586	-0.059216	0.168256	-0.282569	0.150667	-0.213802	0.0249176	6	-0.0352911	0.18613	0.0759872	0.652283	0.876465	-0.147361	-0.0153251	-0.204625	-0.0297646	0.103209	-0.0494687	6	-0.0572226	0.107852	0.0440304	0.222892	0.613166	0.324198	0.0833735	-0.0184457	0.270089	-0.0752793	0.0065267	6	0.0984104	0.163062	0.0665698	0.170118
O95544	NAD kinase	NADK	0.407424	0.09437	-0.0574601	0.160956	0.0623315	0.136419	6	0.134007	0.15418	0.0629437	0.0591211	0.754641	0.043808	-0.375013	-0.172666	-0.168704	0.0647624	0.0100188	6	-0.0996324	0.170625	0.0696572	0.183118	0.709249	0.166484	-0.584962	0.0437671	0.175055	-0.185261	-0.118181	6	-0.0838495	0.285854	0.116699	0.488891	0.763951	0.240134	0.10231	0.101106	0.477322	0.18465	0.220182	6	0.220951	0.138456	0.0565246	0.00291836
O95571	Persulfide dioxygenase ETHE1, mitochondrial	ETHE1	0.247483	-0.139972	0.151377	0.0363961	-0.100654	0.1686	6	0.0605385	0.155979	0.0636782	0.364171	0.997586	0.36836	0.463822	0.0672564	0.191224	-0.23932	-0.0934446	6	0.126316	0.26914	0.109876	0.277049	0.755765	0.334607	0.32276	-0.108979	-0.0365259	0.124834	-0.0920291	6	0.0907778	0.201968	0.0824532	0.296708	0.652069	-0.302184	0.155407	0.0361985	0.0280144	0.162465	0.0719177	6	0.025303	0.170462	0.069591	0.723729
O95573	Long-chain-fatty-acid--CoA ligase 3	ACSL3	0.195384	-0.38289	0.120044	NA	-0.510906	0.412054	5	-0.0332628	0.395118	0.176702	0.839451	0.997586	0.406795	0.631461	NA	0.16176	-0.454895	0.16601	5	0.182226	0.405847	0.1815	0.294855	0.769827	0.429519	0.324974	-0.199337	NA	0.0297815	-0.135883	5	0.0898108	0.277872	0.124268	0.443959	0.736717	-0.288245	0.0569233	NA	-0.0725125	-0.248633	-0.0197592	5	-0.114445	0.14858	0.0664468	0.0887355
O95630	STAM-binding protein	STAMBP	NA	NA	0.298582	-0.0193373	NA	0.200078	3	0.159774	0.162747	0.0939618	0.035558	0.66724	NA	-0.0735617	0.00935806	NA	NA	-0.0151598	3	-0.0264545	0.0425981	0.024594	0.144368	0.684889	NA	-0.219623	NA	0.0101512	NA	0.258976	3	0.0165016	0.239363	0.138196	0.860441	0.946234	NA	-0.139019	-0.0131514	NA	-0.141385	NA	3	-0.0978517	0.0733622	0.0423557	0.0096114
O95671	Probable bifunctional dTTP/UTP pyrophosphatase/methyltransferase protein	ASMTL	NA	NA	NA	NA	NA	NA	0	NA	NA	NA	NA	NA	NA	NA	NA	NA	NA	NA	0	NA	NA	NA	NA	NA	NA	NA	NA	NA	NA	NA	0	NA	NA	NA	NA	NA	NA	NA	NA	NA	NA	NA	0	NA	NA	NA	NA
O95674	Phosphatidate cytidylyltransferase 2	CDS2	0.246061	-1.32137	0.190296	0.106062	-0.498223	-0.31895	6	-0.26602	0.596553	0.243542	0.300318	0.997586	0.759607	0.915869	-0.0332396	-0.118055	-1.66809	-0.499571	6	-0.107247	0.937438	0.382707	0.785012	0.92103	0.754685	0.557447	-0.65723	0.243864	-0.145886	-0.464506	6	0.0480623	0.564784	0.230572	0.839064	0.936076	-0.233797	0.0629774	-0.0587846	-0.10257	-0.0971546	-0.0173496	6	-0.0744464	0.0990857	0.0404516	0.0955387
O95716	Ras-related protein Rab-3D	RAB3D	0.0643504	-0.0157796	0.404042	0.00983013	-0.400583	NA	5	0.0123722	0.286111	0.127953	0.917044	0.997586	0.519014	0.752229	-0.176198	0.282575	-0.116016	NA	5	0.252321	0.40039	0.17906	0.152938	0.686754	0.487764	0.266265	0.273468	-0.0427517	0.153674	NA	5	0.227684	0.193545	0.0865561	0.017196	0.263973	-0.403722	-0.0370762	-0.166329	0	NA	0.0803793	5	-0.10535	0.189077	0.0845576	0.200831
O95721	Synaptosomal-associated protein 29	SNAP29	-0.745427	0.918131	0.120044	0.0664533	0.256314	1.21042	6	0.304322	0.69175	0.282406	0.306518	0.997586	-0.157169	-0.182909	0.118603	0.327758	1.26357	-0.148099	6	0.203626	0.556672	0.22726	0.391309	0.80738	-0.706365	-0.337253	0.469358	0.0632922	0.343498	-0.190331	6	-0.0596335	0.440426	0.179803	0.746992	0.904998	-0.344828	-0.00379158	-0.187045	0	0.227605	-0.023381	6	-0.0552403	0.193881	0.0791515	0.501141
O95747	Serine/threonine-protein kinaseR1	OXSR1	0.234634	-0.223888	-0.130947	-0.115045	-0.0112185	-0.124447	6	-0.0618185	0.160153	0.0653822	0.366692	0.997586	0.345711	0.334879	-0.115608	-0.150663	-0.274062	-0.125988	6	0.00237822	0.267834	0.109343	0.983075	0.994609	0.495527	0.333798	-0.196701	-0.035679	-0.103961	0.086509	6	0.0965824	0.268051	0.109431	0.398179	0.707339	0.268703	-0.111486	0.101106	-0.212994	0.0413505	-0.0870169	6	-5.62e-05	0.172917	0.070593	0.999381
O95758	Polypyrimidine tract-binding protein 3	PTBP3	NA	NA	NA	NA	NA	NA	0	NA	NA	NA	NA	NA	NA	NA	NA	NA	NA	NA	0	NA	NA	NA	NA	NA	NA	NA	NA	NA	NA	NA	0	NA	NA	NA	NA	NA	NA	NA	NA	NA	NA	NA	0	NA	NA	NA	NA
O95772	STARD3 N-terminal-like protein	STARD3NL	NA	NA	NA	NA	NA	NA	0	NA	NA	NA	NA	NA	NA	NA	NA	NA	NA	NA	0	NA	NA	NA	NA	NA	NA	NA	NA	NA	NA	NA	0	NA	NA	NA	NA	NA	NA	NA	NA	NA	NA	NA	0	NA	NA	NA	NA
O95777	U6 snRNA-associated Sm-like protein LSm8	LSM8	-0.114072	0.355829	0.102662	0.0718965	0.00668948	0.189661	6	0.102111	0.160494	0.0655213	0.150187	0.969932	0.0494252	-0.0320425	0.0155632	0.16069	0.350402	-0.0721498	6	0.0786481	0.155182	0.0633528	0.242777	0.740709	0.177787	-0.0265742	0.376801	-0.0138323	0.350071	0.0478285	6	0.152014	0.179262	0.0731832	0.064504	0.422156	-0.18133	0.109347	0.0336428	0.575502	-0.115641	-0.063833	6	0.0596148	0.273238	0.111549	0.604724
O95782	AP-2 complex subunit alpha-1	AP2A1	-0.154818	0.0827735	-0.0380513	-0.0341451	0.0623315	0	6	-0.0136516	0.0850893	0.0347375	0.702573	0.997586	-0.0531839	-0.0440293	-0.105472	-0.0276801	0.0839423	0.152506	6	0.00101386	0.0969079	0.0395625	0.980059	0.992928	-0.065123	-0.0379118	0.068089	-0.133764	-0.127508	0.0241125	6	-0.0453509	0.0808785	0.0330185	0.199604	0.601194	-0.48089	0.0714107	-0.100284	-0.180572	0.161588	0.0702194	6	-0.0764214	0.234528	0.0957458	0.443314
O95786	Probable ATP-dependent RNA helicase DDX58	DDX58	-0.119561	-0.35969	0.375379	0.21115	-0.0191237	-0.0859732	6	0.000363443	0.259585	0.105975	0.997331	0.999926	0.0863248	0.121495	-0.37289	0.0667244	-0.247928	0.0830206	6	-0.0438754	0.210961	0.0861243	0.621494	0.871599	0.113657	0.0690035	-0.0690492	0.357176	-0.0825605	0.131597	6	0.0866372	0.160698	0.0656048	0.216061	0.613166	-0.596367	-0.129322	0.137265	0.095759	-0.126847	0.245986	6	-0.0622545	0.301243	0.122982	0.623682
O95825	Quinone oxidoreductase-like protein 1	CRYZL1	-0.18136	0.177998	0.131517	-0.111675	0.374811	0.11456	6	0.0843084	0.202634	0.0827249	0.332159	0.997586	-0.13789	-0.286915	-0.010995	0.234914	0.140731	0.161523	6	0.0168946	0.20041	0.0818171	0.84055	0.945169	-0.147361	-0.197205	-0.0538585	-0.102686	0.533341	0.196692	6	0.0381537	0.278732	0.113792	0.744331	0.904115	-0.418829	-0.0357817	0.0863843	0.4975	0.0877947	-0.137801	6	0.0132112	0.302429	0.123466	0.916903
O95831	Apoptosis-inducing factor 1, mitochondrial	AIFM1	0.205663	-0.152377	-0.0252557	0.051503	-0.185797	0.179169	6	0.012151	0.164038	0.0669683	0.859644	0.997586	0.264323	0.132187	0.148557	0.0163567	-0.253694	0.0199684	6	0.0546162	0.17694	0.0722354	0.467035	0.82448	0.262124	0.0663587	-0.139881	0.0730091	-0.0441329	-0.100694	6	0.0194641	0.146849	0.059951	0.752123	0.905451	0.0113153	0.0940557	0.0233745	0.0690416	0.0351392	0.0433485	6	0.0460458	0.0305947	0.0124902	0.00420075
O95834	Echinoderm microtubule-associated protein-like 2	EML2	NA	NA	NA	NA	NA	NA	0	NA	NA	NA	NA	NA	NA	NA	NA	NA	NA	NA	0	NA	NA	NA	NA	NA	NA	NA	NA	NA	NA	NA	0	NA	NA	NA	NA	NA	NA	NA	NA	NA	NA	NA	0	NA	NA	NA	NA
O95861	3'(2'),5'-bisphosphate nucleotidase 1	BPNT1	-0.125071	0.196703	0.0522439	0.0489961	0.344327	-0.0484985	6	0.0781167	0.169567	0.0692254	0.285478	0.997586	-0.157169	-0.305345	0.158404	0.0756446	0.193251	0.174943	6	0.023288	0.206615	0.0843502	0.788103	0.922571	-0.109577	-0.295833	0.0876882	-0.0129986	-0.0441329	0.0320612	6	-0.057132	0.13474	0.0550072	0.323439	0.664014	-0.48089	0.20114	0.165555	0.436099	0.0182823	-0.0264061	6	0.0522966	0.307872	0.125688	0.686139
O95865	N(G),N(G)-dimethylarginine dimethylaminohydrolase 2	DDAH2	-0.243926	-0.143682	0.265119	0.178035	0.0298614	-0.349008	6	-0.0439332	0.242176	0.098868	0.666243	0.997586	-0.146427	-0.0491972	-0.317241	0.397989	-0.161368	-0.0151598	6	-0.0485674	0.242905	0.0991657	0.63487	0.872565	-0.236714	-0.323314	-0.220606	-0.298713	0.469578	-0.100694	6	-0.118411	0.298322	0.121789	0.353852	0.676061	0	0.00629724	0.11326	-0.563901	0.240121	0.0514051	6	-0.0254696	0.278302	0.113616	0.827137
O95881	Thioredoxin domain-containing protein 12	TXNDC12	NA	-0.226509	NA	-0.18946	-0.325845	0.0353331	4	-0.17662	0.152584	0.0762921	0.0190468	0.526841	NA	NA	0.316284	-0.337565	-0.240274	-0.542855	4	-0.201103	0.36726	0.18363	0.203369	0.719	NA	NA	-0.281696	-0.21612	-0.214058	-0.533219	4	-0.311273	0.151261	0.0756305	0.0008164	0.0700188	NA	NA	-0.137242	0.858956	0.0375313	-0.0526877	4	0.17664	0.460442	0.230221	0.360213
O95976	Immunoglobulin superfamily member 6	IGSF6	0.504583	-0.77905	0.477807	-0.465219	-0.354134	0.666099	6	0.00834785	0.612361	0.249995	0.974019	0.997586	0.787885	0.918519	-0.330954	0.0726142	-0.695299	0.240235	6	0.1655	0.625469	0.255346	0.531495	0.846437	0.778214	0.749386	-0.189693	-0.217079	-0.144038	0.109229	6	0.181003	0.466135	0.190299	0.363949	0.6848	0.0336831	0.059348	-0.437024	-0.148863	-0.0365196	-0.125423	6	-0.109133	0.180782	0.073804	0.170018
O95989	Diphosphoinositol polyphosphate phosphohydrolase 1	NUDT3	-0.358238	NA	NA	-0.101057	NA	-0.218424	3	-0.225906	0.128754	0.0743359	0.00236366	0.197834	-0.129404	NA	0.0657622	NA	NA	-0.21654	3	-0.0933938	0.144555	0.0834588	0.131131	0.662672	-0.230298	NA	NA	0.00768853	NA	0	3	-0.074203	0.135237	0.0780788	0.189884	0.595443	-0.966317	NA	0.101106	NA	0.173383	NA	3	-0.23061	0.638165	0.368445	0.370878
O96000	NADH dehydrogenase [ubiquinone] 1 beta subcomplex subunit 10	NDUFB10	0.0835866	0.285833	0.190296	0.0920058	0.251628	0.438689	6	0.223673	0.13338	0.0544523	0.00211837	0.197834	0.0917792	0.145819	0.0938916	0.151923	0.307314	0.120495	6	0.15187	0.0801952	0.0327395	0.00092376	0.0552748	0.0623099	-0.159568	0.364952	-0.0263957	0.109421	-0.144817	6	0.0343171	0.194479	0.0793955	0.674747	0.867902	-0.0698214	-0.00252661	0.071511	0.803308	0.307877	0.0719177	6	0.197044	0.323203	0.131947	0.166208
O96005	Cleft lip and palate transmembrane protein 1	CLPTM1	0.297766	-0.636309	0.443699	NA	-0.658316	0.55687	5	0.000741919	0.598729	0.26776	0.997618	0.999926	0.972668	1.10065	NA	-0.212622	-0.803926	0.370368	5	0.285427	0.802939	0.359085	0.401448	0.809671	0.91957	0.559329	-0.0642348	NA	-0.145886	0.344446	5	0.322645	0.442157	0.197739	0.104129	0.511654	-0.0817941	0.0250257	NA	-0.462972	-0.0757963	-0.143701	5	-0.147848	0.186253	0.0832947	0.0808112
O96008	Mitochondrial import receptor subunit TOM40 homolog	TOMM40	0.316857	-0.299129	0.530755	0.110877	-0.520492	0.0811368	6	0.0366676	0.388149	0.158461	0.821672	0.997586	0.544431	0.598795	-0.267422	-0.0978561	-0.2232	0.0924809	6	0.107871	0.380685	0.155414	0.50343	0.839099	0.538748	0.125993	0.265841	0.103568	-0.125683	0.086509	6	0.165829	0.221723	0.090518	0.0968575	0.501743	-0.48089	0.19564	-0.125769	-0.246161	0.0668689	0.0565607	6	-0.0889584	0.24744	0.101017	0.399188
O96011	Peroxisomal membrane protein 11B	PEX11B	NA	NA	NA	NA	NA	NA	0	NA	NA	NA	NA	NA	NA	NA	NA	NA	NA	NA	0	NA	NA	NA	NA	NA	NA	NA	NA	NA	NA	NA	0	NA	NA	NA	NA	NA	NA	NA	NA	NA	NA	NA	0	NA	NA	NA	NA
O96019	Actin-like protein 6A	ACTL6A	0.0399387	0.115219	-0.141264	-0.0298988	0.201002	0.0118741	6	0.0328118	0.118155	0.0482366	0.511801	0.997586	0.011557	-0.452776	0.262513	-0.0754127	0.0144673	-0.0774441	6	-0.0528492	0.232029	0.0947256	0.589171	0.861141	0.156726	-0.090063	-0.00153315	0.0986911	-0.0967919	0.0941222	6	0.0268585	0.106128	0.0433266	0.549184	0.800284	0	-0.119691	0.334961	0.095759	0.167715	-0.0857541	6	0.0654984	0.17055	0.0696267	0.369023
P00167	Cytochrome b5	CYB5A	0.380457	0.0200378	NA	0.0565037	-0.238876	-0.137504	5	0.0161238	0.23612	0.105596	0.869414	0.997586	0.362355	NA	0.188924	0.171707	-0.130975	-0.344728	5	0.0494567	0.282948	0.126538	0.675217	0.879491	0.357508	NA	-0.0884688	0.0291629	0.180474	-0.377701	5	0.0201949	0.278244	0.124434	0.861299	0.946234	0.20114	NA	0.24282	-0.350497	-0.0046685	0.0673845	5	0.0312357	0.235558	0.105345	0.750063
P00338	L-lactate dehydrogenase A chain	LDHA	0.105709	0.049582	-0.0804386	-0.0373381	0.00891243	-0.0859732	6	-0.00659101	0.0757727	0.0309341	0.835556	0.997586	0.0698367	0.220724	-0.148183	-0.0264611	0.0112648	-0.125988	6	0.000198802	0.135834	0.0554539	0.99721	0.998794	0.0692627	0.133593	-0.118929	-0.133462	-0.0252963	-0.109411	6	-0.0307071	0.110954	0.0452967	0.513208	0.778844	-0.130704	-0.111486	-0.0425134	-0.164631	0.221726	0.0910265	6	-0.0227634	0.150175	0.0613087	0.718165
P00352	Retinal dehydrogenase 1	ALDH1A1	0.0546353	0.132706	-0.252433	0.109916	0.122081	-0.364274	6	-0.0328949	0.217948	0.088977	0.719314	0.997586	-0.183282	-0.45964	-0.0062726	-0.0539341	0.0279988	-0.410019	6	-0.180858	0.209977	0.0857227	0.061062	0.528291	-0.0881452	-0.0871157	-0.0427669	-0.0667734	-0.114781	-0.305808	6	-0.117565	0.0953001	0.0389061	0.0128567	0.250083	0.20114	-0.121063	0.256035	-0.332575	0.146596	-0.115725	6	0.00573469	0.230634	0.0941558	0.952634
P00367	Glutamate dehydrogenase 1, mitochondrial	GLUD1	0.453745	-0.135039	0.193036	0.0185691	-0.394694	0.0118741	6	0.0245818	0.287759	0.117477	0.838456	0.997586	0.797931	0.572119	0.0909563	-0.10792	-0.196111	-0.0253556	6	0.188603	0.402395	0.164277	0.277658	0.755765	0.643783	0.355625	-0.00306793	-0.0868091	-0.0861052	-0.100694	6	0.120455	0.309505	0.126355	0.362908	0.684736	-0.302184	0.0459615	-0.108729	0	0.0124571	0.0468069	6	-0.050948	0.135663	0.055384	0.379279
P00387	NADH-cytochrome b5 reductase 3	CYB5R3	0.187997	-0.422906	0.311248	-0.208529	-0.44249	0.0236513	6	-0.0918379	0.316324	0.129139	0.493241	0.997586	0.566799	0.82276	-0.148183	-0.0693329	-0.641384	0.0445464	6	0.0958674	0.525961	0.214723	0.66477	0.876465	0.505814	0.368564	-0.0278491	-0.265239	-0.0355403	0.116724	6	0.110412	0.284449	0.116126	0.364121	0.6848	-0.207325	-0.00505766	-0.114387	-0.0577155	-0.20953	-0.132576	6	-0.121098	0.0811354	0.0331234	0.00441837
P00390	Glutathione reductase, mitochondrial	GSR	-0.0203918	0.159048	-0.0970789	-0.0544877	0.0396794	-0.0986843	6	-0.0119859	0.0985458	0.0402312	0.771858	0.997586	-0.118866	-0.1886	0.118603	-0.227019	0.0468887	-0.148099	6	-0.0861819	0.137747	0.056235	0.156395	0.692675	-0.0823551	0.158641	-0.0771089	-0.0708161	-0.134831	-0.00812788	6	-0.0357664	0.103422	0.0422217	0.416746	0.721736	0.20114	-0.0992652	0.249443	-0.0142139	0.0640557	-0.0294376	6	0.0619536	0.137604	0.0561767	0.295932
P00403	Cytochrome c oxidase subunit 2	MT-CO2	0.531682	-0.946092	0.434465	-0.0172342	-0.602954	0.29059	6	-0.0515904	0.59981	0.244871	0.837365	0.997586	1.09178	1.05482	-0.572499	0.101893	-0.932152	0.269721	6	0.168927	0.82622	0.337303	0.627339	0.872565	0.971522	0.327185	-0.10074	-0.178243	0.143116	0.252187	6	0.235838	0.410655	0.167649	0.189816	0.595443	-0.545741	0.134862	-1.48386	-0.164631	-0.301467	0.246988	6	-0.352308	0.624839	0.255089	0.197324
P00441	Superoxide dismutase [Cu-Zn]	SOD1	-0.247928	0.494367	0.0461948	-0.257956	0.0993122	0.447459	6	0.0969083	0.325047	0.1327	0.481976	0.997586	-0.314213	-0.475786	0.309987	-0.168256	0.510367	0.231698	6	0.0156327	0.390434	0.159394	0.92381	0.971405	-0.559715	-0.361976	0.0644301	-0.258965	0.335571	0.357157	6	-0.0705829	0.380998	0.155542	0.659671	0.860837	-0.0698214	-0.152985	-0.178131	0.920032	-0.252135	-0.341235	6	-0.0123792	0.465953	0.190225	0.949395
P00488	Coagulation factor XIII A chain	F13A1	0.0915266	-0.0135148	-0.0444919	0.128556	-0.0887206	-0.0733732	6	-2.97e-06	0.0898008	0.036661	0.999937	0.999937	0.0268238	0.0620259	-0.233913	0.0918253	-0.0252611	-0.270089	6	-0.0580981	0.155594	0.0635211	0.381913	0.806664	0.0465426	-0.0464738	-0.0200592	-0.102095	-0.0321176	-0.100694	6	-0.0424827	0.0556665	0.0227258	0.091103	0.487434	-0.106042	-0.0254675	-0.0780025	-0.180572	-0.0552594	0.00534222	6	-0.0733335	0.0654209	0.026708	0.020628
P00491	Purine nucleoside phosphorylase	PNP	-0.0135625	0.0668084	-0.148183	0.0609895	0.089893	-0.0484985	6	0.00124113	0.0902761	0.0368551	0.973798	0.997586	-0.108404	-0.209662	-0.028444	0.00487684	0.129698	-0.0880913	6	-0.0500043	0.114997	0.0469473	0.311865	0.778204	-0.0294063	-0.0181291	0.076106	0.00796237	-0.0510441	-0.0920291	6	-0.0177567	0.0569771	0.0232608	0.46287	0.750627	-0.0698214	0.0786003	0.115679	-0.133267	0.133685	0.0439255	6	0.0281336	0.107002	0.0436832	0.534044
P00492	Hypoxanthine-guanine phosphoribosyltransferase	HPRT1	0.0350065	0.00335901	-0.0189002	-0.0341451	0.100355	-0.0859732	6	-4.97e-05	0.0635961	0.025963	0.998511	0.999926	-0.059216	-0.149226	-0.136096	0.0735619	-0.0762982	0.00501808	6	-0.0570427	0.0848902	0.0346563	0.130796	0.662339	-0.0613214	-0.194031	-0.113946	-0.113666	0.0685572	-0.0663425	6	-0.0801249	0.0870555	0.0355403	0.0478145	0.389423	0.0336831	-0.0777922	0.101106	0	0.14881	0.125779	6	0.0552643	0.0860796	0.0351419	0.146885
P00505	Aspartate aminotransferase, mitochondrial	GOT2	0.18206	-0.0536719	0.228193	0.12618	-0.241516	0.0236513	6	0.0441493	0.173905	0.0709963	0.547953	0.997586	0.480723	0.55292	0.0140144	-0.00429329	-0.0831275	0.157021	6	0.18621	0.268534	0.109628	0.120248	0.654882	0.395346	0.335996	0.0497011	-0.0561431	-0.0168148	0.0941222	6	0.133701	0.187989	0.0767463	0.1121	0.518866	-0.465123	0.125636	-0.103093	0.160465	0.0451596	-0.0939819	6	-0.0551563	0.228525	0.0932951	0.567507
P00558	Phosphoglycerate kinase 1	PGK1	0.0167757	0.314961	-0.204767	-0.00676468	0.103479	-0.232363	6	-0.0014464	0.203049	0.0828945	0.986422	0.999926	-0.255319	-0.478107	0	-0.343119	0.208711	-0.276164	6	-0.190666	0.250284	0.102178	0.0916045	0.605015	-0.151397	-0.0294003	0.0212948	-0.0795176	-0.17957	-0.256565	6	-0.112526	0.102626	0.0418969	0.0228648	0.296635	0.462526	-0.132086	0.320356	-0.332575	0.246339	-0.0738128	6	0.0817911	0.306791	0.125247	0.528459
P00747	Plasminogen	PLG	NA	NA	NA	NA	NA	NA	0	NA	NA	NA	NA	NA	NA	NA	NA	NA	NA	NA	0	NA	NA	NA	NA	NA	NA	NA	NA	NA	NA	NA	0	NA	NA	NA	NA	NA	NA	NA	NA	NA	NA	NA	0	NA	NA	NA	NA
P00813	Adenosine deaminase	ADA	-0.0238186	0.11211	-0.0771335	0.110397	0.0298614	-0.579013	6	-0.0712662	0.259595	0.105979	0.516531	0.997586	-0.269236	-0.492114	-0.0444919	0.0216698	0.0616698	-0.15368	6	-0.14603	0.208127	0.0849676	0.116423	0.647729	-0.226036	-0.326786	0.0445102	-0.0558569	0.126366	-0.325986	6	-0.127298	0.193902	0.07916	0.13889	0.548492	0.11984	-0.100618	0.17718	-0.332575	0.202242	0.0781277	6	0.0240326	0.204951	0.083671	0.779802
P00918	Carbonic anhydrase 2	CA2	-0.0376079	0.139845	-0.134377	-0.00415912	0.113843	-0.0362202	6	0.00688731	0.102989	0.0420449	0.873145	0.997586	-0.135764	-0.0320425	0.10993	0.0782911	0.0953291	-0.137001	6	-0.00354292	0.114415	0.0467098	0.941035	0.976921	-0.0331246	0.0583954	0.0310758	0.13073	-0.0702222	-0.190331	6	-0.0122462	0.11209	0.0457604	0.794434	0.921393	0.351165	-0.0844682	0.0814436	-0.297386	0.0682734	-0.0245903	6	0.0157396	0.214151	0.0874267	0.860723
P01023	Alpha-2-macroglobulin	A2M	-0.0851446	0.0964684	-0.00313289	0.0978388	0.0483507	-0.0859732	6	0.0114012	0.0837702	0.0341991	0.745734	0.997586	-0.216602	-0.295077	0.0140144	0.10375	-0.0384741	0.111217	6	-0.0535286	0.168289	0.0687035	0.453949	0.821696	-0.271427	-0.258882	-0.159428	0.00604444	0.0875612	-0.118181	6	-0.119052	0.143346	0.0585206	0.0692972	0.434144	0.0225426	-0.119691	0.0489096	0.160465	0.0284201	-0.228949	6	-0.0147171	0.137768	0.0562437	0.798889
P01024	Complement C3	C3	NA	-0.0583333	0.0031261	0.172979	NA	NA	3	0.0392572	0.119814	0.0691747	0.41473	0.997586	NA	-0.17724	-0.169143	NA	-0.210059	NA	3	-0.185481	0.0216672	0.0125096	8.28e-08	0.000121417	NA	-0.13197	-0.249461	-0.0331413	NA	NA	3	-0.138191	0.108294	0.0625234	0.0118203	0.248543	NA	0.147452	0.0310826	NA	NA	-0.0508385	3	0.0425654	0.0996427	0.0575287	0.295621
P01111	GTPase NRas	NRAS	NA	NA	NA	NA	NA	NA	0	NA	NA	NA	NA	NA	NA	NA	NA	NA	NA	NA	0	NA	NA	NA	NA	NA	NA	NA	NA	NA	NA	NA	0	NA	NA	NA	NA	NA	NA	NA	NA	NA	NA	NA	0	NA	NA	NA	NA
P01116	GTPase KRas	KRAS	0.461118	-0.187689	0.203945	-0.154948	-0.0887206	0.11456	6	0.0580442	0.250695	0.102346	0.583127	0.997586	0.517664	0.287838	-0.0887348	0.00249024	-0.320717	-0.125988	6	0.0454254	0.304978	0.124507	0.722826	0.902207	0.543749	0.120905	-0.0490946	-0.223816	0.246783	-0.0163018	6	0.103704	0.268114	0.109457	0.365746	0.686535	-0.529253	0.125636	-0.263558	0.197939	0.107055	-0.00238069	6	-0.0607602	0.280661	0.114579	0.607485
P01583	Interleukin-1 alpha	IL1A	NA	NA	NA	NA	NA	NA	0	NA	NA	NA	NA	NA	NA	NA	NA	NA	NA	NA	0	NA	NA	NA	NA	NA	NA	NA	NA	NA	NA	NA	0	NA	NA	NA	NA	NA	NA	NA	NA	NA	NA	NA	0	NA	NA	NA	NA
P01584	Interleukin-1 beta	IL1B	-0.276256	-0.0294438	-1.77181	-0.392545	0.089893	0.375758	6	-0.334067	0.755016	0.308234	0.303888	0.997586	-0.0815524	-0.430127	-0.0771335	0.0953757	-0.0908494	-0.0774441	6	-0.110288	0.172033	0.070232	0.147408	0.686754	-0.149378	-0.4577	-0.0270682	-0.15078	0.350071	0.00808235	6	-0.0711287	0.26364	0.10763	0.523634	0.782924	-0.302184	0.0508437	0.231713	-0.0142139	0.0640557	0.028266	6	0.00974678	0.174428	0.0712099	0.893847
P01589	Interleukin-2 receptor subunit alpha	IL2RA	NA	NA	NA	NA	NA	NA	0	NA	NA	NA	NA	NA	NA	NA	NA	NA	NA	NA	0	NA	NA	NA	NA	NA	NA	NA	NA	NA	NA	NA	0	NA	NA	NA	NA	NA	NA	NA	NA	NA	NA	NA	0	NA	NA	NA	NA
P01730	T-cell surface glycoprotein CD4	CD4	NA	NA	NA	NA	NA	NA	0	NA	NA	NA	NA	NA	NA	NA	NA	NA	NA	NA	0	NA	NA	NA	NA	NA	NA	NA	NA	NA	NA	NA	0	NA	NA	NA	NA	NA	NA	NA	NA	NA	NA	NA	0	NA	NA	NA	NA
P01891	HLA class I histocompatibility antigen, A-68 alpha chain	HLA-A	0.723744	-0.393158	0.36083	-0.124069	-0.369932	0.136419	6	0.055639	0.438373	0.178965	0.762266	0.997586	0.815619	0.687423	0.0492225	-0.0305285	-0.410199	-0.00503559	6	0.184417	0.470185	0.191952	0.359335	0.79474	0.82415	0.398311	-0.0925477	-0.0348326	-0.0843318	0.0478285	6	0.17643	0.366139	0.149476	0.265186	0.636645	-0.260764	0.038607	-0.381395	-0.133267	-0.239336	0.0118449	6	-0.160718	0.164408	0.0671194	0.037667
P01911	HLA class II histocompatibility antigen, DRB1-15 beta chain	HLA-DRB1	0.342368	-0.496906	0.259902	-0.0198635	-0.151879	0.125531	6	0.00985868	0.306698	0.125209	0.938794	0.997586	0.427074	0.748263	0.0806355	0.0886411	-0.576104	-0.0459659	6	0.120424	0.448028	0.182907	0.525155	0.845719	0.382843	0.441813	-0.187074	0.0593341	-0.102165	-0.0163018	6	0.0964083	0.258929	0.105707	0.383213	0.698212	-0.449526	0.07501	-0.469284	0.095759	-0.0830539	0.0439255	6	-0.131195	0.261783	0.106873	0.247716
P02545	Prelamin-A/C	LMNA	-0.0780025	0.197681	-0.215628	0.0144632	0.0719317	-0.42701	6	-0.0727608	0.222537	0.0908503	0.44181	0.997586	-0.241536	-0.436884	0.179283	-0.280507	0.150225	-0.187627	6	-0.136174	0.247606	0.101085	0.207671	0.721357	-0.318294	-0.0989412	-0.0467184	0.0564247	-0.253371	-0.227806	6	-0.148118	0.142075	0.0580018	0.0286827	0.323535	0.24972	-0.103327	0.127711	-0.212994	0.0836338	-0.164213	6	-0.00324475	0.183636	0.0749689	0.966329
P02649	Apolipoprotein E	APOE	0.318211	0.0100537	-0.0804386	0.0124059	-0.103052	0.251062	6	0.0680403	0.175419	0.0716144	0.364462	0.997586	0.502728	0.567624	0.176517	0.0429221	-0.355433	0.10188	6	0.172706	0.336357	0.137317	0.23707	0.740709	0.41731	0.37499	-0.307065	0.187922	0.164155	0.138976	6	0.162715	0.257594	0.105162	0.152836	0.562251	-0.316259	0.363972	0.115679	0.173065	-0.241075	-0.0545393	6	0.00680693	0.259477	0.105931	0.950031
P02745	Complement C1q subcomponent subunit A	C1QA	NA	NA	NA	NA	NA	NA	0	NA	NA	NA	NA	NA	NA	NA	NA	NA	NA	NA	0	NA	NA	NA	NA	NA	NA	NA	NA	NA	NA	NA	0	NA	NA	NA	NA	NA	NA	NA	NA	NA	NA	NA	0	NA	NA	NA	NA
P02746	Complement C1q subcomponent subunit B	C1QB	NA	NA	NA	NA	NA	NA	0	NA	NA	NA	NA	NA	NA	NA	NA	NA	NA	NA	0	NA	NA	NA	NA	NA	NA	NA	NA	NA	NA	NA	0	NA	NA	NA	NA	NA	NA	NA	NA	NA	NA	NA	0	NA	NA	NA	NA
P02747	Complement C1q subcomponent subunit C	C1QC	NA	-0.346803	0.539394	-0.321409	-0.0191237	0.347923	5	0.0399964	0.396213	0.177192	0.808154	0.997586	NA	0.257464	-0.259908	0.119253	-0.305663	0.269721	5	0.0161735	0.279702	0.125087	0.889256	0.958526	NA	-0.119872	-0.0467184	-0.422029	0.184893	0.203747	5	-0.0399961	0.256106	0.114534	0.707848	0.887307	NA	0.0641852	-0.426428	0.584963	-0.130065	0.0565607	5	0.029843	0.368716	0.164895	0.84555
P02749	Beta-2-glycoprotein 1	APOH	NA	NA	NA	NA	NA	NA	0	NA	NA	NA	NA	NA	NA	NA	NA	NA	NA	NA	0	NA	NA	NA	NA	NA	NA	NA	NA	NA	NA	NA	0	NA	NA	NA	NA	NA	NA	NA	NA	NA	NA	NA	0	NA	NA	NA	NA
P02751	Fibronectin	FN1	NA	NA	NA	NA	NA	NA	0	NA	NA	NA	NA	NA	NA	NA	NA	NA	NA	NA	0	NA	NA	NA	NA	NA	NA	NA	NA	NA	NA	NA	0	NA	NA	NA	NA	NA	NA	NA	NA	NA	NA	NA	0	NA	NA	NA	NA
P02765	Alpha-2-HS-glycoprotein	AHSG	0.226004	0.120384	-0.137817	-0.13714	0.135369	-1.11151	6	-0.150785	0.494111	0.20172	0.471976	0.997586	-0.375614	0.308186	0.452873	-0.3037	0.351669	-1.06687	6	-0.105577	0.587947	0.240028	0.669399	0.878015	-0.656762	0.115798	-0.321354	0.00878356	-0.460895	-1.24691	6	-0.426891	0.494348	0.201817	0.0605062	0.418761	0.305936	0.364952	0.536143	-1.08746	-0.33821	0.229849	6	0.0018679	0.610575	0.249266	0.994168
P02768	Serum albumin	ALB	1.75657	-0.0409303	0.0522439	-0.0156589	0.121054	-0.0733732	6	0.299985	0.716979	0.292705	0.329577	0.997586	0.0512928	0.300081	0.180664	-0.281476	-0.409126	-0.377004	6	-0.0892613	0.305372	0.124667	0.490376	0.83398	-0.26049	0.0260949	-0.772909	-0.212606	-0.221835	-0.544996	6	-0.331123	0.282666	0.115398	0.0166857	0.260217	0.368867	-0.00759315	0.279954	0.293359	-0.125776	-0.207503	6	0.100218	0.24461	0.0998616	0.339252
P02786	Transferrin receptor protein 1	TFRC	0.253158	-0.201802	0.298582	-0.212734	-0.174402	0	6	-0.00619974	0.232123	0.0947638	0.949127	0.997586	0.547081	0.66866	-0.228403	0.141296	-0.169521	0.0347654	6	0.165646	0.369824	0.15098	0.298296	0.770977	0.52617	0.240689	0.164894	-0.0572885	0.0653654	0.0399664	6	0.163299	0.205489	0.0838904	0.0802018	0.462897	-0.0698214	-0.0553219	-0.408941	-0.148863	-0.17755	0.0462311	6	-0.135711	0.155232	0.0633732	0.0578924
P02788	Lactotransferrin	LTF	0.234634	-0.154871	0.0031261	0.0520038	NA	NA	4	0.0337233	0.160419	0.0802097	0.609298	0.997586	0	-0.252731	0.516606	NA	-0.366846	NA	4	-0.0257427	0.392717	0.196358	0.872405	0.950889	-0.380879	-0.453898	-0.50922	-0.120833	NA	NA	4	-0.366207	0.17182	0.0859099	0.000652273	0.0637488	-0.207325	0.133712	-0.638303	NA	NA	-0.144359	4	-0.214069	0.319286	0.159643	0.128299
P02792	Ferritin light chain	FTL	0.371355	0.562746	-0.127524	-0.0214434	0.136386	0.251062	6	0.19543	0.254474	0.103889	0.0893542	0.864914	0.597798	-0.165969	0.0109118	-0.315065	0.324188	0.0877585	6	0.0899369	0.331228	0.135223	0.52103	0.845719	0.176178	0.146171	-0.0177304	-0.23123	0.251004	0.153623	6	0.0796693	0.175901	0.0718113	0.293213	0.650523	0.786102	-0.0500852	-0.0157961	1.22844	-0.116704	-0.0782008	6	0.292293	0.572173	0.233589	0.2393
P02794	Ferritin heavy chain	FTH1	0.508147	0.305922	-0.165628	-0.139426	0.0309556	0.0584167	6	0.0997312	0.262056	0.106984	0.373189	0.997586	0.403874	-0.105505	0.303662	-0.538078	-0.0252611	-0.28839	6	-0.0416162	0.354796	0.144845	0.779736	0.917844	0.171339	0.362109	-0.227766	-0.248461	0.143116	-0.0411052	6	0.0265386	0.241676	0.0986637	0.793413	0.921301	1.03922	-0.0684973	0.0690172	0.889817	-0.427768	-0.179621	6	0.220362	0.60085	0.245296	0.390117
P04004	Vitronectin	VTN	-0.343176	-0.172449	0.148557	0.216075	0.127206	-0.190943	6	-0.0357884	0.22857	0.0933134	0.709355	0.997586	-0.187681	-0.164099	0.0938916	0.14797	0.034323	0.314873	6	0.0398796	0.191648	0.0782399	0.621314	0.871599	-0.121402	-0.125908	-0.106503	0.258438	0.10787	0.175318	6	0.0313023	0.170422	0.0695744	0.66237	0.862375	-0.0579473	0.0881309	0.0361985	0.234465	0.0260128	0.00771021	6	0.0557617	0.0994878	0.0406157	0.199781
P04040	Catalase	CAT	0.0899421	0.0592972	-0.120702	-0.0288391	0.177479	0.0584167	6	0.0392656	0.102633	0.0418996	0.370769	0.997586	-0.059216	-0.274757	0.101204	-0.224221	-0.0518094	-0.104211	6	-0.102168	0.134483	0.0549027	0.0923781	0.605552	-0.0312642	0.00966931	-0.0941824	-0.0121654	-0.0825605	-0.074854	6	-0.0475595	0.0422781	0.0172599	0.0202864	0.278526	0.150867	-0.0671743	0.247238	0.0690416	-0.00614592	-0.100981	6	0.0488076	0.133498	0.0545003	0.391541
P04066	Tissue alpha-L-fucosidase	FUCA1	0.0931094	0.0463291	-0.0542071	0.0550053	-0.105455	-0.111508	6	-0.0127877	0.0887168	0.0362185	0.731364	0.997586	-0.0774654	0.058827	0.162604	-0.24865	-0.0728956	-0.15368	6	-0.05521	0.147222	0.060103	0.379933	0.806664	-0.0575299	0.226545	-0.227766	-0.00413578	-0.185261	-0.00812788	6	-0.0427125	0.161225	0.0658199	0.531004	0.786426	-0.0698214	-0.0965635	-0.0131514	-0.164631	-0.127919	0.0932581	6	-0.063138	0.092323	0.0376907	0.124841
P04075	Fructose-bisphosphate aldolase A	ALDOA	-0.0221042	0.192785	-0.155136	0.0211293	0.0483507	-0.0986843	6	-0.00227653	0.121831	0.0497372	0.964394	0.997586	-0.174525	-0.340815	0.0217418	-0.27978	0.103623	-0.228269	6	-0.149671	0.175385	0.0716007	0.0630914	0.528291	-0.105656	-0.0522101	-0.06664	0.00522169	-0.116592	-0.285909	6	-0.103631	0.0992559	0.040521	0.0284971	0.323535	0.305936	-0.0858072	0.28426	-0.0285692	0.303511	0.00237676	6	0.130285	0.185935	0.0759078	0.116856
P04080	Cystatin-B	CSTB	-0.239935	0.227667	0.105573	-0.00103866	0.080412	0.230884	6	0.0672605	0.17503	0.0714557	0.368739	0.997586	-0.196518	-0.244804	0.175131	0.0854499	0.0639898	-0.0668748	6	-0.0306042	0.167014	0.0681831	0.663107	0.876465	-0.232433	-0.285661	0.0526589	-0.0416177	0.085987	-0.074854	6	-0.0826534	0.14976	0.0611392	0.206194	0.60699	-0.0938669	0.0484046	-0.0237595	0.270089	0.17816	-0.215077	6	0.0273252	0.177868	0.0726144	0.714551
P04083	Annexin A1	ANXA1	0.0978473	0.271046	-0.110531	0.0924928	0.0930396	-0.137504	6	0.0510652	0.152138	0.06211	0.430145	0.997586	-0.0774654	-0.160367	-0.0332396	0.0202942	0.278967	-0.164907	6	-0.0227862	0.1644	0.067116	0.741252	0.907794	-0.169698	-0.0608577	-0.104854	-0.0490045	-0.120222	-0.237329	6	-0.123661	0.0706018	0.0288231	0.00158537	0.10105	0.191224	-0.0203379	0.18411	-0.314873	0.291134	0.297701	6	0.104826	0.235574	0.0961727	0.30129
P04150	Glucocorticoid receptor	NR3C1	NA	NA	NA	NA	NA	NA	0	NA	NA	NA	NA	NA	NA	NA	NA	NA	NA	NA	0	NA	NA	NA	NA	NA	NA	NA	NA	NA	NA	NA	0	NA	NA	NA	NA	NA	NA	NA	NA	NA	NA	NA	0	NA	NA	NA	NA
P04156	Major prion protein	PRNP	0.0366524	-0.0665271	0.293484	-0.317522	0.0044631	NA	5	-0.00988993	0.219234	0.0980442	0.913475	0.997586	0.304026	0.57995	-0.153395	-0.102344	0.368035	NA	5	0.199254	0.316116	0.141371	0.152861	0.686754	0.295119	0.259335	0.564126	-0.0835963	0.225494	NA	5	0.252095	0.230577	0.103117	0.0240625	0.30055	-0.966317	0.276019	-0.25104	0.882164	NA	0.086553	5	0.00547562	0.68164	0.304838	0.984558
P04179	Superoxide dismutase [Mn], mitochondrial	SOD2	0.314145	0.0635941	0.222839	-0.0501812	-0.345589	0.0698214	6	0.0457717	0.23093	0.0942768	0.63778	0.997586	0.691786	0.438201	0.062769	0.243866	-0.108158	-0.300721	6	0.17129	0.363342	0.148334	0.275036	0.755765	0.446974	-0.0841745	-0.0443462	0.0342802	0.0476832	-0.681318	6	-0.0468169	0.364233	0.148698	0.75935	0.907654	-0.529253	0.161062	0.132496	-0.133267	0.275816	0.064544	6	-0.00476687	0.290334	0.118528	0.968712
P04181	Ornithine aminotransferase, mitochondrial	OAT	NA	NA	0.389782	-0.16132	-0.285786	0.0118741	4	-0.0113626	0.293968	0.146984	0.924509	0.997586	NA	0.650711	-0.192198	0.0298959	NA	0.302699	4	0.197777	0.363512	0.181756	0.205988	0.721357	NA	0.351286	NA	-0.423506	0.0969701	0.258976	4	0.0709316	0.345979	0.17299	0.618038	0.838412	NA	0.038607	-0.354364	0.0140752	-0.188131	NA	4	-0.122453	0.185002	0.0925008	0.132565
P04229	HLA class II histocompatibility antigen, DRB1-1 beta chain	HLA-DRB1	0.585525	-0.424409	0.0461948	-0.0325513	-0.121169	0.179169	6	0.0387931	0.33583	0.137102	0.782985	0.997586	0.339611	0.680155	0.0248212	0.0193108	-0.558153	0.0590947	6	0.0941401	0.41007	0.16741	0.586274	0.860716	0.409113	0.435678	-0.163713	-0.0979633	-0.0754971	0.0941222	6	0.10029	0.263741	0.107672	0.373567	0.691914	0.230484	-0.0229004	-0.395102	-0.0725125	-0.244558	0.0462311	6	-0.0763931	0.219973	0.0898038	0.414859
P04264	Keratin, type II cytoskeletal 1	KRT1	-0.641749	-0.516015	-0.26366	-1.77679	-0.0875327	1.83936	6	-0.241065	1.17872	0.481209	0.627244	0.997586	-0.292733	0.130664	1.33873	-0.825817	-1.2138	0.478949	6	-0.0640015	0.922504	0.376611	0.868446	0.950889	-0.284663	0.652203	-0.876002	-1.07865	-0.949086	1.34125	6	-0.199157	0.989848	0.404104	0.63277	0.846773	-0.81876	1.3156	-0.622093	-0.246161	-0.767793	-0.564884	6	-0.284014	0.809122	0.330323	0.410033
P04406	Glyceraldehyde-3-phosphate dehydrogenase	GAPDH	0.0448542	0.201585	-0.176198	0.153041	0.127206	-0.0484985	6	0.0503317	0.141739	0.0578646	0.404794	0.997586	-0.123072	-0.349289	0	-0.0391075	0.230218	-0.115058	6	-0.0660513	0.189072	0.0771882	0.412188	0.810905	-0.00546821	-0.090063	0.0474787	0.0580124	-0.0825605	-0.144817	6	-0.0362362	0.0820617	0.0335015	0.304811	0.654531	0.296718	-0.00759315	0.218272	-0.196692	0.26891	0.0479578	6	0.104595	0.191521	0.078188	0.210607
P04424	Argininosuccinate lyase	ASL	-0.4156	-0.153623	-0.256166	-0.305924	0.0287663	0.0353331	6	-0.177869	0.183186	0.0747854	0.0387186	0.679063	0	0.0280785	0.134371	-0.170723	-0.343085	0.00501808	6	-0.0577234	0.170722	0.0696971	0.426879	0.815043	-0.17585	0.146171	-0.24855	-0.228647	-0.164502	0.160891	6	-0.085081	0.187542	0.0765637	0.292466	0.650523	-1.0114	0.219685	0.0130326	0.584963	-0.216924	-0.0744388	6	-0.0808479	0.534216	0.218093	0.71859
P04792	Heat shock protein beta-1	HSPB1	-0.228028	0.11832	0.142899	0.0944391	-0.342751	0.703189	6	0.0813445	0.3654	0.149174	0.597499	0.997586	-0.0491764	0.0507986	0.232195	-0.417066	-0.127441	-0.364007	6	-0.11245	0.247277	0.100951	0.291375	0.76463	-0.26049	-0.172005	-0.433802	-0.22253	-0.283575	-0.356792	6	-0.288199	0.0943484	0.0385176	2.11e-05	0.00881806	0.462526	-0.0527012	0.0336428	0.467126	-0.0701195	-0.219224	6	0.103542	0.291444	0.118981	0.404578
P04839	Cytochrome b-245 heavy chain	CYBB	0.668549	-0.456352	0.477807	0.0694249	-0.456222	-0.204618	6	0.0164314	0.476806	0.194655	0.934394	0.997586	0.836347	0.979	-0.0141519	-0.131753	-0.467126	-0.0253556	6	0.19616	0.576793	0.235475	0.424271	0.815043	0.812802	0.576159	-0.00460435	-0.0501443	-0.147737	-0.109411	6	0.179511	0.408802	0.166893	0.307369	0.655423	-0.418829	0.0113153	-0.398549	-0.196692	-0.237022	0.0565607	6	-0.197203	0.19956	0.0814699	0.0360271
P04843	Dolichyl-diphosphooligosaccharide--protein glycosyltransferase subunit 1	RPN1	0.310068	-0.847997	0.459716	-0.0615134	-0.611466	0.0236513	6	-0.121257	0.513146	0.209491	0.575518	0.997586	0.935738	1.16974	-0.215628	0.125847	-0.886637	0.0639118	6	0.198829	0.756207	0.30872	0.534041	0.846437	0.927244	0.621905	-0.177511	0.10203	0.0116548	0.00808235	6	0.248901	0.428242	0.174829	0.184984	0.588896	-0.359328	0.0641852	-0.802128	-0.297386	-0.151703	-0.0119429	6	-0.259717	0.310973	0.126954	0.06799
P04844	Dolichyl-diphosphooligosaccharide--protein glycosyltransferase subunit 2	RPN2	0.310068	-0.57658	0.331286	0.010861	-0.479405	0.200078	6	-0.0339486	0.40035	0.163442	0.839624	0.997586	0.789005	0.90878	-0.259908	0.00129546	-0.601618	0.0924809	6	0.155006	0.590305	0.240991	0.534564	0.846753	0.73951	0.515405	-0.00922344	0.082921	0.071742	0.116724	6	0.252846	0.30155	0.123107	0.0670723	0.427948	-0.233797	0.0138178	-0.412422	0.147754	-0.114578	-0.102895	6	-0.11702	0.194076	0.0792313	0.170476
P04899	Guanine nucleotide-binding protein G(i) subunit alpha-2	GNAI2	0.355616	-0.248979	0.236185	0.06893	-0.233611	0.0353331	6	0.0355792	0.24381	0.0995349	0.72818	0.997586	0.527089	0.653895	-0.0542071	0.017736	-0.136292	0.115864	6	0.187347	0.325595	0.132924	0.189038	0.719	0.534986	0.370709	0.0310758	0.0497904	0	-0.0327899	6	0.158962	0.235177	0.0960107	0.128788	0.536495	-0.434096	0.0532786	-0.226325	-0.0577155	-0.0804577	0.0786909	6	-0.111104	0.192059	0.0784077	0.186874
P04920	Anion exchange protein 2	SLC4A2	0.504583	-0.0191836	NA	NA	NA	-0.0119726	3	0.157809	0.300337	0.1734	0.207074	0.997586	0.491767	NA	NA	NA	-0.00972607	0.179389	3	0.220477	0.253259	0.146219	0.0547258	0.507728	0.306932	NA	-0.265949	NA	NA	0.131597	3	0.0575268	0.293535	0.169473	0.620084	0.839762	0.230484	NA	NA	NA	-0.0532217	-0.4354	3	-0.0860458	0.334153	0.192923	0.517583
P05023	Sodium/potassium-transporting ATPase subunit alpha-1	ATP1A1	0.5844	-0.116692	0.270318	-0.122372	-0.185797	0.200078	6	0.104989	0.300534	0.122692	0.412192	0.997586	0.737739	0.660241	-0.110531	-0.0589103	-0.0977481	0.0971879	6	0.204663	0.390779	0.159535	0.228472	0.737753	0.801365	0.464086	0.171712	-0.0180079	-0.0932209	0.0478285	6	0.22896	0.341705	0.1395	0.131771	0.538749	-0.359328	-0.0448675	-0.361075	-0.0142139	-0.148981	0.0965989	6	-0.138644	0.188627	0.0770065	0.101982
P05026	Sodium/potassium-transporting ATPase subunit beta-1	ATP1B1	0.53518	-0.168664	0.355948	0.0434657	-0.250794	0.29059	6	0.134288	0.310675	0.126833	0.314605	0.997586	0.701332	1.15558	-0.0903997	-0.00729619	-0.14788	0.00501808	6	0.269393	0.533278	0.21771	0.244208	0.742757	0.776091	0.66799	0.0415356	0.117086	-0.140348	-0.100694	6	0.226943	0.396176	0.161738	0.190851	0.597126	-0.0698214	-0.0165026	-0.364442	-0.164631	-0.108747	0.061128	6	-0.110503	0.146537	0.0598236	0.0944872
P05091	Aldehyde dehydrogenase, mitochondrial	ALDH2	0.250323	-0.0583333	0.131517	0.147896	-0.126039	0.0584167	6	0.0672967	0.139542	0.0569677	0.26481	0.997586	0.533784	0.380435	-0.0252557	0.0948157	-0.0434604	-0.0100888	6	0.155038	0.243743	0.0995076	0.150278	0.686754	0.465538	0.207467	0.102036	0.0396474	0.0749197	-0.0494687	6	0.140023	0.180096	0.0735238	0.0859871	0.473899	-0.388772	0.0262657	-0.148806	0.0418202	-0.362605	0.0200788	6	-0.135336	0.198855	0.081182	0.126465
P05107	Integrin beta-2	ITGB2	0.666424	-0.315776	0.321302	-0.174149	-0.436428	0.046921	6	0.0180491	0.416681	0.170109	0.917599	0.997586	0.914349	0.952527	-0.158625	-0.111578	-0.364764	0.0249176	6	0.209471	0.574693	0.234617	0.392932	0.80738	1.00363	0.736134	0.0790103	-0.0365259	-0.116592	-0.0245223	6	0.273523	0.473721	0.193396	0.18764	0.59209	-0.233797	-0.0152265	-0.505996	-0.180572	-0.158806	0.0702194	6	-0.170696	0.199428	0.0814161	0.0624338
P05109	Protein S100-A8	S100A8	0.195384	-0.0583333	0.0309603	0.167443	-0.0442544	-0.333901	6	-0.00711687	0.191686	0.0782555	0.929333	0.997586	0.10802	0.187424	-0.172666	0.111707	0.153134	-0.0827579	6	0.05081	0.14415	0.0588491	0.408151	0.809671	-0.0256975	-0.035069	0.0905692	0.0224017	0.00333957	-0.26628	6	-0.0351227	0.121745	0.0497023	0.495912	0.768835	-0.0229004	0.0726115	-0.145907	-0.0577155	0.218357	0.0142022	6	0.013108	0.124312	0.0507501	0.801425
P05114	Non-histone chromosomal protein HMG-14	HMGN1	0.75107	NA	NA	-1.12068	0.368765	1.14723	4	0.286596	0.990554	0.495277	0.485086	0.997586	0.483492	NA	0	-1.85654	NA	0.381988	4	-0.247764	1.09253	0.546264	0.581927	0.860716	-0.0689346	NA	NA	-1.23771	0.495897	0.881819	4	0.0177682	0.923567	0.461783	0.962375	0.986512	2.64067	NA	-0.502282	2.62678	-0.482927	NA	4	1.07056	1.80501	0.902507	0.17189
P05120	Plasminogen activator inhibitor 2	SERPINB2	0.115088	0.0859454	-0.165628	0.207558	0.0867396	-0.204618	6	0.0208474	0.16609	0.0678059	0.764803	0.997586	-0.04518	-0.0578517	-0.107156	0.0748876	0.189005	-0.210711	6	-0.0261675	0.140351	0.0572981	0.657652	0.876465	0.00181814	-0.0930163	0.0804602	-0.0490045	0.0411991	-0.315862	6	-0.0557343	0.141675	0.0578386	0.357961	0.679755	-0.0114048	0.0225426	0.0182128	-0.0142139	0.304703	0.230356	6	0.0916993	0.139016	0.056753	0.137219
P05141	ADP/ATP translocase 2	SLC25A5	0.746049	-0.756149	0.560768	0.130928	-0.983334	0.0698214	6	-0.0386528	0.696105	0.284184	0.89451	0.997586	1.2334	1.44005	-0.334895	0.0871403	-0.941429	0.0347654	6	0.253171	0.918442	0.374953	0.514851	0.843792	1.23842	0.874092	-0.0506808	0.082401	-0.00334732	-0.100694	6	0.340031	0.569823	0.232629	0.174528	0.57952	-0.373975	0.148591	-1.18705	-0.387023	-0.239336	0.00474962	6	-0.339006	0.466594	0.190486	0.10548
P05161	Ubiquitin-like protein ISG15	ISG15	-0.272175	0.105874	0.0909563	-0.285532	NA	0.498989	5	0.0276225	0.324139	0.14496	0.837512	0.997586	-0.133641	-0.347165	-0.201165	NA	0	0.306768	5	-0.0750405	0.247387	0.110635	0.4716	0.826993	-0.0862126	-0.31985	-0.0795357	-0.166453	NA	0.168123	5	-0.0967858	0.176916	0.0791193	0.20839	0.607365	-0.316259	-0.407066	0.292835	NA	-0.0370229	-0.35486	5	-0.164475	0.293049	0.131056	0.197852
P05198	Eukaryotic translation initiation factor 2 subunit 1	EIF2S1	-0.0480371	0.141879	-0.0509614	-0.0125135	0.0155608	-0.111508	6	-0.0109301	0.0861978	0.0351901	0.762481	0.997586	-0.23697	-0.0578517	0.108479	-0.0923187	0.14804	0.0100188	6	-0.0201005	0.140985	0.0575569	0.73416	0.905577	-0.182028	-0.00138587	0.0991781	-0.0157794	-0.166377	0	6	-0.0443988	0.108697	0.0443754	0.340651	0.671437	0.0774045	0.103485	0.12291	0.121991	0.0298625	-0.0245903	6	0.0718438	0.0586797	0.0239559	0.0133664
P05204	Non-histone chromosomal protein HMG-17	HMGN2	0.617771	-0.893085	0.645233	-1.04054	0.210691	1.42986	6	0.161656	0.960249	0.39202	0.688772	0.997586	0.265932	1.66708	0.298582	-2.28172	-1.99839	0.521594	6	-0.254485	1.55063	0.633043	0.69614	0.887041	0.14361	0.702464	-1.06985	-1.07632	0.765436	0.929408	6	0.0657908	0.920962	0.375981	0.864584	0.946234	2.32873	0.350175	-0.462052	3.29624	-0.516221	-0.25426	6	0.790435	1.62522	0.663493	0.261034
P05362	Intercellular adhesion molecule 1	ICAM1	0.503393	-0.261018	0.142899	0.0323407	-0.244161	0.147226	6	0.0534467	0.28536	0.116498	0.656203	0.997586	0.574611	0.486618	0.0201996	-0.0537271	-0.332875	0.120495	6	0.135887	0.341995	0.139619	0.353372	0.794143	0.60364	0.316096	-0.0714624	0.133744	-0.0878808	0.0161197	6	0.15171	0.267276	0.109115	0.194584	0.598578	-0.373975	0.101134	-0.354364	-0.229482	-0.0961053	0.0820657	6	-0.145121	0.208773	0.0852313	0.119455
P05386	60S acidic ribosomal protein P1	RPLP1	0.153521	-0.0665271	-0.222914	0.0812503	0.0265738	0.21042	6	0.0303873	0.157308	0.0642208	0.646252	0.997586	-0.114672	0.0165829	-0.174431	-0.28463	0.0256201	-0.137001	6	-0.111422	0.118154	0.0482361	0.0435131	0.470777	-0.0462146	0.00138587	0.111287	0.0447278	0.0985323	0.0320612	6	0.0402966	0.059189	0.0241638	0.12635	0.533584	0.669527	0.121001	-0.202027	-0.0577155	-0.402905	-0.0669443	6	0.0101561	0.366946	0.149805	0.947285
P05387	60S acidic ribosomal protein P2	RPLP2	0.0117634	-0.0490256	-0.0252557	-0.719251	-0.00223674	0.596837	6	-0.0311948	0.417344	0.17038	0.858387	0.997586	0.339611	0.04596	-0.127524	-0.78952	-0.244096	0.453479	6	-0.0536817	0.448328	0.183029	0.775292	0.915939	-0.0275507	-0.175131	-0.25585	-0.858997	0.0605644	0.97135	6	-0.0476024	0.594703	0.242786	0.848485	0.940777	1.0774	-0.286704	-0.341037	0.719892	-1.04409	-0.555239	6	-0.0716286	0.805627	0.328896	0.831976
P05388	60S acidic ribosomal protein P0	RPLP0	-0.00337868	0.221912	-0.151655	0.0575017	0.0961793	-0.163976	6	0.00943051	0.149109	0.0608734	0.879967	0.997586	-0.144288	-0.0912204	-0.0903997	0.0193108	0.148768	-0.0721498	6	-0.0383298	0.106026	0.043285	0.39667	0.808787	-0.065123	0.0179055	0.0393006	0.0680275	-0.0050239	-0.100694	6	-0.00760123	0.064112	0.0261736	0.777431	0.914277	0.259243	-0.0711468	0.108411	-0.387023	0.156754	0.0954862	6	0.026954	0.229407	0.0936552	0.779376
P05413	Fatty acid-binding protein, heart	FABP3	-0.121395	0.501511	-0.193987	-0.0528713	0.123108	-0.411069	6	-0.0257839	0.312032	0.127387	0.843657	0.997586	-0.288003	-0.217398	0.088015	0.0165538	0.499551	0	6	0.0164532	0.277905	0.113454	0.887576	0.957506	-0.182028	0.0637092	0.408318	0.0989482	-0.16263	-0.0920291	6	0.0223813	0.221639	0.0904838	0.80964	0.928742	0.0336831	-0.134855	0.0615096	-0.314873	0.214556	-0.11315	6	-0.0421883	0.184612	0.0753674	0.587956
P05455	Lupus La protein	SSB	0.0284037	0.0700156	-0.0837514	-0.0325513	0.163579	-0.275007	6	-0.021552	0.150587	0.061477	0.733184	0.997586	-0.234693	-0.254719	0.159806	0.0208839	0.145851	-0.170553	6	-0.0555708	0.188557	0.0769781	0.48689	0.833899	-0.232433	-0.0989412	-0.06664	0.0688152	-0.0967919	-0.181113	6	-0.101184	0.103665	0.0423211	0.0379027	0.361267	0.478921	-0.111486	0.108411	0.0418202	0.0451596	-0.0137429	6	0.0915138	0.203605	0.0831215	0.296707
P05556	Integrin beta-1	ITGB1	0.531682	-0.318569	0.459716	-0.109433	-0.238876	-0.0986843	6	0.0376393	0.364907	0.148973	0.80565	0.997586	0.760749	0.90878	-0.232074	-0.00489337	-0.30267	0.00501808	6	0.189151	0.516811	0.210987	0.391053	0.80738	0.790888	0.530835	0.131011	0.171393	-0.0493132	0.0478285	6	0.27044	0.322404	0.131621	0.0669797	0.427948	-0.496832	-0.00252661	-0.582347	-0.148863	-0.112455	0.178752	6	-0.194045	0.292169	0.119277	0.13483
P05771	Protein kinase C beta type	PRKCB	0.14744	-0.0294438	0.182044	0.189462	0.245985	0.0811368	6	0.136104	0.0975576	0.0398277	0.00657696	0.332286	0.419864	0.216423	0.0597697	0.540244	-0.0831275	0.0924809	6	0.207609	0.234698	0.0958149	0.0554715	0.507728	0.35039	0.00415231	0.0526589	0.0240273	0.457455	-0.0245223	6	0.144027	0.205691	0.0839731	0.117082	0.523621	-0.274439	-0.0844682	-0.100284	-0.0142139	0.111149	0.0927005	6	-0.0449259	0.142512	0.0581802	0.457866
P06132	Uroporphyrinogen decarboxylase	UROD	0.0415791	0.053908	-0.309464	0.010861	-0.806796	0.300305	6	-0.118268	0.389282	0.158924	0.473891	0.997586	-0.00970209	-0.20581	0.315027	-0.208239	-0.0822721	-0.187627	6	-0.0631038	0.201562	0.0822875	0.46088	0.821696	0.0412483	0.0557311	-0.14665	0.12266	0.0116548	-0.118181	6	-0.0055895	0.105142	0.0429241	0.898976	0.958257	0.24972	-0.134855	0.0640165	0.0690416	0.382036	0.0999321	6	0.121649	0.176951	0.0722401	0.123098
P06280	Alpha-galactosidase A	GLA	0.0167757	-0.00224369	-0.110531	0.0180565	0.14146	-0.0859732	6	-0.00374254	0.0896079	0.0365823	0.920537	0.997586	-0.11049	0.00997259	0.157002	0.311301	-0.0644241	0.0347654	6	0.0563545	0.155029	0.0632902	0.394161	0.80738	-0.00364317	0.00138587	-0.0380394	0.0690777	0.134004	-0.0663425	6	0.0160737	0.0735419	0.0300234	0.604093	0.830769	0.109347	-0.00886257	0.0615096	-0.0430687	0.152788	-0.0209654	6	0.0417914	0.0787126	0.0321343	0.222593
P06576	ATP synthase subunit beta, mitochondrial	ATP5F1B	0.426382	-0.348229	0.0642664	0.214286	-0.293984	0.0584167	6	0.0201898	0.296819	0.121176	0.870993	0.997586	0.655413	0.455332	-0.0509614	0.0512207	-0.382556	-0.0151598	6	0.118881	0.375206	0.153177	0.455651	0.821696	0.718657	0.385637	-0.0650361	0.179924	0.076506	-0.0411052	6	0.209097	0.298998	0.122065	0.11749	0.523621	-0.0938669	0.0100624	-0.122915	-0.246161	-0.0110816	0.0100743	6	-0.0756479	0.100503	0.0410301	0.0950184
P06702	Protein S100-A9	S100A9	-0.130602	0.294085	0.230862	0.081741	-0.44249	1.14723	6	0.196804	0.537225	0.219321	0.390635	0.997586	-0.152863	0.256068	0.358391	-0.643769	0.0716966	-0.499571	6	-0.101674	0.40608	0.165782	0.553369	0.849657	-0.373789	-0.216399	-0.176645	-0.388485	0.0605644	-0.707549	6	-0.300384	0.25752	0.105132	0.0170383	0.262929	0.88168	0.110517	0.066519	1.10236	-0.316053	-0.227556	6	0.269578	0.587339	0.23978	0.28716
P06703	Protein S100-A6	S100A6	0.164101	-0.583282	0.154192	0.14038	-0.0875327	0.261046	6	0.00815066	0.311781	0.127284	0.950204	0.997586	0.157408	1.33422	0.0385977	0.532408	-0.894124	0.0298499	6	0.199726	0.72813	0.297258	0.516872	0.845214	-0.00912524	0.0206404	-0.197579	-0.11307	0.299351	0.0161197	6	0.00272286	0.168617	0.0688375	0.969227	0.991201	-0.0229004	0.161062	-0.211091	0.770518	-0.0456058	-0.324756	6	0.054538	0.388439	0.158579	0.738031
P06733	Alpha-enolase	ENO1	-0.0341482	0.139845	-0.197571	0.0905439	0.127206	-0.0608822	6	0.0108323	0.132015	0.0538948	0.844736	0.997586	-0.246116	-0.357813	-0.0316393	-0.0965763	0.0492327	-0.187627	6	-0.14509	0.148494	0.0606224	0.0377431	0.432277	-0.119424	-0.0841745	0.00382577	-0.0320148	0.0265026	-0.171953	6	-0.062873	0.0760778	0.0310586	0.0704686	0.436389	0.171187	-0.0229004	0.249443	-0.263034	0.18249	0.0230081	6	0.0566988	0.1875	0.0765466	0.475902
P06737	Glycogen phosphorylase, liver form	PYGL	0.14439	0.0774714	0.0909563	0.066949	-0.180721	-0.0859732	6	0.0188454	0.12452	0.0508351	0.718582	0.997586	0.150455	0.290568	-0.134377	-0.0684963	0.0862269	-0.109624	6	0.0357919	0.168275	0.0686978	0.613704	0.8699	0.158357	0.087382	0.0768326	-0.0552846	-0.12204	-0.0494687	6	0.015963	0.107223	0.0437737	0.72295	0.896653	-0.11832	-0.0764606	-0.160465	-0.196692	-0.108747	0.0651125	6	-0.0992619	0.0908079	0.0370722	0.0231908
P06748	Nucleophosmin	NPM1	-0.062061	-0.0490256	-0.233913	-0.120678	0.0342332	-0.349008	6	-0.130075	0.13928	0.0568607	0.0451968	0.712457	-0.358156	-0.405617	0.197137	0.0682467	0.108126	-0.0616191	6	-0.0753138	0.252102	0.10292	0.481107	0.832215	-0.223909	-0.0841745	-0.203742	0.0383075	-0.158892	0.0241125	6	-0.101383	0.113451	0.0463163	0.0534329	0.398071	0.478921	-0.0344884	0.213764	-0.443607	-0.338831	-0.138455	6	-0.0437828	0.345112	0.140891	0.762367
P06756	Integrin alpha-V	ITGAV	0.0946904	-0.0490256	0.0217418	-0.113359	0.0243779	-0.0733732	6	-0.0158246	0.0763782	0.0311813	0.622806	0.997586	0.206838	-0.0912204	0.0446786	0.1315	-0.148776	0.278037	6	0.0701762	0.1675	0.0683817	0.328961	0.787839	0.172954	-0.203575	-0.0348962	-0.181362	0.110969	0.109229	6	-0.00444671	0.160992	0.0657247	0.947393	0.979232	-0.465123	-0.0817941	-0.205042	-0.263034	0.222147	-0.136493	6	-0.15489	0.227285	0.0927889	0.126022
P06858	Lipoprotein lipase	LPL	0.125953	NA	NA	0.000519048	-0.0282116	0.338525	4	0.109196	0.166897	0.0834485	0.13648	0.967924	0.20012	NA	-0.307526	0.028919	NA	-0.137001	4	-0.0538722	0.218034	0.109017	0.549334	0.847414	0.499394	NA	NA	0.0548352	0.0985323	-0.26628	4	0.0966202	0.313939	0.156969	0.458625	0.746425	0.24972	NA	-0.114387	0.517399	0.030343	NA	4	0.170769	0.275329	0.137665	0.155267
P07099	Epoxide hydrolase 1	EPHX1	0.55484	-0.967853	0.721233	0.193099	-0.670715	-0.0608822	6	-0.0383797	0.67034	0.273665	0.891252	0.997586	1.17636	1.33818	-0.239444	0.0833813	-0.980742	0.0494122	6	0.237858	0.879053	0.358872	0.522446	0.845719	1.11869	0.650439	-0.143261	0.0134282	0.0363169	0.00808235	6	0.280616	0.494805	0.202003	0.194937	0.598578	-0.155795	-0.0618945	-1.22939	-0.280108	-0.279863	-0.0035725	6	-0.335104	0.452224	0.18462	0.0995699
P07195	L-lactate dehydrogenase B chain	LDHB	0.0317089	0.223833	-0.141264	0.0282739	0.0232787	-0.31895	6	-0.02552	0.184513	0.0753271	0.741775	0.997586	-0.14002	-0.0440293	-0.112221	0.017736	0.111869	-0.23417	6	-0.0668058	0.122494	0.0500081	0.211187	0.724197	-0.0238467	0.0450246	0.108447	-0.0213572	-0.0702222	-0.26628	6	-0.0380391	0.128037	0.0522708	0.483468	0.76324	0.140598	-0.121063	0.071511	-0.482601	0.190681	-0.00118985	6	-0.0336771	0.245763	0.100332	0.744066
P07203	Glutathione peroxidase 1	GPX1	-0.0780025	0.247632	0.125792	0.143203	-0.0213903	0.046921	6	0.0773592	0.118734	0.0484731	0.141591	0.967924	-0.0491764	-0.0630694	-0.222914	0.118702	0.213595	-0.313158	6	-0.05267	0.198607	0.0810808	0.530589	0.846437	-0.293555	-0.292435	0.016758	-0.189188	-0.0914387	-0.388271	6	-0.206355	0.149256	0.0609335	0.0069258	0.195152	-0.418829	0.0447383	-0.0105115	-0.10257	0.2082	0.183996	6	-0.0158293	0.229673	0.0937637	0.869303
P07204	Thrombomodulin	THBD	NA	-0.413917	NA	NA	0.414758	0.0118741	3	0.00423841	0.41439	0.239248	0.979166	0.997586	NA	NA	NA	0.439455	-0.208192	0.261358	3	0.164207	0.334575	0.193167	0.235249	0.740709	NA	NA	-0.13735	NA	0.567584	-0.388271	3	0.0139876	0.495572	0.286119	0.942561	0.978279	NA	NA	NA	0.197939	0.628219	0.153311	3	0.32649	0.262256	0.151414	0.0132337
P07205	Phosphoglycerate kinase 2	PGK2	-0.200622	0.225751	-0.368843	NA	NA	NA	3	-0.114571	0.306495	0.176955	0.355604	0.997586	-0.17671	-0.299175	NA	NA	0.0104631	NA	3	-0.155141	0.155942	0.0900332	0.0338066	0.420016	-0.385624	0.270867	-0.140725	NA	NA	NA	3	-0.0851608	0.331754	0.191538	0.518854	0.781194	-3.66676	0.146312	NA	NA	NA	-0.402013	3	-1.30749	2.0615	1.19021	0.137237
P07237	Protein disulfide-isomerase	P4HB	0.474539	-0.278587	0.128657	-0.0943905	-0.364167	-0.275007	6	-0.0681595	0.318946	0.130209	0.612055	0.997586	0.767581	0.468651	0.0672564	-0.020786	-0.34411	-0.0774441	6	0.143525	0.403629	0.164781	0.404177	0.809671	0.764357	0.33819	-0.0950005	-0.0249944	-0.147737	-0.0663425	6	0.128079	0.35667	0.14561	0.399719	0.70857	-0.0698214	-0.048779	-0.288925	-0.332575	-0.0992553	0.0323422	6	-0.134502	0.144007	0.0587908	0.0451815
P07332	Tyrosine-protein kinase Fes/Fps	FES	0.00168638	-0.0806829	0.114273	0.418408	-0.48565	NA	5	-0.00639316	0.327982	0.146678	0.962543	0.997586	0.0475552	0.00499491	-0.330954	-0.391993	-0.053485	NA	5	-0.144776	0.202197	0.0904254	0.109865	0.633422	0.20013	-0.090063	-0.260432	0.327643	-0.644692	NA	5	-0.0934827	0.385769	0.172521	0.563123	0.808036	0.683741	-0.104684	0.14912	-1.97199	NA	0.074179	5	-0.233926	1.01505	0.453945	0.582052
P07333	Macrophage colony-stimulating factor 1 receptor	CSF1R	NA	NA	NA	NA	NA	NA	0	NA	NA	NA	NA	NA	NA	NA	NA	NA	NA	NA	0	NA	NA	NA	NA	NA	NA	NA	NA	NA	NA	NA	0	NA	NA	NA	NA	NA	NA	NA	NA	NA	NA	NA	0	NA	NA	NA	NA
P07339	Cathepsin D	CTSD	-0.13245	-0.0237346	-0.309464	0.051503	-0.155608	-0.47592	6	-0.174279	0.192355	0.0785284	0.0507538	0.729834	-0.439744	-0.278798	-0.0787851	-0.120871	-0.218493	-0.338358	6	-0.245842	0.13529	0.055232	0.00123309	0.064561	-0.171745	0.0179055	-0.0270682	0.125439	-0.0304092	-0.171953	6	-0.0429718	0.114628	0.0467966	0.380094	0.696999	-0.0344884	-0.0579473	0.0564828	-0.765535	0.0696766	-0.130622	6	-0.143739	0.313603	0.128028	0.28779
P07355	Annexin A2	ANXA2	-0.0480371	0.179979	-0.190411	0.0614871	0.0676728	-0.304153	6	-0.0389106	0.180412	0.0736527	0.608816	0.997586	-0.13789	-0.21546	0.027894	-0.041568	0.180477	-0.187627	6	-0.0623623	0.149923	0.0612057	0.332269	0.787839	-0.0256975	-0.0550869	0.00306142	0.0878515	-0.185261	-0.218346	6	-0.0655796	0.116288	0.0474743	0.197248	0.601194	0.0774045	-0.0579473	0.0740006	-0.563901	0.115685	0.0230081	6	-0.0552917	0.256273	0.104623	0.608691
P07384	Calpain-1 catalytic subunit	CAPN1	0.0899421	-0.213452	0.0370734	-0.0119899	-0.100654	-0.137504	6	-0.0560973	0.114304	0.0466643	0.257	0.997586	0.0899634	0.196185	0.0186558	-0.0293071	-0.24601	-0.0934446	6	-0.0106596	0.152552	0.062279	0.867512	0.950889	0.137007	0.0477087	-0.0999188	-0.0495743	-0.0825605	0.0161197	6	-0.005203	0.0898912	0.0366979	0.89007	0.955064	-0.155795	0.0373776	-0.100284	-0.0874628	-0.03803	-0.04224	6	-0.0644056	0.0659055	0.0269058	0.0377165
P07437	Tubulin beta chain	TUBB	0.00337078	0.113147	-0.169143	-0.0373381	0.0909426	0.0584167	6	0.00989939	0.103838	0.0423919	0.820068	0.997586	-0.12729	-0.20581	0	-0.162889	0.148768	-0.0774441	6	-0.0707773	0.12897	0.0526517	0.208566	0.721357	-0.117449	-0.0695574	0.0459952	-0.109798	-0.0825605	-0.0245223	6	-0.0596488	0.0614387	0.0250822	0.0387359	0.365054	0.11984	-0.00252661	0.0387497	-0.0285692	-0.0690897	0.0218371	6	0.0133735	0.0645954	0.026371	0.623059
P07602	Prosaposin	PSAP	-0.0941222	-0.222579	0.0401203	0.145551	-0.0191237	-0.31895	6	-0.078184	0.171239	0.069908	0.289549	0.997586	-0.159328	0.0620259	-0.00784502	0.197845	0.105876	0.0150022	6	0.0355961	0.120224	0.0490812	0.484925	0.832879	-0.213325	-0.27221	0.0768326	0.0714378	0.0844112	-0.16285	6	-0.0692838	0.164594	0.0671953	0.326795	0.666718	-0.260764	0.0690063	-0.0425134	-0.10257	0.151463	0.15117	6	-0.00570125	0.16167	0.0660016	0.932869
P07686	Beta-hexosaminidase subunit beta	HEXB	0.0134361	0.125531	-0.0771335	0.0505008	0.0814685	-0.190943	6	0.000476668	0.116218	0.0474459	0.992182	0.999926	-0.112579	-0.173474	0.180664	0.00646571	-0.0277293	-0.104211	6	-0.0384772	0.125056	0.0510537	0.468426	0.824881	-0.131331	-0.0464738	-0.123095	-0.00358365	-0.0389712	-0.181113	6	-0.0874279	0.0678699	0.0277078	0.0102393	0.230935	0.28744	-0.0540109	0.225008	-0.148863	0.255821	-0.16022	6	0.0675291	0.210752	0.086039	0.450726
P07711	Cathepsin L1	CTSL	0.122857	-0.187689	-0.241293	-0.0198635	0.0623315	0.230884	6	-0.00546222	0.182182	0.0743755	0.942903	0.997586	0.0306154	0.00333186	0.193036	0.102822	-0.37311	0.298617	6	0.0425522	0.230782	0.0942166	0.661164	0.876465	-0.00182044	0.131064	-0.353296	-0.0188445	0.0166211	0.146318	6	-0.0133263	0.180541	0.0737054	0.860133	0.946234	0.412195	-0.0911753	0.066519	0.0690416	0.051328	-0.107373	6	0.0667559	0.186994	0.0763401	0.402384
P07737	Profilin-1	PFN1	-0.152941	0.164059	0.125792	0.221428	-0.0078438	0.21042	6	0.0934857	0.146329	0.0597385	0.14867	0.969932	-0.146427	0.0378595	0.032491	0.259108	0.0577947	-0.332017	6	-0.0151985	0.201622	0.0823116	0.857198	0.947651	-0.232433	-0.159568	-0.290103	-0.143159	0.0969701	-0.521537	6	-0.208305	0.202583	0.0827042	0.0304565	0.32835	-0.0114048	0.097599	-0.0891002	-0.212994	0.230953	0.0462311	6	0.0102141	0.1535	0.0626662	0.873772
P07741	Adenine phosphoribosyltransferase	APRT	-0.0101599	0.245743	-0.190411	0.0144632	0.188308	-0.111508	6	0.0227391	0.168375	0.0687387	0.747619	0.997586	-0.150714	-0.295077	-0.230237	0.254602	0.288258	-0.21654	6	-0.0582848	0.259698	0.106021	0.594558	0.864276	-0.119424	0.0663587	0.0295753	-0.0956078	0.0589606	-0.26628	6	-0.0544029	0.130617	0.0533243	0.331668	0.667675	0.0881309	-0.0592619	0.00522716	-0.584963	0.376	0.271829	6	0.0161603	0.336805	0.1375	0.908767
P07814	Bifunctional glutamate/proline--tRNA ligase	EPRS	-0.0169731	0.148973	-0.00941915	0.0439693	0.0761781	-0.0119726	6	0.0384593	0.0656885	0.0268172	0.182057	0.996171	-0.0531839	-0.010042	0.0865421	-0.0718456	0.15168	-0.0827579	6	0.00339878	0.0952545	0.0388875	0.932079	0.97508	-0.00364317	-0.0379118	0.0614963	-0.00496435	-0.103961	-0.0494687	6	-0.0230754	0.0553482	0.0225958	0.331219	0.667675	0.0113153	0.0833735	-0.0131514	0.0554951	0.0451596	0.0317606	6	0.0356588	0.0339136	0.0138452	0.027627
P07858	Cathepsin B	CTSB	-0.0480371	-0.15862	-0.103789	0.00155659	0.0342332	-0.0362202	6	-0.0518127	0.0701695	0.0286466	0.100618	0.87884	-0.22336	-0.171594	0.344902	-0.0916811	-0.185049	-0.0459659	6	-0.0621245	0.209712	0.0856147	0.484702	0.832879	-0.153419	-0.0930163	-0.218821	-0.0177292	-0.125683	0.0241125	6	-0.097426	0.0892335	0.0364294	0.0233167	0.298535	0.305936	0.0786003	0.0913082	-0.0285692	-0.0340057	-0.195877	6	0.0362321	0.167676	0.0684533	0.608148
P07900	Heat shock protein HSP 90-alpha	HSP90AA1	0.0366524	0.179979	-0.226571	0.053005	0.0835792	-0.137504	6	-0.00180989	0.150833	0.0615773	0.97713	0.997586	-0.194304	-0.250745	0.062769	-0.0315471	0.143659	-0.131484	6	-0.0669419	0.152709	0.0623433	0.308155	0.775208	-0.0670276	0.00138587	0.101322	0.0912153	-0.134831	-0.144817	6	-0.0254586	0.108022	0.0440997	0.576504	0.815164	0.191224	-0.147382	0.0986626	-0.148863	0.0664004	-0.0101452	6	0.00831608	0.137317	0.0560595	0.88502
P07902	Galactose-1-phosphate uridylyltransferase	GALT	-0.251941	0.279382	-0.0348417	0.0614871	-0.179455	-0.769116	6	-0.149081	0.356908	0.145707	0.330349	0.997586	-0.262261	-0.475786	0.166792	-0.412547	0.284283	-0.0304806	6	-0.121667	0.3118	0.127292	0.361705	0.79474	-0.151397	-0.376295	-0.349387	-0.121132	-0.253371	0.388453	6	-0.143855	0.280068	0.114337	0.236916	0.616741	0.377638	0.0275046	0.00522716	-0.0874628	0.00611989	0.493728	6	0.137126	0.237499	0.0969584	0.187653
P07910	Heterogeneous nuclear ribonucleoproteins C1/C2	HNRNPC	-0.0428131	0.264528	-0.267422	0.102198	0.0909426	-0.246438	6	-0.0165007	0.210303	0.0858557	0.851439	0.997586	-0.288003	-0.299175	0.374172	0.0347702	0.29354	-0.0563825	6	0.00982014	0.283701	0.11582	0.934104	0.975246	-0.173796	-0.0464738	0.0651626	0.0909568	-0.200548	-0.109411	6	-0.0623516	0.121448	0.0495809	0.237121	0.616741	0.412195	-0.0319052	0.339106	-0.314873	0.176425	0.0083016	6	0.0982082	0.267726	0.109299	0.390025
P07919	Cytochrome b-c1 complex subunit 6, mitochondrial	UQCRH	0.059501	-0.0641813	-0.103789	-0.44035	-0.316073	1.01187	6	0.0244969	0.516242	0.210755	0.909768	0.997586	-0.00775644	0.133708	0.471049	-0.955917	-0.266269	0.269721	6	-0.059244	0.505211	0.206252	0.779792	0.917844	-0.209112	-0.0322318	-0.406126	-0.528008	-0.158892	0.318682	6	-0.169281	0.297781	0.121568	0.193963	0.598002	0.772867	-0.0357817	0.0387497	1.08246	-0.347544	-0.225468	6	0.214214	0.577603	0.235805	0.385018
P07948	Tyrosine-protein kinase Lyn	LYN	0.518785	-0.111839	0.34367	0.10799	-0.260132	-0.232363	6	0.0610187	0.319605	0.130478	0.650057	0.997586	0.651725	0.618483	-0.0574601	0.0456292	-0.135405	0.0150022	6	0.189662	0.350822	0.143222	0.214888	0.724197	0.664592	0.259335	0.0797354	0.0935395	-0.0896586	-0.0578809	6	0.158277	0.277533	0.113302	0.192656	0.597435	-0.359328	-0.048779	-0.257286	-0.443607	-0.0593435	0.0599875	6	-0.184726	0.198422	0.0810056	0.0457538
P07954	Fumarate hydratase, mitochondrial	FH	0.0883559	0.0100537	0.0938916	0.0160043	-0.16811	-0.0119726	6	0.00470376	0.0951328	0.0388378	0.906001	0.997586	0.398016	0.141289	-0.0987535	-0.120871	-0.0986128	-0.0721498	6	0.0248197	0.20687	0.0844542	0.774856	0.915939	0.37585	0.168539	-0.0231701	-0.0682159	-0.0684681	-0.127005	6	0.0429217	0.192158	0.0784482	0.596285	0.823815	-0.316259	0.105833	-0.0642494	-0.117836	0.11659	-0.0282243	6	-0.0506911	0.160129	0.0653724	0.456037
P07996	Thrombospondin-1	THBS1	NA	NA	NA	NA	NA	NA	0	NA	NA	NA	NA	NA	NA	NA	NA	NA	NA	NA	0	NA	NA	NA	NA	NA	NA	NA	NA	NA	NA	NA	0	NA	NA	NA	NA	NA	NA	NA	NA	NA	NA	NA	0	NA	NA	NA	NA
P08133	Annexin A6	ANXA6	-0.0255351	0.184918	-0.0738359	0.14649	0.080412	-0.218424	6	0.0156708	0.1513	0.0617681	0.804864	0.997586	-0.243824	-0.221281	-0.14645	-0.07017	0.142196	-0.159282	6	-0.116469	0.140704	0.0574421	0.0700869	0.54692	-0.262671	-0.116863	0.0122069	-0.0985527	-0.168254	-0.144817	6	-0.129825	0.0901871	0.0368187	0.00548271	0.178614	0.0665977	-0.0658525	0.139644	-0.280108	0.0380093	0.0381455	6	-0.010594	0.147621	0.0602658	0.86397
P08134	Rho-related GTP-binding protein RhoC	RHOC	0.136736	-0.26775	0.316284	0.137551	-0.0757073	0.0118741	6	0.0431646	0.202008	0.0824694	0.612096	0.997586	0.558944	0.69156	-0.217446	0.418423	-0.210059	0.214471	6	0.242649	0.387269	0.158102	0.155852	0.69236	0.619121	0.257017	0.243364	0.0792771	0.315562	-0.144817	6	0.228254	0.254099	0.103735	0.0524102	0.396254	0	-0.0190583	-0.408941	-0.350497	0.0682734	0.359726	6	-0.0584162	0.284265	0.116051	0.625608
P08236	Beta-glucuronidase	GUSB	-0.0169731	-0.0548359	-0.134377	-0.0615134	-0.19089	-0.304153	6	-0.127124	0.106885	0.0436355	0.0154767	0.463036	0.116964	-0.0753179	0.199864	-0.320284	-0.0277293	-0.0934446	6	-0.0333246	0.181504	0.0740987	0.662494	0.876465	0.177787	0.0637092	-0.086027	-0.125331	-0.265377	-0.0245223	6	-0.0432934	0.153984	0.0628638	0.506684	0.775172	0.240134	0.0459615	0.0182128	-0.0430687	-0.099781	-0.0681907	6	0.0155446	0.122572	0.0500399	0.762449
P08238	Heat shock protein HSP 90-beta	HSP90AB1	0	0.0975165	-0.233913	0.0589975	0.105558	-0.204618	6	-0.0294099	0.152004	0.0620555	0.645729	0.997586	-0.198736	-0.175356	0.101204	0.0384637	0.0639898	-0.137001	6	-0.0512392	0.133475	0.0544911	0.369211	0.800685	-0.0613214	0.0477087	0.0212948	0.112254	-0.120222	-0.127005	6	-0.0212151	0.0969268	0.0395702	0.603584	0.830459	0.0336831	-0.127943	0.127711	-0.350497	0.000735777	-0.0318674	6	-0.0580295	0.165815	0.0676939	0.411388
P08240	Signal recognition particle receptor subunit alpha	SRPRA	0.119754	0.053908	0.105573	-0.0125135	-0.224443	-0.111508	6	-0.0115382	0.13458	0.0549422	0.83788	0.997586	0.393606	-0.00668689	-0.110531	0.0485241	-0.039304	-0.21654	6	0.0115115	0.208414	0.0850845	0.895063	0.960729	0.37585	-0.216399	-0.0835893	-0.0359612	0.0605644	-0.144817	6	-0.00739187	0.210088	0.0857679	0.933021	0.975613	0.0447383	0.0312149	0.0463763	0.0418202	0.151905	-0.0336925	6	0.0470604	0.0596621	0.0243569	0.0821467
P08243	Asparagine synthetase [glutamine-hydrolyzing]	ASNS	NA	NA	NA	NA	NA	NA	0	NA	NA	NA	NA	NA	NA	NA	NA	NA	NA	NA	0	NA	NA	NA	NA	NA	NA	NA	NA	NA	NA	NA	0	NA	NA	NA	NA	NA	NA	NA	NA	NA	NA	NA	0	NA	NA	NA	NA
P08397	Porphobilinogen deaminase	HMBS	-0.567353	0.687708	0.0761896	NA	0.306875	-0.218424	5	0.0569993	0.481216	0.215206	0.775857	0.997586	-0.31662	-0.232994	NA	0.257941	0.716137	0.170483	5	0.118989	0.41599	0.186037	0.496535	0.837218	-0.352728	-0.527899	0.622025	NA	0.00999562	0.0241125	5	-0.0448987	0.441761	0.197561	0.806874	0.92702	-0.0817941	-0.0177799	NA	-0.133267	-0.289425	0.240962	5	-0.0562606	0.194145	0.0868244	0.491063
P08559	Pyruvate dehydrogenase E1 component subunit alpha, somatic form, mitochondrial	PDHA1	0.352977	-0.221272	0.108479	0.0659575	-0.227056	0.0118741	6	0.0151599	0.219084	0.0894406	0.868786	0.997586	0.549725	0.400791	0.0672564	-0.0467077	-0.232661	0.125112	6	0.143919	0.288112	0.117621	0.249158	0.747675	0.52617	0.277743	-0.0333272	-0.0124431	-0.0790245	0.124179	6	0.133883	0.232112	0.0947591	0.188052	0.59209	-0.0229004	0.0905038	-0.091888	0.121991	0.00416435	-0.0227767	6	0.0131822	0.0794153	0.0324212	0.692872
P08567	Pleckstrin	PLEK	-0.0186814	-0.199226	-0.271194	-0.0151342	0.109706	-0.150679	6	-0.090868	0.140722	0.0574493	0.144798	0.967924	-0.0713566	-0.162232	0.0567641	0.116681	-0.0113535	-0.0668748	6	-0.023062	0.0996569	0.0406847	0.583318	0.860716	0.0216679	0.0124199	-0.112288	0.191302	-0.118406	-0.208947	6	-0.0357085	0.14132	0.0576938	0.5498	0.800405	0.259243	0.0520617	0.0387497	-0.263034	0.146596	0.174543	6	0.0680265	0.181547	0.0741161	0.380309
P08571	Monocyte differentiation antigen CD14	CD14	0.446334	-0.247647	0.346134	-0.0314897	-0.536612	0	6	-0.0038802	0.365843	0.149355	0.979785	0.997586	0.604173	0.678072	-0.0364456	-0.0372648	-0.184131	0.170483	6	0.199148	0.361257	0.147483	0.206682	0.721357	0.551217	0.289129	-0.0690492	0.0847394	-0.052777	0.0634254	6	0.144448	0.237066	0.096782	0.166427	0.573065	-0.529253	-0.0165026	-0.292127	-0.246161	-0.0542402	0.222223	6	-0.152677	0.260299	0.106267	0.181334
P08574	Cytochrome c1, heme protein, mitochondrial	CYC1	0.625448	-0.496906	0.225519	0.142733	-0.232298	0.420987	6	0.114247	0.415261	0.16953	0.515646	0.997586	1.06059	1.06203	-0.233913	0.0709067	-0.426391	0.442423	6	0.329274	0.638674	0.260737	0.235292	0.740709	1.0306	0.671475	0.161472	0.445751	0.168624	0.146318	6	0.437374	0.35773	0.146043	0.0134619	0.250083	-0.260764	0.215343	-0.590209	0.415037	-0.297241	0.143115	6	-0.0624531	0.37958	0.154963	0.695415
P08575	Receptor-type tyrosine-protein phosphatase C	PTPRC	0.664297	-0.24366	0.404042	-0.0528713	-0.309134	0.0584167	6	0.0868484	0.379586	0.154965	0.587516	0.997586	0.768716	0.754208	-0.00470189	-0.104058	-0.257552	0.0298499	6	0.197744	0.447931	0.182867	0.304928	0.775208	0.82723	0.415038	0.0370621	0.0404508	-0.125683	-0.074854	6	0.186541	0.366658	0.149687	0.241094	0.621252	-0.330473	-0.00632485	-0.437024	-0.0142139	-0.140303	0.0634062	6	-0.144155	0.199732	0.0815403	0.107518
P08579	U2 small nuclear ribonucleoprotein B''	SNRPB2	-0.377837	-0.176244	0.162604	-0.257956	-0.0593128	0.21042	6	-0.0830543	0.233756	0.0954307	0.404539	0.997586	-0.18548	-0.0770762	0.0835918	-0.286574	-0.0822721	0.535533	6	-0.00204628	0.290859	0.118743	0.98659	0.994788	-0.262671	-0.248967	-0.204625	-0.15384	0.0509143	0.196692	6	-0.103749	0.186126	0.0759857	0.202059	0.603679	-0.388772	-0.262277	0.146757	0.270089	-0.123102	0.176123	6	-0.0301971	0.266504	0.1088	0.787013
P08621	U1 small nuclear ribonucleoprotein 70 kDa	SNRNP70	0.070791	-0.104589	0.114273	-0.237002	-0.0839749	-0.47592	6	-0.119404	0.215957	0.088164	0.205439	0.997586	0.0753537	0.232128	0.221498	-0.224687	-0.290764	-0.0511648	6	-0.00627261	0.221826	0.0905599	0.946144	0.979986	-0.145348	0.0315287	-0.507041	-0.10683	-0.267387	0	6	-0.165846	0.198539	0.0810533	0.067946	0.428845	0.863064	-0.184195	-0.0371302	-0.10257	-0.0229965	-0.0539218	6	0.0770418	0.389495	0.159011	0.638462
P08648	Integrin alpha-5	ITGA5	0.251741	0.024453	-0.00313289	-0.352224	-0.361293	0.384918	6	-0.0092565	0.30536	0.124663	0.942274	0.997586	0.672501	0.201996	-0.280667	0.10375	0.0763009	0.482552	6	0.209406	0.334117	0.136403	0.155746	0.69236	0.385631	-0.156475	0.305438	-0.228647	0.155176	0.501546	6	0.160445	0.296628	0.121098	0.214674	0.612313	-0.944291	-0.104684	-0.120067	0.160465	0.0389647	0.0876727	6	-0.14699	0.405556	0.165567	0.395503
P08670	Vimentin	VIM	0.0134361	0.244797	0	-0.038404	0.135369	-0.190943	6	0.0273758	0.149578	0.0610651	0.663489	0.997586	0.0531579	-0.198136	0.190296	-0.267728	0.161102	-0.319417	6	-0.063454	0.225298	0.0919777	0.505961	0.840021	-0.412009	-0.213182	-0.163713	-0.151697	0.00333957	-0.315862	6	-0.208854	0.143577	0.0586151	0.00515423	0.172988	0.420706	-0.100618	0.160878	0.0140752	-0.18925	-0.143701	6	0.0270151	0.230341	0.0940362	0.77976
P08754	Guanine nucleotide-binding protein G(k) subunit alpha	GNAI3	0.393362	-0.229134	0.179283	-0.0932825	-0.206279	0.329064	6	0.0621689	0.274126	0.111911	0.59075	0.997586	0.540448	0.634687	-0.0542071	-0.208469	-0.250808	-0.0253556	6	0.106049	0.384026	0.156778	0.514108	0.843518	0.572171	0.245373	-0.0459273	0.0919905	-0.155164	0.00808235	6	0.119421	0.259512	0.105945	0.285981	0.648991	-0.418829	0.065392	-0.0974799	0.293359	-0.0619019	0.028266	6	-0.0318657	0.234006	0.0955325	0.745602
P08758	Annexin A5	ANXA5	-0.0324215	0.180968	-0.244997	0.191282	0.0472697	-0.304153	6	-0.0270087	0.210133	0.0857864	0.759357	0.997586	-0.17671	-0.38805	-0.0656247	0.025005	0.28958	-0.125988	6	-0.0736312	0.225362	0.0920038	0.442131	0.821696	-0.0708442	-0.209972	0.0563478	0.142501	-0.164502	-0.256565	6	-0.0838392	0.157036	0.0641096	0.220223	0.613166	0.0447383	-0.200057	0.103545	-0.462972	0.145266	0.0462311	6	-0.0538748	0.233629	0.0953788	0.584623
P08962	CD63 antigen	CD63	0.185032	-0.737339	0.165398	-0.0609718	-0.381532	-0.260652	6	-0.181678	0.353397	0.144274	0.236536	0.997586	-0.0116504	0.74329	0.206659	0.502459	-0.744525	0.134301	6	0.138422	0.510916	0.208581	0.521926	0.845719	0.20013	0.37499	0.125403	0.0334734	0.263592	0.196692	6	0.199047	0.11659	0.0475979	0.00188219	0.110372	-0.207325	0.0952378	-0.229392	0.147754	-0.256817	0.0276827	6	-0.0704765	0.18079	0.0738072	0.362154
P09012	U1 small nuclear ribonucleoprotein A	SNRPA	-0.101345	-0.365455	0.420504	-0.689643	-0.981126	0.270961	6	-0.241017	0.544748	0.222392	0.303914	0.997586	0.104427	0.219292	0.0938916	-0.748409	-0.565306	0.302699	6	-0.0989012	0.442817	0.180779	0.596319	0.864776	-0.251799	-0.18455	-0.373006	-0.760094	-0.100372	0.189602	6	-0.246703	0.314702	0.128477	0.0837788	0.469674	-0.0698214	0.180127	0.24282	0.160465	-0.24514	-0.332972	6	-0.0107537	0.241785	0.0987085	0.915402
P09104	Gamma-enolase	ENO2	-0.549956	NA	-0.144719	0.0763348	0.448725	-0.349008	5	-0.103725	0.386843	0.173001	0.523208	0.997586	-0.398374	-0.508629	-0.26554	0.354517	NA	-0.0151598	5	-0.166637	0.344597	0.154108	0.261555	0.755765	-0.211217	-0.597489	NA	-0.211968	-0.140348	0.153623	5	-0.20148	0.267798	0.119763	0.095248	0.498609	-1.28824	-0.0241834	0.0764858	-0.741688	0.177727	NA	5	-0.359981	0.63241	0.282822	0.192133
P09110	3-ketoacyl-CoA thiolase, peroxisomal	ACAA1	-0.204505	-0.156119	-0.186845	-0.364871	0.174512	0.200078	6	-0.0896251	0.226507	0.0924711	0.355291	0.997586	-0.152863	-0.123561	-0.0252557	0.0100343	-0.281898	-0.0511648	6	-0.104118	0.10622	0.0433643	0.0372514	0.42957	-0.177906	-0.0522101	-0.293855	-0.394625	0.156676	-0.237329	6	-0.166541	0.195403	0.0797731	0.0633743	0.421346	0.210988	0.0447383	-0.402005	-0.117836	0.0588839	0.0753083	6	-0.0216539	0.213699	0.0872422	0.808999
P09132	Signal recognition particle 19 kDa protein	SRP19	NA	NA	NA	NA	NA	NA	0	NA	NA	NA	NA	NA	NA	NA	NA	NA	NA	NA	0	NA	NA	NA	NA	NA	NA	NA	NA	NA	NA	NA	0	NA	NA	NA	NA	NA	NA	NA	NA	NA	NA	NA	0	NA	NA	NA	NA
P09211	Glutathione S-transferase P	GSTP1	0.0350065	0.0891104	-0.179738	0.0910313	0.0243779	-0.0608822	6	-0.00018235	0.10398	0.0424497	0.996657	0.999926	-0.189885	-0.250745	-0.108842	-0.0119128	0.109624	-0.164907	6	-0.102778	0.131719	0.0537742	0.085024	0.587949	-0.03872	0.0450246	0.0197841	0.0299721	0.176042	-0.227806	6	0.000716083	0.132438	0.0540676	0.989693	0.998868	0.230484	-0.0500852	0.127711	-0.263034	0.264832	0.123597	6	0.0722508	0.197595	0.080668	0.391487
P09237	Matrilysin	MMP7	NA	NA	NA	NA	NA	NA	0	NA	NA	NA	NA	NA	NA	NA	NA	NA	NA	NA	0	NA	NA	NA	NA	NA	NA	NA	NA	NA	NA	NA	0	NA	NA	NA	NA	NA	NA	NA	NA	NA	NA	NA	0	NA	NA	NA	NA
P09382	Galectin-1	LGALS1	-0.0851446	-0.0294438	0.0248212	-0.044816	0.156578	-0.204618	6	-0.0304372	0.119639	0.0488424	0.547121	0.997586	-0.22336	-0.0286359	0.137219	0.254435	0.139998	-0.0827579	6	0.0328164	0.175649	0.0717084	0.656995	0.876465	-0.388003	-0.0783099	-0.00306793	-0.103277	0.176042	-0.256565	6	-0.108864	0.196501	0.0802212	0.204606	0.604135	-0.18133	0.0581362	-0.0425134	0.0280144	0.114779	-0.113793	6	-0.0227845	0.11123	0.0454095	0.626701
P09417	Dihydropteridine reductase	QDPR	-0.164241	0.199634	0.0248212	-0.0410722	0.122081	0.1686	6	0.0516371	0.138898	0.0567049	0.383916	0.997586	-0.017511	-0.421166	-0.165628	-0.00990378	0.16471	0.157021	6	-0.0487463	0.220339	0.089953	0.599747	0.864776	-0.0862126	-0.255569	0.131011	-0.0985527	-0.0825605	0.055648	6	-0.0560393	0.134681	0.0549835	0.332131	0.667675	0	-0.0925205	0.225008	0.234465	0.193258	-0.00536208	6	0.0924749	0.141584	0.0578016	0.140711
P09429	High mobility group protein B1	HMGB1	0.105709	0.216133	-0.158625	-0.00624319	0.160582	-0.0608822	6	0.0427791	0.14255	0.0581956	0.479168	0.997586	-0.098017	-0.21546	0.088015	-0.0714265	0.230907	-0.181913	6	-0.0413158	0.170321	0.0695334	0.565587	0.851283	-0.17585	0.100368	-0.156864	-0.106534	-0.217941	-0.0578809	6	-0.10245	0.113864	0.0464847	0.0520906	0.396254	0.626025	-0.104684	0.127711	0.0554951	0.0356179	0.0404603	6	0.130104	0.254401	0.103859	0.238815
P09467	Fructose-1,6-bisphosphatase 1	FBP1	-0.179448	-0.0191836	-0.226571	0.0139492	0.148535	-0.177396	6	-0.0733525	0.145153	0.0592585	0.24405	0.997586	-0.323863	-0.130847	0.135796	0.0537202	0.0983504	-0.104211	6	-0.0451759	0.174139	0.071092	0.539399	0.847414	-0.131331	0.0821548	0.040046	0.137253	0.0428229	-0.0920291	6	0.0131528	0.103638	0.0423102	0.762286	0.907858	0.278102	-0.00126275	0.110837	-0.133267	0.160271	-0.12932	6	0.0475601	0.165061	0.0673859	0.496433
P09488	Glutathione S-transferase Mu 1	GSTM1	0.195384	NA	-0.278767	NA	0.0407661	NA	3	-0.0142056	0.241809	0.139608	0.880869	0.997586	0.111604	0.0920666	NA	0.0464017	NA	NA	3	0.0833575	0.0334623	0.0193195	0.000306923	0.0272697	0.321564	0.143664	NA	NA	-0.0614732	NA	3	0.134585	0.19168	0.110667	0.105572	0.511654	0.633367	-0.0898314	NA	-0.0577155	NA	NA	3	0.16194	0.408583	0.235896	0.329199
P09496	Clathrin light chain A	CLTA	-0.21035	-0.0146468	0.173745	-0.316229	-0.647773	0.96378	6	-0.00857895	0.551849	0.225292	0.970374	0.997586	-0.209876	-0.00333957	0.523154	-1.16938	0.0998587	-0.313158	6	-0.17879	0.565939	0.231044	0.456932	0.821696	-0.399956	-0.0695574	-0.174049	-0.489618	-0.583292	-0.0920291	6	-0.301417	0.218361	0.0891455	0.00698874	0.195152	0.43758	-0.0114048	0.0336428	0.949626	-0.127383	-0.242956	6	0.173184	0.444933	0.181643	0.362849
P09497	Clathrin light chain B	CLTB	NA	NA	NA	NA	NA	NA	0	NA	NA	NA	NA	NA	NA	NA	NA	NA	NA	NA	0	NA	NA	NA	NA	NA	NA	NA	NA	NA	NA	NA	0	NA	NA	NA	NA	NA	NA	NA	NA	NA	NA	NA	0	NA	NA	NA	NA
P09525	Annexin A4	ANXA4	-0.139868	0.152003	-0.120702	0.139908	0.192226	-0.137504	6	0.014344	0.162133	0.0661904	0.832793	0.997586	-0.207641	-0.109098	0.00624544	0.131864	0.159657	-0.142539	6	-0.0269187	0.150933	0.0616183	0.671494	0.878015	-0.177906	-0.0265742	0.0303258	0.0240273	-0.00334732	-0.144817	6	-0.0497152	0.0894508	0.0365181	0.203276	0.603679	-0.168506	-0.0513926	0.11326	-0.314873	0.235127	0.0747437	6	-0.0186067	0.200899	0.0820168	0.825099
P09543	2',3'-cyclic-nucleotide 3'-phosphodiesterase	CNP	0.153521	0.0156089	0.0968209	0.0175437	-0.00896783	-0.111508	6	0.0271697	0.0911918	0.0372289	0.482257	0.997586	0.228458	0.321594	0.121483	0.211169	-0.056842	-0.0721498	6	0.125619	0.160451	0.0655038	0.0841239	0.586088	0.278716	0.128531	0.110577	0.00110087	0.20098	-0.16285	6	0.0928424	0.155966	0.0636727	0.175487	0.580916	-0.143195	0.0964189	-0.0371302	0.349942	0.112965	-0.00834964	6	0.0617754	0.169454	0.0691793	0.392853
P09601	Heme oxygenase 1	HMOX1	-0.0497826	-0.265054	-0.0348417	0.0639723	-0.063978	0.157952	6	-0.0319552	0.142094	0.0580096	0.593822	0.997586	0.141717	0.275489	-0.0639881	-0.0855325	-0.288789	0.0590947	6	0.00633193	0.196997	0.0804237	0.938799	0.976753	0.103533	0.0951874	-0.0925477	0.117086	0.176042	-0.0578809	6	0.0569032	0.10674	0.0435763	0.220851	0.613166	-0.155795	0.0262657	0.0104355	0.258312	0.140378	0.0369867	6	0.0527638	0.138684	0.0566173	0.373322
P09622	Dihydrolipoyl dehydrogenase, mitochondrial	DLD	0.214416	-0.171187	0.140062	0.131876	-0.324445	0.0236513	6	0.00239563	0.208843	0.0852598	0.978137	0.997586	0.441387	0.358487	0.114273	-0.0970028	-0.28288	0	6	0.089044	0.275046	0.112287	0.446182	0.821696	0.528694	0.217038	-0.0286304	0.0917321	-0.0579885	0	6	0.125141	0.221476	0.0904173	0.196455	0.601194	-0.529253	0.122161	-0.0290929	-0.0577155	-0.0654913	-0.114437	6	-0.112305	0.219509	0.0896141	0.23864
P09651	Heterogeneous nuclear ribonucleoprotein A1	HNRNPA1	-0.233969	0.125531	-0.201165	0.12618	0.0472697	-0.275007	6	-0.0685267	0.187923	0.0767194	0.392731	0.997586	-0.340908	-0.353544	0.170968	-0.000299114	0.224699	-0.0407856	6	-0.0566451	0.24631	0.100556	0.585625	0.860716	-0.313764	-0.0871157	-0.0192825	0.121395	-0.0719783	-0.0920291	6	-0.0771292	0.140785	0.0574754	0.209286	0.607365	0.230484	0.0459615	0.0640165	-0.482601	0.0850221	-0.143701	6	-0.0334697	0.250358	0.102208	0.750067
P09661	U2 small nuclear ribonucleoprotein A'	SNRPA1	NA	NA	0.0821144	NA	0.0666062	0.251062	3	0.133261	0.102313	0.0590704	0.0107488	0.384334	NA	0.085794	NA	-0.145581	NA	0.0542616	3	-0.00184196	0.125477	0.0724439	0.970103	0.987287	NA	-0.138057	NA	NA	0.106318	0.312169	3	0.0934766	0.225388	0.130128	0.30882	0.656071	NA	0.363972	NA	0.415037	-0.314831	NA	3	0.154726	0.407449	0.235241	0.348498
P09668	Pro-cathepsin H	CTSH	-0.241929	0.0376184	-0.047723	0.138966	0.214549	0	6	0.0169135	0.15865	0.0647684	0.799285	0.997586	-0.142152	-0.182909	0.0894864	0.195409	0.0701585	-0.0459659	6	-0.00266225	0.146184	0.0596792	0.965297	0.986989	-0.204912	-0.141111	-0.0107664	0.118101	0.0922733	-0.135883	6	-0.0470498	0.133912	0.0546692	0.409604	0.714442	-0.130704	0.109347	0.0839161	0.327575	0.233459	-0.0788287	6	0.0907941	0.175865	0.0717967	0.234692
P09669	Cytochrome c oxidase subunit 6C	COX6C	0.352977	-0.473371	0.704046	NA	-0.931261	0.429865	5	0.0164511	0.688301	0.307817	0.954081	0.997586	0.982489	2.0791	NA	-0.0137234	-0.820949	0.412522	5	0.527888	1.08845	0.486772	0.260257	0.755765	0.556175	0.769037	-0.362132	NA	0.186362	0.238512	5	0.277591	0.4296	0.192123	0.143918	0.549807	0.278102	0.212078	NA	0.371969	-0.641497	-0.379404	5	-0.0317505	0.450306	0.201383	0.865211
P09769	Tyrosine-protein kinase Fgr	FGR	NA	-0.250312	NA	NA	-0.717724	0.200078	3	-0.255986	0.458927	0.264962	0.183512	0.996171	NA	NA	NA	0.773098	-0.376252	-0.21654	3	0.0601021	0.622615	0.359467	0.805757	0.930349	NA	NA	-0.224181	NA	1.99833	-0.0494687	3	0.574892	1.23582	0.713502	0.258153	0.632903	NA	NA	NA	-3.3505	-0.178105	-0.00655636	3	-1.17839	1.88306	1.08718	0.141761
P09874	Poly [ADP-ribose] polymerase 1	PARP1	-0.0638236	0.311352	0.0309603	-0.084999	0.115907	0.157952	6	0.0778915	0.149116	0.0608763	0.229608	0.997586	-0.0652736	-0.0578517	0.234856	0.0108261	0.229529	0.282176	6	0.10571	0.160088	0.0653557	0.136849	0.676537	-0.151397	-0.138057	0.0205396	-0.0914951	0.0428229	0.160891	6	-0.0261159	0.121985	0.0498001	0.611416	0.836053	0.0774045	0.274976	0.10598	0.095759	-0.0304937	-0.0990685	6	0.0707595	0.128614	0.0525064	0.207513
P09914	Interferon-induced protein with tetratricopeptide repeats 1	IFIT1	-0.189034	0.0189318	NA	NA	NA	0.125531	3	-0.014857	0.159981	0.0923652	0.81296	0.997586	-0.131521	NA	NA	NA	-0.191492	-0.142539	3	-0.155184	0.0319224	0.0184304	3.99e-06	0.0012989	-0.125366	NA	-0.312763	NA	NA	0.0941222	3	-0.114669	0.203654	0.117579	0.179914	0.585468	0.0557094	NA	NA	NA	-0.116704	-0.176929	3	-0.0793081	0.120744	0.0697115	0.12581
P09917	Arachidonate 5-lipoxygenase	ALOX5	-0.391052	-0.103384	0.0672564	0.22543	-0.249465	0.338525	6	-0.0187818	0.280595	0.114552	0.873031	0.997586	-0.0877046	-0.109098	-0.0937354	-0.158876	0.0546871	-0.0616191	6	-0.0760577	0.0716957	0.0292697	0.026559	0.375685	-0.125366	-0.282287	0.221188	0.278325	-0.247405	0.0241125	6	-0.0219053	0.23694	0.0967304	0.825408	0.934039	-0.901222	-0.13347	-0.0669895	-0.584963	0.092404	-0.469577	6	-0.343969	0.373051	0.152297	0.0474862
P09960	Leukotriene A-4 hydrolase	LTA4H	-0.00846158	0.119352	-0.10043	-0.000519235	-0.0146012	-0.190943	6	-0.0326004	0.104593	0.0427	0.462811	0.997586	-0.133641	0.106081	-0.107156	0.0175391	0.0907852	-0.15368	6	-0.0300119	0.116067	0.0473843	0.540705	0.847414	0.00181814	0.123451	0.0710094	-0.0124431	-0.0649664	-0.135883	6	-0.00283569	0.0928196	0.0378934	0.941823	0.978279	0.150867	-0.064532	0.0182128	-0.280108	0.0827075	-0.0397927	6	-0.0221076	0.149137	0.0608848	0.724084
P09972	Fructose-bisphosphate aldolase C	ALDOC	0.00505323	-0.0724085	0.027894	0.0459821	-0.148159	0.11456	6	-0.00451307	0.0928588	0.0379095	0.907594	0.997586	0.0512928	-0.00501226	0.0186558	-0.0522791	-0.23456	-0.430197	6	-0.108683	0.187058	0.076366	0.185122	0.711372	-0.135322	-0.0069454	-0.118097	0.0497904	-0.177678	-0.356792	6	-0.124174	0.142226	0.0580635	0.0581732	0.416435	-0.274439	0.0905038	0.132496	0.173065	0.220885	0.104917	6	0.0745713	0.177452	0.0724447	0.327567
P0C0S5	Histone H2A.Z	H2AFZ	0.0899421	0.250462	-0.0380513	NA	0.235582	0.429865	5	0.19356	0.176935	0.0791278	0.0240005	0.567495	0.153936	0.181553	NA	0.207374	0.115601	0.20578	5	0.172849	0.0386886	0.0173021	1.53e-06	0.000747298	0.0950411	-0.141111	0.0467372	NA	0.149158	-0.199609	5	-0.00995661	0.152254	0.0680903	0.87489	0.949171	0.18124	0.277061	NA	-0.0577155	0.170334	-0.14042	5	0.0860998	0.176499	0.0789327	0.257679
[truncated: 2,535 more rows]
[truncated: 275 more columns]
