# Supplementary material for: Proteomic Characterization of the Cellular Effects of AhR Activation by Microbial Tryptophan Catabolites in Endotoxin-Activated Human Macrophages
Source: Int J Environ Res Public Health. 2021 Sep 30;18(19):10336. doi: 10.3390/ijerph181910336 (PMC8507890; doi:10.3390/ijerph181910336)
Supplement: Supplementary file 1 [file ijerph-18-10336-s001.zip › ijerph-1374965-supplementary/ijerph-1374965-supplementary-xml conversion/Supplementary Table S2-Full_IPA_results_corepathways.xlsx]

## Sheet: LPS
	2h LPS vs DMSO		4h LPS vs DMSO		16h LPS vs DMSO		24h LPS vs DMSO
	zscores	log10(p-value)	zscores	log10(p-value)	zscores	log10(p-value)	zscores	log10(p-value)
Canonical Pathways	02h_pCtrl_nCtrl	02h_pCtrl_nCtrl	04h_pCtrl_nCtrl	04h_pCtrl_nCtrl	16h_pCtrl_nCtrl	16h_pCtrl_nCtrl	24h_pCtrl_nCtrl	24h_pCtrl_nCtrl
2-ketoglutarate Dehydrogenase Complex	N/A	0	N/A	0	N/A	1.36231	N/A	0
4-1BB Signaling in T Lymphocytes	N/A	0.67097	N/A	0.506749	2	1.27512	1	0.64336
4-hydroxyproline Degradation I	N/A	0	N/A	0	N/A	0.791404	N/A	0
Acetyl-CoA Biosynthesis I (Pyruvate Dehydrogenase Complex)	N/A	0	N/A	0	N/A	2.21977	N/A	0
Actin Cytoskeleton Signaling	0.447	0.451095	N/A	0	0.447	0.161831	1.265	0.837532
Actin Nucleation by ARP-WASP Complex	N/A	0.333216	-1.342	0.678051	N/A	0.19602	N/A	0.150104
Activation of IRF by Cytosolic Pattern Recognition Receptors	N/A	0	0.333	2.42948	0.577	4.10414	1.265	2.24827
Acute Myeloid Leukemia Signaling	N/A	0.241959	0.447	0.388847	1.134	1.36231	1	0.150904
Acute Phase Response Signaling	1	0.380994	1.633	0.569201	1.667	1.01838	1.134	0.308631
Acyl-CoA Hydrolysis	N/A	0	N/A	0.334131	N/A	0.399982	N/A	0.823664
Adenine and Adenosine Salvage III	N/A	0	N/A	0.38063	N/A	0	N/A	0.934384
Allograft Rejection Signaling	N/A	0.434479	N/A	2.70114	N/A	1.36257	N/A	1.39622
Altered T Cell and B Cell Signaling in Rheumatoid Arthritis	N/A	0.434479	N/A	1.88277	N/A	1.58893	N/A	1.797
Amyloid Processing	N/A	0.722936	N/A	0.173895	N/A	0	N/A	0.142108
Amyotrophic Lateral Sclerosis Signaling	0.447	0.67097	N/A	0	N/A	0	N/A	0
Angiopoietin Signaling	N/A	0.632394	2	0.385069	2.236	0.586158	N/A	0.150104
Antigen Presentation Pathway	N/A	0.437114	N/A	2.2778	N/A	4.10414	N/A	2.62859
Antioxidant Action of Vitamin C	-1	0.578241	-1.342	0.729628	0.333	1.98054	0	0.667695
Apelin Adipocyte Signaling Pathway	N/A	0.327963	N/A	0.0858703	-1.134	1.17449	1	0.26716
Apelin Pancreas Signaling Pathway	N/A	0.429882	N/A	0	-1.342	0.93256	N/A	0.269422
Apoptosis Signaling	-1	0.554332	N/A	0.144462	-2.449	0.8038	-1.342	0.28359
April Mediated Signaling	N/A	0.607781	N/A	0.388847	2.236	1.02327	1	0.527798
Aryl Hydrocarbon Receptor Signaling	N/A	0.314312	2	0.144462	1.633	1.40372	1	0.142108
Aspartate Degradation II	N/A	0	N/A	0	N/A	2.21977	N/A	0
Atherosclerosis Signaling	N/A	0.52321	N/A	0.607899	N/A	2.9393	N/A	1.49495
ATM Signaling	0	0.67097	N/A	0.166371	N/A	0	N/A	0
Autoimmune Thyroid Disease Signaling	N/A	0.241959	N/A	2.36709	N/A	0.791404	N/A	0.619502
Autophagy	N/A	0	N/A	0.694634	N/A	0.390535	N/A	1.07889
B Cell Activating Factor Signaling	N/A	0.603975	N/A	0.38063	2	0.99895	1	0.527798
B Cell Development	N/A	0.280412	N/A	2.2778	N/A	1.02157	N/A	0.7885
B Cell Receptor Signaling	1.342	0.434479	-0.378	0.25688	1.265	0.584904	0	0.842567
BAG2 Signaling Pathway	N/A	0.244809	N/A	0.506749	-2.236	1.27512	-0.447	0.946722
Calcium-induced T Lymphocyte Apoptosis	N/A	0.415565	0.816	1.91147	-2	0.566359	0	0.446553
Cardiac Hypertrophy Signaling	1.134	0.67097	-0.378	0.183677	-1	0	-1	0.295895
Caveolar-mediated Endocytosis Signaling	N/A	0	N/A	0.742599	N/A	0.438385	N/A	0.759246
CCR3 Signaling in Eosinophils	1	0.607781	N/A	0	N/A	0	0	0.435398
CD27 Signaling in Lymphocytes	N/A	0.173583	N/A	0	2	0.791404	N/A	0.214938
CD28 Signaling in T Helper Cells	N/A	0.584853	1.342	1.56702	2.236	1.26132	0.707	0.91021
CD40 Signaling	1.633	1.61582	1.633	1.24497	2.121	1.81539	1.633	0.579644
Cdc42 Signaling	N/A	1.76586	N/A	1.5882	1	1.96296	-0.447	0.934384
Cholecystokinin/Gastrin-mediated Signaling	2	0.607781	0	0.997232	1.633	0.404687	0.378	0.601314
Cholesterol Biosynthesis I	N/A	0.434479	N/A	0.694634	N/A	0.263596	N/A	0.579644
Cholesterol Biosynthesis II (via 24,25-dihydrolanosterol)	N/A	0.434479	N/A	0.694634	N/A	0.263596	N/A	0.579644
Cholesterol Biosynthesis III (via Desmosterol)	N/A	0.434479	N/A	0.694634	N/A	0.263596	N/A	0.579644
Choline Degradation I	N/A	0.603975	N/A	0	N/A	0.615635	N/A	0
Clathrin-mediated Endocytosis Signaling	N/A	0.603975	N/A	0.232478	N/A	1.94983	N/A	0.143046
Communication between Innate and Adaptive Immune Cells	N/A	0.264402	N/A	1.0485	N/A	0.615635	N/A	1.12019
Creatine-phosphate Biosynthesis	N/A	0	N/A	0	N/A	1.70716	N/A	0.527798
Crosstalk between Dendritic Cells and Natural Killer Cells	N/A	0	N/A	0.947637	N/A	1.79994	N/A	1.67585
CTLA4 Signaling in Cytotoxic T Lymphocytes	N/A	0.311518	N/A	0.871673	N/A	0.515604	N/A	0.407773
Death Receptor Signaling	N/A	0.434479	0.447	0.481074	1.265	1.96409	0.378	0.650818
Dendritic Cell Maturation	2.121	0.67097	2.887	1.91147	0.775	2.32897	2.065	2.93165
D-myo-inositol (1,4,5)-Trisphosphate Biosynthesis	N/A	0.848172	N/A	0.162953	N/A	0	N/A	0.142108
DNA Double-Strand Break Repair by Homologous Recombination	N/A	0.67097	N/A	0.209601	N/A	0.249168	N/A	0.185825
DNA Double-Strand Break Repair by Non-Homologous End Joining	N/A	0.607781	N/A	0.173457	N/A	0.173393	N/A	0.417389
Dopamine Degradation	N/A	0.328362	N/A	0.139434	-2	1.27512	N/A	0.317901
Dopamine Receptor Signaling	N/A	0.386404	N/A	0.144462	N/A	1.13484	N/A	1.13164
EGF Signaling	0.447	0.848172	-1	0.506749	N/A	0.260834	N/A	0
Eicosanoid Signaling	N/A	0.603975	N/A	0.173562	N/A	0.163135	N/A	0
EIF2 Signaling	0.378	2.37062	-2	1.53255	1.633	0.399982	1.667	4.85473
Endocannabinoid Developing Neuron Pathway	1	0.603975	N/A	0	N/A	0	N/A	0
Ephrin A Signaling	N/A	0.607781	N/A	0.195443	N/A	0	N/A	0.152071
ERK/MAPK Signaling	0.378	0.67097	-1.633	0.193122	0	0.354758	0	0.250385
Erythropoietin Signaling	N/A	0.437114	N/A	0.506749	N/A	1.27512	N/A	0.338719
Estrogen-Dependent Breast Cancer Signaling	N/A	0	N/A	0.20379	2.236	0.826212	N/A	0.147418
Ethanol Degradation II	N/A	0.320279	N/A	0	-1	1.22998	N/A	0.302621
Ethanol Degradation IV	N/A	0.369208	N/A	0	-1.342	2.27314	N/A	0.147418
FAK Signaling	N/A	0.67097	N/A	0	N/A	0	N/A	0
FAT10 Signaling Pathway	N/A	0	N/A	0.209601	N/A	1.96409	N/A	1.56067
Fatty Acid Activation	N/A	0	N/A	0.780359	N/A	0.828446	N/A	1.17807
Fatty Acid Î±-oxidation	N/A	0.637488	N/A	0.179645	-1	1.75783	N/A	0
Fatty Acid Î²-oxidation I	N/A	0	-1.342	1.86425	-1.667	4.90464	N/A	0.56312
Fc Epsilon RI Signaling	2	0.472547	-1.134	0.694634	N/A	0	1.342	0.176122
FcÎ³ Receptor-mediated Phagocytosis in Macrophages and Monocytes	N/A	0.429882	-0.816	0.681808	1.134	0.791404	1.414	0.806453
FGF Signaling	1	0.607781	0	0.334131	N/A	0.161796	N/A	0.132226
FLT3 Signaling in Hematopoietic Progenitor Cells	1	0.578241	-0.378	1.0905	0.447	0.436402	1	0.183423
FXR/RXR Activation	N/A	0.472547	N/A	0.20379	N/A	1.17449	N/A	0.26716
GDNF Family Ligand-Receptor Interactions	N/A	0.7979	N/A	0.0994704	N/A	0	N/A	0
Germ Cell-Sertoli Cell Junction Signaling	N/A	0.607781	N/A	0.259145	N/A	0	N/A	0
GÎ±q Signaling	N/A	0.52321	-1.414	0.681808	0	0.372042	-0.333	0.650818
Glioma Invasiveness Signaling	N/A	0.607781	0	0.358632	1	0.333578	1.342	0.601314
Glucocorticoid Receptor Signaling	N/A	0.554842	N/A	0.271053	N/A	0.847936	N/A	0.300323
Gluconeogenesis I	N/A	0	N/A	0	N/A	1.02169	N/A	0.152071
Glutamate Removal from Folates	N/A	0	N/A	0.694634	N/A	0.791404	N/A	0
Glutamine Degradation I	N/A	0	N/A	0	N/A	0.791404	N/A	0
Glutaryl-CoA Degradation	N/A	0	N/A	0	-2	1.86901	N/A	0
Glutathione Redox Reactions I	N/A	0	N/A	0	N/A	0.902657	N/A	0.142108
Glutathione Redox Reactions II	N/A	0.52321	N/A	0	N/A	1.17449	N/A	0
Glutathione-mediated Detoxification	N/A	0	N/A	0.173562	0	1.66906	N/A	0.152071
Glycerol Degradation I	N/A	0.554332	N/A	0	N/A	0.515604	N/A	1.07889
Glycine Betaine Degradation	N/A	0	N/A	0.780359	N/A	0.828446	N/A	0
Glycogen Degradation II	N/A	0.481041	N/A	0	N/A	0	0	2.61792
Glycogen Degradation III	N/A	0.451865	N/A	0	N/A	0	0	2.24827
Glycolysis I	N/A	0.67097	N/A	1.17338	N/A	0.229848	N/A	0.91021
GP6 Signaling Pathway	N/A	0.342565	-1.134	0.694634	N/A	0	0.707	0.579644
Graft-versus-Host Disease Signaling	N/A	0.437114	N/A	2.2778	N/A	1.62521	N/A	0.849325
Growth Hormone Signaling	N/A	0.491981	0.447	0.694634	0.447	0.615635	2	0.295895
HGF Signaling	0.447	0.67097	-2	0.264372	N/A	0	N/A	0
Histamine Degradation	N/A	0.429882	N/A	0.209601	N/A	1.26101	N/A	0
Î³-glutamyl Cycle	N/A	0	N/A	0	N/A	0.399982	N/A	0.823664
Î³-linolenate Biosynthesis II (Animals)	N/A	0	N/A	0.694634	N/A	0.681515	N/A	1.05283
iCOS-iCOSL Signaling in T Helper Cells	N/A	0.52321	2.121	1.91147	-0.333	1.59211	1.265	1.44322
IGF-1 Signaling	-0.447	0.629082	N/A	0	N/A	0	N/A	0
IL-10 Signaling	N/A	0.607781	N/A	0.642544	N/A	2.9393	N/A	0.839847
IL-12 Signaling and Production in Macrophages	N/A	0.437114	N/A	0.607899	N/A	0.637055	N/A	0.64336
IL-15 Production	N/A	0	N/A	0.104227	N/A	1.26101	N/A	0.359551
IL-15 Signaling	N/A	0.607781	N/A	1.24497	N/A	0.515604	N/A	0.233667
IL-17A Signaling in Airway Cells	1	0.637488	N/A	0.209601	1.342	0.600917	N/A	0.152071
IL-17A Signaling in Fibroblasts	N/A	0.472547	N/A	0.234096	N/A	0.902657	N/A	0.435398
IL-22 Signaling	N/A	0.546905	1	1.23876	N/A	0.676541	N/A	0.56312
IL-23 Signaling Pathway	N/A	0.578241	N/A	0.334131	1.342	0.902657	N/A	0.26681
IL-3 Signaling	0.447	0.67097	-0.707	1.54135	1	0.273915	2.236	0.343307
IL-4 Signaling	N/A	0.437114	N/A	1.0905	N/A	0.436402	N/A	0
IL-6 Signaling	0	0.67097	1.342	0.214172	1.265	1.38628	1.342	0.20593
IL-8 Signaling	2.236	0.391369	-0.632	0.780359	0	0.947946	-0.832	0.823664
IL-9 Signaling	N/A	0.437114	1	0.773726	1.633	1.62521	2	0.579644
Induction of Apoptosis by HIV1	N/A	0.52321	N/A	0.232478	0.707	1.77923	2	0.323595
Inflammasome pathway	N/A	0.546905	N/A	0.694634	2.236	1.73749	2.236	1.28481
Inhibition of Matrix Metalloproteases	N/A	0.264402	N/A	0.256537	N/A	0.936019	N/A	0.450813
iNOS Signaling	N/A	0.426396	N/A	0.173457	1.633	1.30255	1.342	0.951408
Integrin Signaling	1.414	0.848172	-2.121	0.363578	1	0	0.707	0.277537
Interferon Signaling	N/A	0.238142	2	0.78113	1.89	2.21977	1.89	1.70218
Iron homeostasis signaling pathway	N/A	0.190019	N/A	2.36267	N/A	0.765364	N/A	0.163477
Isoleucine Degradation I	N/A	0.397474	N/A	1.0905	-2.449	3.41757	N/A	0.839847
JAK/Stat Signaling	N/A	0.434479	0.816	0.696352	2.121	1.19158	2.449	0.484097
Ketogenesis	N/A	0	N/A	0	-1	2.79538	N/A	0
Ketolysis	N/A	0	N/A	0	N/A	1.94983	N/A	0
Lanosterol Biosynthesis	N/A	0.67097	N/A	0	N/A	0	N/A	0.64336
L-DOPA Degradation	N/A	0	N/A	0	N/A	0.791404	N/A	0
Leptin Signaling in Obesity	N/A	0.67097	N/A	0	N/A	0.230429	N/A	0
Leucine Degradation I	N/A	0.437114	N/A	0.713368	N/A	0.765364	N/A	0.618363
Leukocyte Extravasation Signaling	2.236	0.437114	-1	0.681808	1.265	0.637815	0.535	1.14951
Lipid Antigen Presentation by CD1	N/A	0	N/A	0.162953	N/A	1.46816	N/A	0.142108
LPS/IL-1 Mediated Inhibition of RXR Function	N/A	0	N/A	0.297459	2.236	2.27314	N/A	0.488184
LPS-stimulated MAPK Signaling	0.447	0.67097	N/A	0.16274	0.816	0.615635	0.816	0.494235
L-serine Degradation	N/A	0	N/A	1.31702	N/A	0.515604	N/A	0
LXR/RXR Activation	N/A	0.429882	-2	0.694634	-2.309	3.76439	-1.414	1.70218
Lysine Degradation II	N/A	0.603975	N/A	0	N/A	0.615635	N/A	0
Lysine Degradation V	N/A	0.603975	N/A	0	N/A	0.615635	N/A	0
Macropinocytosis Signaling	1.633	0.871237	N/A	0	N/A	0.304247	N/A	0.12461
Melatonin Degradation II	N/A	0	N/A	0.38063	N/A	0	N/A	0.934384
Mevalonate Pathway I	N/A	0	N/A	0	-1	2.79538	N/A	0
MIF Regulation of Innate Immunity	N/A	0.451865	N/A	0.217675	1.134	2.32003	2	0.64336
MIF-mediated Glucocorticoid Regulation	N/A	0.531577	N/A	0.318826	1.134	2.98782	2	0.842567
Mitochondrial Dysfunction	N/A	0	N/A	0.184219	N/A	9.48676	N/A	0
Mitochondrial L-carnitine Shuttle Pathway	N/A	0	N/A	0.65045	N/A	1.26101	N/A	0.951408
mTOR Signaling	N/A	0.67097	-1.134	0.874923	-1.342	0.254124	0	2.76164
NAD biosynthesis II (from tryptophan)	N/A	0	N/A	0.780359	N/A	0.828446	N/A	0.650818
NAD Biosynthesis III	N/A	0.554332	N/A	1.31702	N/A	0.515604	N/A	0.435398
NAD Phosphorylation and Dephosphorylation	N/A	0.437114	N/A	0	N/A	0.828446	N/A	0.26681
Natural Killer Cell Signaling	N/A	0.533482	N/A	1.24497	N/A	0	N/A	0.40147
Neuroinflammation Signaling Pathway	2.121	0.637488	2.357	2.05014	-1.213	1.43761	1.414	1.14951
Noradrenaline and Adrenaline Degradation	N/A	0.290949	N/A	0.0994704	-2	1.06102	N/A	0.527798
NRF2-mediated Oxidative Stress Response	N/A	0.418015	0.447	0.334131	-1.134	1.31106	0	0.163477
Nur77 Signaling in T Lymphocytes	N/A	0.190019	N/A	1.48368	N/A	0.586158	N/A	0.672814
Oncostatin M Signaling	N/A	0.21985	0	0.713368	0	0.664425	N/A	0.317757
Osteoarthritis Pathway	2.236	0.43253	1.342	0.173457	1.941	1.38628	1.941	0.9638
OX40 Signaling Pathway	N/A	0.554332	N/A	2.2778	2	3.08516	N/A	1.14951
Oxidative Ethanol Degradation III	N/A	0.411212	N/A	0	-1	1.86901	N/A	0.170318
Oxidative Phosphorylation	N/A	0	N/A	0	-4.583	9.77422	N/A	0
Pancreatic Adenocarcinoma Signaling	1	0.472547	0	0.173562	0.333	1.06102	0.816	0.295895
Parkinson's Signaling	N/A	0.429882	N/A	0.209601	N/A	0	N/A	0.951408
PD-1, PD-L1 cancer immunotherapy pathway	-2	0.607781	-1.667	2.07414	1.134	1.08254	-1.134	0.796162
PDGF Signaling	0.447	0.67097	-1	0.306795	N/A	0.143935	N/A	0
PEDF Signaling	N/A	0.584853	1	0.297459	2	0.448156	0.816	0.527798
Pentose Phosphate Pathway	N/A	0	N/A	0.713368	N/A	0	N/A	1.12019
Pentose Phosphate Pathway (Oxidative Branch)	N/A	0	N/A	1.1151	N/A	0	N/A	0.934384
Phagosome Formation	N/A	0.848172	N/A	1.6476	N/A	0	N/A	0.753476
Phagosome Maturation	N/A	0.434479	N/A	2.67625	N/A	1.71632	N/A	2.23107
Phospholipase C Signaling	2	0.25259	-0.302	1.24497	2.333	0.544834	2.668	1.60342
PI3K Signaling in B Lymphocytes	N/A	0.429882	-0.447	0.307049	1	0.738158	0.632	0.705352
PI3K/AKT Signaling	N/A	0.341348	-0.378	0.887969	1.134	0.521336	0	0.159134
PKCÎ¸ Signaling in T Lymphocytes	1.342	0.554763	2.121	0.780359	-0.632	1.13484	0.333	0.632201
PPAR Signaling	N/A	0.411212	-1.633	0.640543	-2.333	1.34434	-2.236	0.262237
PPARÎ±/RXRÎ± Activation	0	0.67097	-1.134	0.461837	-2.496	2.27314	-2.828	0.359551
Production of Nitric Oxide and Reactive Oxygen Species in Macrophages	2.121	0.680309	0	1.05801	-0.277	1.514	0.905	0.705352
Proline Degradation	N/A	0	N/A	0	N/A	0.791404	N/A	0
Protein Kinase A Signaling	1.134	0.437114	0.816	0	-0.632	0.615635	-1.698	1.07889
Protein Ubiquitination Pathway	N/A	0.578241	N/A	0.694634	N/A	0.358304	N/A	0.806453
Purine Ribonucleosides Degradation to Ribose-1-phosphate	N/A	0	N/A	0.38063	N/A	0	N/A	0.934384
Putrescine Degradation III	N/A	0.369208	N/A	0.173457	N/A	0.957618	N/A	0.417389
RAN Signaling	N/A	0.382388	N/A	0.173562	N/A	1.02169	N/A	0.802466
RAR Activation	N/A	0.341348	N/A	0.660916	N/A	0.354758	N/A	0.609946
Regulation of Actin-based Motility by Rho	0.447	0.680309	-0.816	0.852004	N/A	0.161796	0.816	0.579644
Regulation of eIF4 and p70S6K Signaling	N/A	1.76586	N/A	1.52588	N/A	0	N/A	2.61792
Remodeling of Epithelial Adherens Junctions	N/A	0.397474	N/A	0	N/A	1.16833	N/A	0
Renin-Angiotensin Signaling	0.816	0.848172	-0.447	0.453019	0.447	0.537856	0	0.730903
RhoA Signaling	N/A	0.236552	N/A	0	0	0.183656	0.632	1.14951
RhoGDI Signaling	0	0.429882	1.134	0.475288	-1.134	0.390999	-2.309	1.09687
Role of IL-17A in Arthritis	N/A	0.67097	N/A	0.224882	N/A	0.947946	N/A	0.163077
Role of JAK family kinases in IL-6-type Cytokine Signaling	N/A	0.52321	N/A	1.1151	N/A	0.615635	N/A	0.527798
Role of JAK1, JAK2 and TYK2 in Interferon Signaling	N/A	0.303807	N/A	0.694634	N/A	2.98782	N/A	1.76217
Role of JAK2 in Hormone-like Cytokine Signaling	N/A	0.257332	N/A	1.49885	N/A	0.902657	N/A	0.435398
Role of Macrophages, Fibroblasts and Endothelial Cells in Rheumatoid Arthritis	N/A	0.67097	N/A	0.226548	N/A	0.515604	N/A	0.355397
Role of NFAT in Regulation of the Immune Response	N/A	0.334826	0.905	1.0905	0.333	0.615635	0.632	0.453496
Role of Osteoblasts, Osteoclasts and Chondrocytes in Rheumatoid Arthritis	N/A	0.52321	N/A	0	N/A	1.118	N/A	0.270024
Role of Pattern Recognition Receptors in Recognition of Bacteria and Viruses	2	0.472547	1.342	0.375217	2.449	0.430427	3.162	1.12019
Role of PKR in Interferon Induction and Antiviral Response	N/A	0.434479	N/A	0.173895	N/A	1.40372	N/A	0.759246
Role of RIG1-like Receptors in Antiviral Innate Immunity	N/A	0.437114	0.447	1.27879	1.134	2.85267	1.633	1.2119
Role of Tissue Factor in Cancer	N/A	0.67097	N/A	0.85726	N/A	0.947946	N/A	1.12019
Semaphorin Signaling in Neurons	N/A	0.578241	N/A	1.43758	N/A	0	N/A	0.446553
Serotonin Receptor Signaling	N/A	0	N/A	0.113945	N/A	0.105453	N/A	0.895802
Signaling by Rho Family GTPases	0.447	0.382388	0	0.265954	1	0.418006	1.698	1.3564
Sirtuin Signaling Pathway	0	0.52321	0.632	0.742599	0.626	7.08173	1	0.187006
Small Cell Lung Cancer Signaling	N/A	0.607781	N/A	0.179645	2.236	0.748571	N/A	0.132226
S-methyl-5-thio-Î±-D-ribose 1-phosphate Degradation	N/A	0	N/A	0.554357	N/A	1.70716	N/A	0.527798
Sphingosine-1-phosphate Signaling	2	0.52321	N/A	0.209601	N/A	0	-1.134	0.705352
Stearate Biosynthesis I (Animals)	N/A	0	N/A	1.0905	N/A	0.615635	0	1.14122
Sucrose Degradation V (Mammalian)	N/A	0	N/A	0.991716	N/A	0	N/A	0.823664
Sulfate Activation for Sulfonation	N/A	0	N/A	0.694634	N/A	0	N/A	0
Sumoylation Pathway	N/A	0.228248	-0.447	0.586331	N/A	0.480229	0.378	1.44322
Superpathway of Cholesterol Biosynthesis	N/A	0.339408	N/A	0.388847	-0.816	2.72507	N/A	0.339164
Superpathway of Geranylgeranyldiphosphate Biosynthesis I (via Mevalonate)	N/A	0	N/A	0	-0.447	3.03851	N/A	0
Superpathway of Melatonin Degradation	N/A	0	N/A	0.0994704	N/A	0	1	0.823664
Synaptogenesis Signaling Pathway	1.265	0.777591	-1	0	-1.265	0.275654	0	0.180077
Systemic Lupus Erythematosus In T Cell Signaling Pathway	1.633	0.451095	0.258	1.85845	-1.291	1.34434	-0.258	0.934384
Systemic Lupus Erythematosus Signaling	N/A	0.437114	N/A	0.453019	N/A	0	N/A	0.759246
T Cell Exhaustion Signaling Pathway	N/A	0.437114	-1.134	1.77433	0.378	1.34434	0	0.488184
T Helper Cell Differentiation	N/A	0.437114	N/A	2.05014	N/A	1.02418	N/A	0.768126
TCA Cycle II (Eukaryotic)	N/A	0	N/A	0	-2.646	4.54655	N/A	0
Tec Kinase Signaling	1.134	0.848172	-1.155	1.65407	2.714	1.01838	2.53	0.721724
Telomere Extension by Telomerase	N/A	0.67097	N/A	0.65045	N/A	0.249168	N/A	0.185825
Th1 and Th2 Activation Pathway	N/A	0.517311	N/A	2.67625	N/A	1.34434	N/A	0.934384
Th1 Pathway	N/A	0.546905	2.53	2.67625	-0.333	1.96409	1.414	1.14583
Th17 Activation Pathway	N/A	0.341348	0.447	0.694634	1.342	0.615635	N/A	0.15257
Th2 Pathway	N/A	0.510612	1.633	2.42948	N/A	0.637055	1	0.64336
Thrombin Signaling	2	0.537791	-0.378	0.259145	0	0.438363	0.632	1.07889
Thyroid Hormone Biosynthesis	N/A	0	N/A	0	N/A	0.791404	N/A	0.64336
TNFR1 Signaling	N/A	0.578241	N/A	0.173457	0.447	0.902657	N/A	0.26681
TNFR2 Signaling	N/A	0.67097	N/A	0.594151	0.378	2.61874	N/A	0.450813
Toll-like Receptor Signaling	N/A	0.603975	N/A	0.318826	2.236	1.75783	1.633	1.25199
TREM1 Signaling	1.342	0.67097	1.667	2.05014	2.333	1.75783	2.111	2.07286
tRNA Charging	N/A	0.241959	N/A	0.48513	N/A	0.23663	-1.134	1.76217
Tryptophan Degradation III (Eukaryotic)	N/A	0	N/A	0.173457	-0.816	3.03851	N/A	0.417389
Tryptophan Degradation to 2-amino-3-carboxymuconate Semialdehyde	N/A	0	N/A	0.453019	N/A	1.36231	N/A	1.07889
Tryptophan Degradation X (Mammalian, via Tryptamine)	N/A	0.369208	N/A	0.173457	N/A	0.957618	N/A	0.417389
TWEAK Signaling	N/A	0.67097	N/A	0.594151	0.816	1.96409	1	0.721724
Type I Diabetes Mellitus Signaling	N/A	0.472547	1.342	1.69117	1.89	2.06863	1.633	0.778113
Type II Diabetes Mellitus Signaling	N/A	0.311518	N/A	0.214172	0.378	0.828446	1	0.328561
Unfolded protein response	N/A	0	N/A	0	N/A	1.02418	N/A	0
Valine Degradation I	N/A	0.369208	N/A	0.972425	-2.236	2.27314	N/A	0.758622
VEGF Signaling	N/A	0.645182	N/A	0.359575	N/A	0	N/A	0.142108
Virus Entry via Endocytic Pathways	N/A	0.67097	N/A	0.119437	N/A	0.333765	N/A	0.147418
Xenobiotic Metabolism Signaling	N/A	0.339408	N/A	0.212041	N/A	1.14161	N/A	0.305884

## Sheet: BaP
	2h BaP vs DMSO		2h BaP + LPS vs LPS		4h BaP vs DMSO		4h BaP + LPS vs LPS		16h BaP vs DMSO		16h BaP + LPS vs LPS		24h BaP vs DMSO		24h BaP + LPS vs LPS
	zscores	log10(p-value)	zscores	log10(p-value)	zscores	log10(p-value)	zscores	log10(p-value)	zscores	log10(p-value)	zscores	log10(p-value)	zscores	log10(p-value)	zscores	log10(p-value)
Canonical Pathways	02h_nBaP_nCtrl	02h_nBaP_nCtrl	02h_pBaP_pCtrl	02h_pBaP_pCtrl	04h_nBaP_nCtrl	04h_nBaP_nCtrl	04h_pBaP_pCtrl	04h_pBaP_pCtrl	16h_nBaP_nCtrl	16h_nBaP_nCtrl	16h_pBaP_pCtrl	16h_pBaP_pCtrl	24h_nBaP_nCtrl	24h_nBaP_nCtrl	24h_pBaP_pCtrl	24h_pBaP_pCtrl
14-3-3-mediated Signaling	N/A	0.640431	N/A	0	N/A	0.015038	1	0.155603	-0.707	3.09559	N/A	0.411797	1	0.627187	N/A	0.321441
3-phosphoinositide Degradation	N/A	0.277828	N/A	0.256438	N/A	0.015038	0.447	0.152004	N/A	0	N/A	0	1.414	0.949105	N/A	0
4-1BB Signaling in T Lymphocytes	N/A	1.04595	N/A	0.418778	N/A	0.015038	0	0.295369	N/A	0.738087	N/A	0	N/A	0	-2.236	1.47318
Acetate Conversion to Acetyl-CoA	N/A	0	N/A	0.631502	N/A	0	N/A	0	N/A	0	N/A	0	N/A	0	N/A	0
Actin Cytoskeleton Signaling	N/A	0.20279	N/A	0.276733	0.447	0.0349151	1	0.28394	-1.342	0.300586	0.378	1.11556	1.414	0.852312	-1.897	1.4324
Actin Nucleation by ARP-WASP Complex	N/A	0	N/A	0	N/A	0.015038	N/A	0.152004	N/A	0.213892	2.236	1.11556	0.816	1.41144	0	0.621751
Activation of IRF by Cytosolic Pattern Recognition Receptors	N/A	0.461675	N/A	0.276733	N/A	0.015038	0.816	0.375402	-0.378	1.66719	0	0.836023	N/A	0	-0.447	1.02182
Acute Myeloid Leukemia Signaling	N/A	0.520815	N/A	0	N/A	0	-1	0.155603	1	0.459729	N/A	0.184722	0	0.374864	-1.414	1.58617
Acute Phase Response Signaling	0	0.656944	N/A	0	N/A	0	-0.707	0.205383	0	0.823692	0.816	1.15514	-0.447	0.258081	-1.667	1.04344
Adrenomedullin signaling pathway	N/A	0.199343	N/A	0.181715	N/A	0	0.816	0.155603	1.342	0.27627	1.342	0.376826	0.447	0.219966	-1.155	1.53324
Agranulocyte Adhesion and Diapedesis	N/A	0	N/A	0	N/A	0	N/A	0	N/A	0	N/A	1.4502	N/A	0.517288	N/A	0.399514
Agrin Interactions at Neuromuscular Junction	N/A	0	N/A	0	N/A	0	N/A	0	0	0.674701	N/A	0.463048	0.816	1.12655	0	0.651698
Aldosterone Signaling in Epithelial Cells	N/A	0.433597	N/A	0	N/A	0	N/A	0.18023	N/A	0.745565	N/A	1.04164	N/A	0	N/A	0.368657
Allograft Rejection Signaling	N/A	0.273962	N/A	1.6915	N/A	0.0146065	N/A	0.167214	N/A	0	N/A	0.36413	N/A	0.277593	N/A	0
Altered T Cell and B Cell Signaling in Rheumatoid Arthritis	N/A	0.179288	N/A	1.39085	N/A	0	N/A	0.129375	N/A	0.738087	N/A	0.554562	N/A	0.255509	N/A	0.99735
AMPK Signaling	N/A	0	0	0.727984	0	0.015038	-2.646	0.17231	3	1.24464	N/A	0	N/A	0	N/A	0
Amyloid Processing	N/A	0	N/A	1.16263	N/A	0.015038	N/A	0.215573	N/A	0.353445	N/A	0	N/A	0.524599	N/A	0.329883
Androgen Signaling	N/A	0	N/A	0.175866	N/A	0	N/A	0	0.816	1.24654	N/A	0.155853	N/A	0.867813	-1.342	0.741161
Angiopoietin Signaling	N/A	0.44265	N/A	0.269569	N/A	0.015038	-1	0.17231	-0.447	1.17606	N/A	0.264343	N/A	0.339772	-1.342	0.899943
Antigen Presentation Pathway	N/A	0.287559	N/A	1.80877	N/A	0.015038	N/A	0.17231	N/A	0.674701	N/A	1.14556	N/A	0.330831	N/A	0
Antioxidant Action of Vitamin C	N/A	0.179288	N/A	0.226877	N/A	0.015038	-0.447	0.17231	0	0.542458	N/A	0.373027	N/A	0	1.633	1.34619
Apelin Adipocyte Signaling Pathway	N/A	0	1.342	1.16263	N/A	0	N/A	0	N/A	0.209025	N/A	0	N/A	0.339009	N/A	0.368657
Apelin Endothelial Signaling Pathway	N/A	0.47336	N/A	0	N/A	0	0.447	0.155603	1.134	0.87866	N/A	0.265009	1.89	0.805402	-0.816	0.6648
Apelin Pancreas Signaling Pathway	N/A	0	N/A	0.621771	N/A	0	N/A	0	1	0.873354	N/A	0	N/A	0	2.236	1.29739
Apoptosis Signaling	0	0.687833	0.378	1.79281	N/A	0.015038	-0.816	0.295369	1	0.489563	N/A	0.191815	-1.342	0.588254	0.333	1.61022
April Mediated Signaling	N/A	0.280368	N/A	0.181021	N/A	0.015038	N/A	0.17231	N/A	0.643157	N/A	0	N/A	0	-2	0.95189
Arginine Biosynthesis IV	N/A	0.656944	N/A	0	N/A	0	N/A	0	N/A	0	N/A	0	N/A	0.657163	N/A	0
Aryl Hydrocarbon Receptor Signaling	N/A	0	N/A	0	N/A	0.015038	N/A	0	0.707	2.78283	2	0.53573	0.447	0.949105	-0.707	1.61022
Asparagine Biosynthesis I	N/A	0	N/A	0	N/A	0.129992	N/A	0.28394	N/A	0	N/A	0	N/A	0	N/A	0
Asparagine Degradation I	N/A	0	N/A	0	N/A	0.129992	N/A	0	N/A	0	N/A	0	N/A	0	N/A	0
Assembly of RNA Polymerase I Complex	N/A	0.492905	N/A	0.344542	N/A	0.015038	N/A	0.228998	N/A	0.414187	N/A	0.90053	N/A	0	N/A	0
Atherosclerosis Signaling	N/A	0	N/A	0.193316	N/A	0	N/A	0	N/A	0.256147	N/A	1.11556	N/A	0.350294	N/A	0.829801
ATM Signaling	N/A	0.179288	N/A	0.361429	N/A	0	0	0.155603	1	0.968485	N/A	0	N/A	0	N/A	0
Autoimmune Thyroid Disease Signaling	N/A	0.299213	N/A	1.83941	N/A	0.015038	N/A	0.155603	N/A	0.158408	N/A	0.403767	N/A	0	N/A	0
Autophagy	N/A	0.278255	N/A	0.344542	N/A	0.015038	N/A	0.137288	N/A	1.65205	N/A	0	N/A	1.15906	N/A	1.58487
Axonal Guidance Signaling	N/A	0.201026	N/A	0.181715	N/A	0.015038	N/A	0.130682	N/A	0.73193	N/A	0.634433	N/A	0.591197	N/A	0.815017
B Cell Activating Factor Signaling	N/A	0.510921	N/A	0.344542	N/A	0.015038	N/A	0.17231	N/A	0.628933	N/A	0	N/A	0	-2	0.925211
B Cell Development	N/A	0.339025	N/A	2.04072	N/A	0.015038	N/A	0.155603	N/A	0.520288	N/A	0.475233	N/A	0.18012	N/A	0
B Cell Receptor Signaling	1.342	0.640178	-1	0.266601	-0.447	0.015038	-0.816	0.129375	0	1.03209	N/A	0	0.333	0.746547	-1.155	1.46333
BAG2 Signaling Pathway	N/A	0	N/A	0.197237	N/A	0	N/A	0.155603	-1	1.05603	N/A	0.191815	N/A	0.133839	1	1.14794
BER pathway	N/A	0	N/A	0	N/A	0	N/A	0	N/A	0.474201	N/A	0	N/A	0.406771	N/A	1.02956
BMP signaling pathway	N/A	0.410536	N/A	0.247789	N/A	0	N/A	0.13501	N/A	0.365189	N/A	0	N/A	0	-1.134	1.41983
Breast Cancer Regulation by Stathmin1	N/A	0.492905	N/A	0.568607	N/A	0.015038	N/A	0.155603	N/A	1.34731	N/A	0.520778	N/A	1.0077	N/A	0.899943
Calcium Signaling	N/A	0	N/A	0	N/A	0.015038	N/A	0.137288	N/A	0.597652	N/A	0.360177	N/A	0	-0.447	1.29739
Calcium-induced T Lymphocyte Apoptosis	N/A	0.492905	-2.236	1.56769	N/A	0.00187395	-1	0.179315	N/A	0.574634	N/A	0.567569	N/A	0.255509	N/A	0
Cardiac Hypertrophy Signaling	N/A	0	-0.447	0.287773	1	0.015038	0.632	0.17231	0.378	0.414187	0.905	1.4502	0.333	1.12655	-0.707	0.6648
Cardiac Î²-adrenergic Signaling	N/A	0	-1	0.727984	N/A	0.0146065	N/A	0.137288	2	0.394863	N/A	0.163207	N/A	0	N/A	0.21455
Caveolar-mediated Endocytosis Signaling	N/A	0.656944	N/A	1.83723	N/A	0.123146	N/A	0.375402	N/A	0.968485	N/A	1.18299	N/A	1.21095	N/A	0.699652
CCR3 Signaling in Eosinophils	N/A	0.492905	N/A	0	N/A	0	1	0.17231	0	0.365189	N/A	0.267282	1	0.847697	N/A	0.329883
CD27 Signaling in Lymphocytes	N/A	0.869324	N/A	0.975978	N/A	0.015038	N/A	0.155603	N/A	0.542458	N/A	0	N/A	0	-2	0.774205
CD28 Signaling in T Helper Cells	N/A	0.716984	N/A	1.35543	0	0.015038	1	0.17231	0	1.39723	N/A	0.265009	0.447	0.406771	-1.414	1.18405
CD40 Signaling	0.447	1.04595	N/A	0.661188	N/A	0	-1	0.17231	0	0.816769	N/A	0	N/A	0.303131	-2.449	1.14794
Cdc42 Signaling	N/A	0.292188	N/A	1.35907	N/A	0	N/A	0.17231	-1	0.714454	0	1.18299	N/A	0.261717	N/A	0
CDK5 Signaling	N/A	0.368951	-1.342	0.959632	N/A	0	0.447	0.17231	-1	0.519035	N/A	0.369363	N/A	0.251431	0	0.466212
Cell Cycle Regulation by BTG Family Proteins	N/A	0	N/A	0	N/A	0.015038	N/A	0.0871538	N/A	0.868978	N/A	0.235314	N/A	0	N/A	0
Cell Cycle: G2/M DNA Damage Checkpoint Regulation	N/A	0.283532	N/A	0.181715	N/A	0	N/A	0	-2	1.74771	N/A	0	N/A	0	N/A	0
Ceramide Signaling	N/A	0.179288	N/A	0	N/A	0	N/A	0.129375	-2.121	1.55058	N/A	0.212152	N/A	0.255509	-1.633	0.99735
Chemokine Signaling	N/A	0.592224	N/A	0	-1	0.037024	1	0.155603	0	0.558411	N/A	0.377404	1.134	1.21095	-0.447	0.747795
Cholecystokinin/Gastrin-mediated Signaling	N/A	0.492905	N/A	0.173732	N/A	0	1.89	0.193053	0.447	0.558411	2.449	0.968178	0.632	2.40793	-1.134	1.29506
Choline Biosynthesis III	N/A	0	N/A	0	N/A	0.129992	N/A	0	N/A	0.393127	N/A	0	N/A	0.339009	N/A	0.368657
Chondroitin Sulfate Degradation (Metazoa)	N/A	0	N/A	0	N/A	0	N/A	0.155603	N/A	0.785217	N/A	0	N/A	1.21095	N/A	0
Chronic Myeloid Leukemia Signaling	N/A	0.312251	N/A	0	N/A	0	N/A	0.17231	N/A	0.758046	N/A	0.163207	N/A	0.186325	N/A	1.02552
Citrulline Biosynthesis	N/A	0	N/A	0	N/A	0	N/A	0	N/A	0	N/A	0	N/A	1.08673	N/A	0
Citrulline-Nitric Oxide Cycle	N/A	0.640431	N/A	0	N/A	0	N/A	0	N/A	0	N/A	0	N/A	0	N/A	0
Clathrin-mediated Endocytosis Signaling	N/A	1.04595	N/A	0.65159	N/A	0.129992	N/A	0.6765	N/A	1.03209	N/A	0.90053	N/A	1.67223	N/A	0.822204
Cleavage and Polyadenylation of Pre-mRNA	N/A	0	N/A	0	N/A	0.015038	N/A	0.215573	N/A	0.393127	N/A	0	N/A	1.25082	N/A	0
CNTF Signaling	N/A	0.656944	N/A	0	N/A	0	N/A	0.155603	N/A	0.517036	N/A	0.29882	N/A	0.422534	0	0.747795
Coagulation System	N/A	0	N/A	0.619854	N/A	0	N/A	0	N/A	0.28434	N/A	0.267282	N/A	0.98952	N/A	0.642857
Colorectal Cancer Metastasis Signaling	N/A	0.270267	0	0.195336	N/A	0	N/A	0	2.111	0.962812	1.89	0.708926	1.667	0.847697	-0.535	1.53324
Complement System	N/A	0	N/A	0.531619	N/A	0	N/A	0	N/A	0.558411	N/A	0.982744	N/A	0.186454	N/A	0.217848
Creatine-phosphate Biosynthesis	N/A	0	N/A	0	N/A	0.70397	N/A	0.6765	N/A	0	N/A	0	N/A	0.657163	N/A	0
CREB Signaling in Neurons	N/A	0.35141	N/A	0	N/A	0	1	0.13501	0.816	0.429364	N/A	0.163207	0.816	0.839341	-0.378	0.724957
Crosstalk between Dendritic Cells and Natural Killer Cells	N/A	0	N/A	0.562085	N/A	0.015038	N/A	0	N/A	0.690538	N/A	0.191815	N/A	0.393821	N/A	1.60955
CTLA4 Signaling in Cytotoxic T Lymphocytes	N/A	0	N/A	1.11739	N/A	0.015038	N/A	0.17231	N/A	1.77675	N/A	0.238619	N/A	0.746547	N/A	0.347758
CXCR4 Signaling	N/A	0.389789	N/A	0	N/A	0.015038	2.333	0.295369	0	0.84399	2.121	1.15514	1.508	2.3495	-0.816	0.442783
Cyclins and Cell Cycle Regulation	N/A	0.193139	N/A	0	N/A	0	N/A	0	N/A	0.816769	N/A	0	N/A	0	N/A	0
Cysteine Biosynthesis III (mammalia)	N/A	0	N/A	0.277048	N/A	0.10733	N/A	0	N/A	0	N/A	0	N/A	0	N/A	0
Cytotoxic T Lymphocyte-mediated Apoptosis of Target Cells	N/A	0	N/A	1.79281	N/A	0	N/A	0.17231	N/A	0	N/A	0.25774	N/A	0	N/A	0
Death Receptor Signaling	N/A	0.179288	0	0.975978	N/A	0.015038	0.447	0.17231	0	0.527852	N/A	0	N/A	0	-1.89	1.33444
Dendritic Cell Maturation	N/A	0.184381	-1.633	0.531619	N/A	0	-1.155	0.53334	1.89	0.520897	1	1.18299	1	0.186325	-1.414	0.807697
Dermatan Sulfate Degradation (Metazoa)	N/A	0	N/A	0	N/A	0	N/A	0.155603	N/A	0.823692	N/A	0	N/A	0.339009	N/A	0
D-mannose Degradation	N/A	0	N/A	0	N/A	0	N/A	0	N/A	0.87866	N/A	0	N/A	0	N/A	0
D-myo-inositol (1,4,5)-Trisphosphate Biosynthesis	N/A	0	N/A	0.273667	N/A	0.015038	N/A	0.295369	N/A	0.297704	N/A	0	N/A	0.251431	N/A	0.6648
D-myo-inositol (1,4,5,6)-Tetrakisphosphate Biosynthesis	N/A	0.29743	N/A	0.27364	N/A	0	0.447	0.155603	N/A	0	N/A	0	1.89	0.839341	N/A	0
D-myo-inositol (3,4,5,6)-tetrakisphosphate Biosynthesis	N/A	0.29743	N/A	0.27364	N/A	0	0.447	0.155603	N/A	0	N/A	0	1.89	0.839341	N/A	0
D-myo-inositol-5-phosphate Metabolism	N/A	0.274083	N/A	0.253306	N/A	0.015038	1.134	0.17231	N/A	0	N/A	0	1.414	0.947745	1	0.255232
DNA Double-Strand Break Repair by Homologous Recombination	N/A	0	N/A	0	N/A	0	N/A	0.155603	N/A	0	N/A	0	N/A	0.762915	N/A	0.368657
DNA Double-Strand Break Repair by Non-Homologous End Joining	N/A	0	N/A	0.277048	N/A	0.10733	N/A	0.6765	N/A	0	N/A	0	N/A	0.260283	N/A	0.294602
Dopamine Degradation	N/A	0	N/A	0.266601	N/A	0.015038	N/A	0.17231	N/A	0.962812	N/A	0.265009	N/A	0	N/A	0.247403
Dopamine Receptor Signaling	N/A	0	N/A	1.45504	N/A	0	N/A	0.155603	N/A	1.04626	N/A	0.308635	N/A	0	N/A	0.481013
EGF Signaling	N/A	0.47336	N/A	0	N/A	0.015038	-1	0.17231	1	0.738087	N/A	0	0.816	1.25082	N/A	0.247403
Eicosanoid Signaling	N/A	0	N/A	0.631502	N/A	0.0146065	N/A	0.137288	N/A	0.342712	N/A	0	N/A	0	N/A	0
EIF2 Signaling	2	0.869324	0	4.30901	N/A	0.015038	0	0.6765	0.447	1.20841	N/A	0.232124	-1.265	2.40793	-2.111	1.61022
Endocannabinoid Developing Neuron Pathway	N/A	0.474852	N/A	0.161519	N/A	0	-0.447	0.155603	N/A	0.342712	N/A	0.265009	1.89	0.834292	0	0.681492
Endoplasmic Reticulum Stress Pathway	N/A	0	N/A	0.27364	N/A	0	N/A	0	N/A	0	N/A	1.12447	N/A	0	N/A	0
eNOS Signaling	N/A	0.280368	N/A	0.266601	N/A	0	N/A	0	1.342	0.853078	N/A	0	1	0.245476	0	0.270311
Ephrin B Signaling	N/A	0.20279	N/A	0	N/A	0	N/A	0.17231	N/A	0	N/A	0.265824	1.633	1.12655	N/A	0.38676
Ephrin Receptor Signaling	N/A	0.368514	N/A	0	N/A	0.015038	1.134	0.17231	0.447	0.30692	2	0.270347	2.111	1.30728	0	1.00393
Epithelial Adherens Junction Signaling	N/A	0	N/A	0.266601	N/A	0	N/A	0	N/A	1.34731	N/A	0.836023	N/A	0.549927	N/A	1.11512
ErbB2-ErbB3 Signaling	N/A	0.656944	N/A	0	N/A	0	N/A	0.155603	N/A	0.265561	N/A	0.295726	0	0.646972	-1	0.737582
ErbB4 Signaling	2	0.846867	N/A	0	N/A	0.015038	N/A	0	1	0.714454	N/A	0	1	0.611416	N/A	0.419075
ERK/MAPK Signaling	1	0.492905	-0.378	0.851386	N/A	0	0	0.132675	1.897	1.93034	1	0.265009	1.414	0.627187	0.333	0.91175
ERK5 Signaling	N/A	0	N/A	0	N/A	0	N/A	0	-0.378	1.39723	N/A	0	2.236	0.746547	N/A	0
Erythropoietin Signaling	N/A	0.963809	N/A	0	N/A	0	N/A	0.130682	N/A	1.62104	N/A	0.221445	N/A	1.18306	N/A	1.54462
Estrogen Biosynthesis	N/A	0.399195	N/A	0.27364	N/A	0.015038	N/A	0.130682	N/A	0.635175	N/A	0.265824	N/A	0.537706	N/A	1.06801
Estrogen-Dependent Breast Cancer Signaling	N/A	0	N/A	0	N/A	0	N/A	0	1.342	1.1651	N/A	0.25774	1	0.797856	-1.342	1.47318
Ethanol Degradation II	N/A	0	N/A	0.256438	N/A	0	N/A	0.115492	N/A	0.928483	N/A	0	N/A	0	N/A	0.235403
Ethanol Degradation IV	N/A	0	N/A	0.277048	N/A	0	N/A	0.137288	N/A	1.15086	N/A	0	N/A	0	N/A	0.294602
Eumelanin Biosynthesis	N/A	0	N/A	0	N/A	0.129992	N/A	0	N/A	0	N/A	0	N/A	0	N/A	0.921891
Extrinsic Prothrombin Activation Pathway	N/A	0	N/A	1.0774	N/A	0	N/A	0	N/A	0	N/A	0	N/A	0.406771	N/A	0
FAK Signaling	N/A	0.354717	N/A	0.32961	N/A	0	N/A	0.295369	N/A	0.690538	N/A	0.343288	N/A	0.393821	N/A	1.25303
FAT10 Cancer Signaling Pathway	N/A	0.244413	N/A	0	N/A	0	N/A	0.12495	1.342	1.07574	N/A	0	N/A	0.445805	-1.342	1.1534
FAT10 Signaling Pathway	N/A	0	N/A	0.868636	N/A	0.129992	N/A	0.215573	N/A	0.393127	N/A	0	N/A	0.339009	N/A	0.368657
Fatty Acid Activation	N/A	0.496534	N/A	1.0774	N/A	0	N/A	0	N/A	0	N/A	0	N/A	0.406771	N/A	0.442783
Fatty Acid Î±-oxidation	N/A	0	N/A	0.298212	N/A	0	N/A	0.152004	-1	1.81953	N/A	0	N/A	0	N/A	0.329883
Fatty Acid Î²-oxidation I	N/A	0.366311	N/A	1.0786	N/A	0	N/A	0.161579	N/A	0.903861	N/A	0.245416	1.342	1.75179	1.342	1.61022
Fc Epsilon RI Signaling	N/A	0.492905	N/A	0.173732	N/A	0.015038	-1	0.130682	0	0.738087	N/A	0	1.414	1.10514	0.447	0.510285
FcÎ³ Receptor-mediated Phagocytosis in Macrophages and Monocytes	N/A	0.534965	0	0.562085	-0.816	0.129992	-0.447	0.17231	0	1.42714	N/A	0.191815	1.265	2.09692	-1.134	1.25303
FLT3 Signaling in Hematopoietic Progenitor Cells	1	0.716984	N/A	0	N/A	0	-1.633	0.222096	1	0.542458	N/A	0.373027	0	0.439323	-0.447	0.73196
fMLP Signaling in Neutrophils	1	0.640431	N/A	0.27364	0	0.015038	1.342	0.155603	0	0.700925	N/A	0.265009	1.342	0.406771	-0.816	0.6648
Formaldehyde Oxidation II (Glutathione-dependent)	N/A	0	N/A	0.631502	N/A	0	N/A	0	N/A	0	N/A	0	N/A	0	N/A	0
G Beta Gamma Signaling	N/A	0.330014	N/A	0.298212	N/A	0.015038	N/A	0	1.342	0.640922	N/A	0.179642	2.121	1.25082	0.447	0.604165
G Protein Signaling Mediated by Tubby	N/A	0	N/A	0	N/A	0.015038	N/A	0.28394	N/A	0	N/A	0	N/A	0.219966	N/A	0.247403
GDP-L-fucose Biosynthesis I (from GDP-D-mannose)	N/A	0	N/A	0	N/A	0	N/A	0	N/A	0	N/A	0.836023	N/A	0	N/A	0.921891
Germ Cell-Sertoli Cell Junction Signaling	N/A	0.239003	N/A	0	N/A	0	N/A	0	N/A	1.08444	N/A	1.18299	N/A	1.5123	N/A	1.38507
GÎ±12/13 Signaling	N/A	0.489881	N/A	0.27364	N/A	0.015038	1.134	0.18023	1.134	0.916384	1	0.411797	1.342	0.440402	-1.89	0.941678
GÎ±q Signaling	N/A	0.559861	N/A	0.22559	-0.447	0.0201048	1.89	0.17231	0.333	1.15086	1.342	0.468835	0.378	1.06072	-2.333	1.41983
Glioblastoma Multiforme Signaling	N/A	0.250194	N/A	0	N/A	0	0.447	0.133817	1	0.251018	2.236	0.479808	1.89	0.840491	0.447	0.359072
Glioma Invasiveness Signaling	N/A	0	N/A	0	N/A	0	N/A	0	N/A	0.392423	2.449	1.29707	0.447	1.30728	1.342	1.18796
Glucocorticoid Receptor Signaling	N/A	0.640431	N/A	0.253306	N/A	0	N/A	0.28394	N/A	0.714454	N/A	0.521923	N/A	0.186325	N/A	0.980116
Glutamine Degradation I	N/A	0	N/A	0	N/A	0	N/A	0	N/A	0	N/A	0	N/A	0.839341	N/A	0
Glutaryl-CoA Degradation	N/A	0	N/A	0	N/A	0.015038	N/A	0	N/A	0.3693	N/A	0	N/A	1.21095	N/A	0.790702
Glutathione Biosynthesis	N/A	0	N/A	0.562085	N/A	0	N/A	0	N/A	0.667246	N/A	0	N/A	1.29874	N/A	0
Glutathione Redox Reactions II	N/A	0.60121	N/A	0	N/A	0	N/A	0	N/A	0	N/A	1.18299	N/A	0	N/A	0
Glycerol Degradation I	N/A	0.640431	N/A	0	N/A	0	N/A	0	N/A	0	N/A	0	N/A	0	N/A	0
Glycine Betaine Degradation	N/A	0	N/A	0	N/A	0	N/A	0.295369	N/A	0.962812	N/A	0.398035	N/A	0.406771	N/A	0.442783
Glycogen Biosynthesis II (from UDP-D-Glucose)	N/A	0	N/A	0	N/A	0	N/A	0	N/A	0	N/A	0.836023	N/A	0	N/A	0
Glycogen Degradation II	N/A	0	N/A	0.452379	N/A	0	N/A	0.366669	N/A	1.93034	N/A	0	N/A	1.08673	N/A	0.520889
Glycogen Degradation III	N/A	0	N/A	0.418778	N/A	0	N/A	0.295369	N/A	1.74771	N/A	0	N/A	0.99045	N/A	0.481013
Glycolysis I	N/A	0.460917	N/A	0	N/A	0	N/A	0.155603	-1	1.93034	N/A	0	N/A	0.725973	N/A	0.347758
GM-CSF Signaling	1.342	1.04595	N/A	0	N/A	0	N/A	0	1	0.597652	N/A	0.650408	0.447	0.746547	-1.342	0.822204
GNRH Signaling	N/A	0.399195	N/A	0.21022	0	0.015038	1.633	0.155603	0	0.873354	N/A	0	1.414	0.770364	0.302	1.52395
GP6 Signaling Pathway	N/A	0	N/A	0.163027	N/A	0	N/A	0	0	0.730137	N/A	0	0	1.08673	0	0.314386
G-Protein Coupled Receptor Signaling	N/A	0.492905	N/A	0.181715	N/A	0.015038	N/A	0	N/A	0.875592	N/A	0	N/A	0.471086	N/A	0.844818
Graft-versus-Host Disease Signaling	N/A	0.293057	N/A	1.83723	N/A	0.015038	N/A	0.17231	N/A	0	N/A	1.15514	N/A	0	N/A	0.368657
Granulocyte Adhesion and Diapedesis	N/A	0	N/A	0	N/A	0	N/A	0	N/A	0	N/A	1.4502	N/A	0.601667	N/A	0.335254
Granzyme B Signaling	N/A	0	N/A	1.56769	N/A	0	N/A	0.155603	N/A	0.3693	N/A	0	N/A	0	N/A	0.347758
Growth Hormone Signaling	N/A	0.449555	N/A	0	N/A	0	N/A	0	0.447	0.903861	N/A	0.265824	-1.633	1.12655	-0.816	1.30809
Guanine and Guanosine Salvage I	N/A	0	N/A	0	N/A	0	N/A	0	N/A	0.87866	N/A	0	N/A	0	N/A	0
Hepatic Cholestasis	N/A	0.201026	N/A	0.182414	N/A	0	N/A	0	N/A	0.436409	N/A	0.265824	N/A	0.345634	N/A	1.41983
Hepatic Fibrosis / Hepatic Stellate Cell Activation	N/A	0	N/A	0	N/A	0	N/A	0	N/A	0	N/A	0.916571	N/A	0.269065	N/A	0.610073
HGF Signaling	1	0.640431	N/A	0.163027	N/A	0	0.447	0.155603	1.342	0.730137	N/A	0	0.816	0.615521	0.378	0.925211
HIPPO signaling	N/A	0.20279	N/A	0.27364	N/A	0.015038	N/A	0	2.646	1.95207	N/A	0	N/A	0.186325	N/A	0
Histamine Degradation	N/A	0	N/A	0	N/A	0	N/A	0.155603	N/A	1.35706	N/A	0	N/A	0.339009	N/A	0.840514
HMGB1 Signaling	N/A	0.201026	N/A	0	N/A	0	0	0	0	0.436409	2.646	0.799303	1.134	0.646972	-1	0.937501
Huntington's Disease Signaling	N/A	0.283532	-2	0.429248	N/A	0	0	0.53334	1	0.560637	N/A	0.191815	1.342	0.949105	N/A	0.368657
Hypoxia Signaling in the Cardiovascular System	N/A	0.420121	N/A	1.9416	N/A	0.015038	N/A	0	N/A	0.597652	N/A	0.403767	N/A	0.503168	N/A	0
Î³-glutamyl Cycle	N/A	0	N/A	0.452379	N/A	0	N/A	0	N/A	0.558411	N/A	0.468835	N/A	1.08673	N/A	0
Î³-linolenate Biosynthesis II (Animals)	N/A	0.492905	N/A	1.76796	N/A	0	N/A	0	N/A	0	N/A	0	N/A	0.350294	N/A	0.383291
iCOS-iCOSL Signaling in T Helper Cells	N/A	0.32911	-2	1.16263	N/A	0.015038	-0.447	0.161579	0.333	1.6389	N/A	0.308635	0.447	0.513877	-1.414	1.38507
IGF-1 Signaling	N/A	0.492905	N/A	0.181715	N/A	0	N/A	0	N/A	1.01865	N/A	0	1.342	0.495715	-0.816	0.774205
IL-10 Signaling	N/A	0.433597	N/A	0	N/A	0.015038	N/A	0.179315	N/A	0.394863	N/A	0.692798	N/A	0.334977	N/A	1.45615
IL-12 Signaling and Production in Macrophages	N/A	0.631336	N/A	0	N/A	0	N/A	0.161579	N/A	1.34731	N/A	0.246736	N/A	0.549927	N/A	0.422191
IL-15 Production	N/A	0.32911	N/A	0.298212	N/A	0	N/A	0	N/A	0.245894	N/A	0.308635	N/A	0.194694	N/A	1.1025
IL-15 Signaling	N/A	0.615301	N/A	0	N/A	0	N/A	0.161579	N/A	0.594898	N/A	0.23622	N/A	0.730329	N/A	1.4324
IL-17A Signaling in Airway Cells	0	0.794854	N/A	0	N/A	0	-1	0.17231	0.447	0.894597	N/A	0	N/A	0.186325	-2.236	0.921891
IL-2 Signaling	N/A	0.452745	N/A	0	N/A	0	N/A	0.155603	N/A	0.232324	N/A	0.265824	1	1.13617	N/A	0.3981
IL-22 Signaling	N/A	0.366311	N/A	0	N/A	0	N/A	0.228998	N/A	0.238246	N/A	0.521923	N/A	0.840491	N/A	0.53714
IL-23 Signaling Pathway	N/A	0.264901	N/A	0	N/A	0	N/A	0	1	0.859433	N/A	0.15126	N/A	0.260283	-1.342	1.26994
IL-3 Signaling	1	0.716984	N/A	0	N/A	0	0	0.155603	0.378	1.32532	-1	0.584938	0	1.60606	-0.378	1.38167
IL-4 Signaling	N/A	0.179288	N/A	0.612449	N/A	0	N/A	0.17231	N/A	0.738087	N/A	0.373027	N/A	0.260283	N/A	0
IL-6 Signaling	1	0.615301	N/A	0	N/A	0.015038	0.378	0.17231	1.342	0.454238	N/A	0.373027	-1.134	0.947745	-1.667	1.50929
IL-8 Signaling	N/A	0.288159	-0.447	0.298212	0	0.015038	1.508	0.295369	0.302	1.31146	2.714	1.4502	2.138	1.63004	0	1.1025
IL-9 Signaling	N/A	0.293057	N/A	0	N/A	0	N/A	0	N/A	0.690538	N/A	0.383918	N/A	0.339009	-2.236	1.42463
ILK Signaling	N/A	0	N/A	0	N/A	0	-1.633	0.137288	0.905	1.39723	2.646	1.11556	-0.447	0.657163	-3	1.4324
Induction of Apoptosis by HIV1	N/A	0.460917	1	1.33508	N/A	0	-1	0.17231	N/A	0.466354	N/A	0	N/A	0	-1.633	1.35574
Inflammasome pathway	N/A	0	N/A	0.253306	N/A	0	N/A	0.161579	N/A	0.238246	N/A	0.521923	N/A	0.483919	-1.342	1.61022
Inhibition of Matrix Metalloproteases	N/A	0.32911	N/A	0.217762	N/A	0.015038	N/A	0	N/A	0.191596	N/A	0.212152	N/A	1.08673	-2	1.54462
iNOS Signaling	N/A	0.264901	N/A	0.163027	N/A	0.0065506	N/A	0.161579	N/A	0.588194	N/A	0.584938	N/A	0	-1	0.851442
Inosine-5'-phosphate Biosynthesis II	N/A	0	N/A	0	N/A	0	N/A	0	N/A	0	N/A	0.836023	N/A	0	N/A	0
Insulin Receptor Signaling	N/A	0.448397	1.633	0.855657	N/A	0	0.816	0.155603	0.378	0.787621	N/A	0.235314	0	0.224404	0.447	0.384826
Integrin Signaling	N/A	0.179288	0	0.518095	0.447	0.015038	0.832	0.53334	0	0.968485	1.667	1.15514	0.577	1.61381	-0.577	1.4324
Interferon Signaling	N/A	0	N/A	0	N/A	0	N/A	0.155603	N/A	0.414187	-2.449	1.69134	N/A	0	-1.633	1.61022
Intrinsic Prothrombin Activation Pathway	N/A	0	N/A	0.597456	N/A	0	N/A	0	N/A	0	N/A	0	N/A	0.229985	N/A	0
Iron homeostasis signaling pathway	N/A	0.728096	N/A	0.42506	N/A	0.015038	N/A	0.17231	N/A	0.197196	N/A	0.265824	N/A	0.839341	N/A	0.689295
Isoleucine Degradation I	N/A	0.452745	N/A	0.298212	N/A	0	N/A	0.179315	N/A	1.24654	N/A	0.318336	0.816	3.20668	N/A	1.33444
JAK/Stat Signaling	N/A	0.559861	N/A	0	N/A	0	-0.816	0.215573	0.447	0.730137	N/A	0.369363	0	0.852312	-2.121	1.50929
Ketogenesis	N/A	0	N/A	0	N/A	0	N/A	0	N/A	0.517036	N/A	0.428559	1	2.40793	N/A	1.12378
Ketolysis	N/A	0	N/A	0	N/A	0	N/A	0	N/A	0	N/A	0	N/A	1.08673	N/A	0.520889
Lanosterol Biosynthesis	N/A	0.716984	N/A	0	N/A	0	N/A	0	N/A	0	N/A	0	N/A	0	N/A	0
L-DOPA Degradation	N/A	0	N/A	0	N/A	0	N/A	0	N/A	0	N/A	0.836023	N/A	0	N/A	0
Leptin Signaling in Obesity	N/A	0.640431	N/A	0.27364	N/A	0	N/A	0.17231	N/A	0.454238	N/A	0	N/A	0.191442	N/A	0.974651
Leucine Degradation I	N/A	0.492905	N/A	0.361429	N/A	0	N/A	0.155603	N/A	0.439891	N/A	0	N/A	0.847697	N/A	0.40633
Leukocyte Extravasation Signaling	N/A	0.199343	N/A	0.181715	-1.633	0.0349151	-0.632	0.253412	0.707	1.38975	2.53	1.4502	0.905	1.75179	0.302	1.41797
Lipid Antigen Presentation by CD1	N/A	0	N/A	0.631502	N/A	0.015038	N/A	0.13501	N/A	0.679562	N/A	0.635019	N/A	0	N/A	0
LPS-stimulated MAPK Signaling	2	0.716984	N/A	0	N/A	0.015038	N/A	0.129375	0	0.962812	N/A	0.212152	1.342	0.633936	0.378	1.33444
L-serine Degradation	N/A	0	N/A	0	N/A	0	N/A	0.562896	N/A	1.39317	N/A	0.549844	N/A	0.585929	N/A	0.653626
LXR/RXR Activation	N/A	0.169335	N/A	0.208147	N/A	0	N/A	0	-1	0.489563	-1.342	0.836023	-1	0.588254	0.378	1.26459
Lymphotoxin Î² Receptor Signaling	N/A	0.239003	N/A	0.286754	N/A	0	N/A	0.155603	2	1.03209	N/A	0	N/A	0	N/A	1.1025
Macropinocytosis Signaling	N/A	0.189832	N/A	0.247789	N/A	0	N/A	0	1	0.586407	N/A	1.4502	1.342	0.98952	N/A	0.790702
Mechanisms of Viral Exit from Host Cells	N/A	0.312251	N/A	0	N/A	0.015038	N/A	0.155603	N/A	1.48949	N/A	0	N/A	0.657163	N/A	0.747795
Melanocyte Development and Pigmentation Signaling	N/A	0.382443	N/A	0.226877	N/A	0	N/A	0	1.342	0.738087	N/A	0	N/A	0.260283	0.378	1.34619
Melatonin Signaling	N/A	0.656944	N/A	0.276733	N/A	0.0234725	N/A	0.155603	1	0.730137	N/A	0.273898	1.342	0.904887	0.816	1.38167
Methionine Degradation I (to Homocysteine)	N/A	0	N/A	0.298212	N/A	0.119851	N/A	0	N/A	0	N/A	0	N/A	0	N/A	0
Methylmalonyl Pathway	N/A	0.640431	N/A	0	N/A	0	N/A	0	N/A	0	N/A	0	N/A	0	N/A	0
Methylthiopropionate Biosynthesis	N/A	0	N/A	0	N/A	0	N/A	0	N/A	0	N/A	0	N/A	0	N/A	0.921891
Mevalonate Pathway I	N/A	0	N/A	0	N/A	0	N/A	0	N/A	0.517036	N/A	0.428559	N/A	1.66504	N/A	0.481013
MIF Regulation of Innate Immunity	N/A	0.304272	N/A	0.418778	N/A	0.015038	N/A	0	N/A	0.738087	N/A	0.191815	N/A	0.133839	-1.342	1.47318
MIF-mediated Glucocorticoid Regulation	N/A	0.355582	N/A	0.531619	N/A	0.015038	N/A	0.0952434	N/A	0.87866	N/A	0.23622	N/A	0.186454	-1.342	1.61022
Mitochondrial Dysfunction	N/A	0.250194	N/A	0.32961	N/A	0.10733	N/A	0.179315	N/A	1.39723	N/A	1.18299	N/A	0.840491	N/A	0.724957
Mitochondrial L-carnitine Shuttle Pathway	N/A	0.47336	N/A	0.868636	N/A	0	N/A	0	N/A	0.393127	N/A	0	N/A	0.339009	N/A	0.368657
Mitotic Roles of Polo-Like Kinase	N/A	0.25114	N/A	0.588785	N/A	0.015038	N/A	0.155745	N/A	1.15086	N/A	0.14308	N/A	0	N/A	0
Molecular Mechanisms of Cancer	N/A	0.452745	N/A	0.27364	N/A	0	N/A	0	N/A	0.674701	N/A	0.318336	N/A	0.811848	N/A	0.747795
mTOR Signaling	N/A	0.460917	N/A	1.32024	N/A	0.015038	N/A	0	0.905	2.30807	2.236	0.45322	1.134	1.06187	0	0.747795
Myc Mediated Apoptosis Signaling	N/A	0	N/A	0.27364	N/A	0	N/A	0.152025	N/A	1.20841	N/A	0.265009	N/A	0.34812	N/A	0.210928
N-acetylglucosamine Degradation I	N/A	0	N/A	0	N/A	0	N/A	0	N/A	0	N/A	0.635019	N/A	0	N/A	0
NAD biosynthesis II (from tryptophan)	N/A	0.869324	N/A	0	N/A	0.015038	N/A	0.155603	N/A	0.474201	N/A	0.398035	N/A	0.406771	N/A	1.02956
NAD Biosynthesis III	N/A	1.04595	N/A	0	N/A	0	N/A	0.17231	N/A	0.667246	N/A	0	N/A	0	N/A	0
NAD Phosphorylation and Dephosphorylation	N/A	0	N/A	0	N/A	0	N/A	0.295369	N/A	0.474201	N/A	0	N/A	0.406771	N/A	0
NAD Salvage Pathway III	N/A	0.640431	N/A	0	N/A	0	N/A	0	N/A	0.667246	N/A	0	N/A	0	N/A	0
Natural Killer Cell Signaling	N/A	0.520815	N/A	0	N/A	0.015038	N/A	0.152025	N/A	1.39723	N/A	0.182869	N/A	1.63004	N/A	0.851442
Neuregulin Signaling	2	0.716984	N/A	0	N/A	0.015038	-1	0.222096	1	0.968485	N/A	0.373027	0.816	0.897855	0	0.486685
Neuroinflammation Signaling Pathway	N/A	0	-2.333	0.783859	N/A	0	-1.667	0.155603	2.111	0.738087	1	0.693388	2.449	0	0.378	0.217141
Neuropathic Pain Signaling In Dorsal Horn Neurons	N/A	0.169335	N/A	0.208147	-1	0.0349151	N/A	0	0.816	0.903861	N/A	0	0	0.399308	-0.447	0.6648
NF-ÎºB Activation by Viruses	N/A	0.559861	N/A	0.217762	N/A	0.015038	0	0.155603	1.414	1.52557	N/A	0.369363	0.447	0.627187	-0.447	0.699652
NF-ÎºB Signaling	N/A	0.312251	-1.342	0.330287	N/A	0	0	0.155603	2.333	0.790884	1	0.23151	1.134	0.394424	-1	0.766479
NGF Signaling	N/A	0.29743	N/A	0	N/A	0	N/A	0.130337	1.633	0.730137	N/A	0.265824	1.342	0.615521	-0.333	1.58617
Nitric Oxide Signaling in the Cardiovascular System	N/A	0.586671	N/A	0.229593	N/A	0	N/A	0	0.378	1.31146	N/A	0	N/A	0.261717	N/A	0.297945
Noradrenaline and Adrenaline Degradation	N/A	0	N/A	0.234325	N/A	0	N/A	0.161579	N/A	0.868978	N/A	0.235314	N/A	0	N/A	0.213767
NRF2-mediated Oxidative Stress Response	2	0.460917	N/A	0	N/A	0.015038	0.447	0.17231	0	1.1651	2	1.29707	1.89	1.06187	0	1.21031
Nur77 Signaling in T Lymphocytes	N/A	0.264901	N/A	2.01562	N/A	0.015038	N/A	0.130682	N/A	0	N/A	0.584938	N/A	0	N/A	0
Oncostatin M Signaling	N/A	0.716984	N/A	0	N/A	0.015038	N/A	0.17231	N/A	0	0	1.12359	N/A	0.564469	-0.447	1.38507
Opioid Signaling Pathway	2	0.448207	-0.447	0.440037	-2	0.015038	0	0.161579	0.632	0.87866	1.342	0.295726	1.897	0.781108	0	1.33444
Osteoarthritis Pathway	N/A	0	N/A	0.158796	N/A	0	0.378	0.28394	0.447	0.514144	1	0.235314	N/A	0	-0.378	0.618982
OX40 Signaling Pathway	N/A	0.492905	N/A	1.4678	N/A	0	N/A	0.17231	N/A	0.542458	N/A	0.308635	N/A	0	N/A	0.774205
Oxidative Ethanol Degradation III	N/A	0	N/A	0.303125	N/A	0	N/A	0.155603	N/A	1.31146	N/A	0	N/A	0	N/A	0.347758
Oxidative Phosphorylation	N/A	0.389148	N/A	0.229593	-0.447	0.129992	-1.134	0.332923	2.646	1.31146	2.236	0.934256	2.449	0.917611	2.236	0.747795
Oxidized GTP and dGTP Detoxification	N/A	0	N/A	0	N/A	0	N/A	0	N/A	0	N/A	0	N/A	1.63004	N/A	0
P2Y Purigenic Receptor Signaling Pathway	N/A	0.466241	N/A	0.155216	N/A	0	1.342	0.155603	1.134	0.87866	N/A	0.2607	0.816	0.584742	-0.707	1.16644
p70S6K Signaling	N/A	0.461675	N/A	0.152282	0	0.015038	0	0.161579	2.121	2.44312	2	0.377404	2.121	1.0077	N/A	0
Pancreatic Adenocarcinoma Signaling	N/A	0.492905	N/A	0	N/A	0	N/A	0	0.816	0.931803	N/A	0.15126	N/A	0	-1.414	1.27591
Paxillin Signaling	N/A	0	N/A	0.287773	N/A	0	N/A	0	0	0.597652	N/A	0.468835	1	0.495715	-0.378	1.35574
PD-1, PD-L1 cancer immunotherapy pathway	N/A	0	2.236	0.66291	N/A	0	2	0.155603	-1	0.3693	N/A	0.267282	-0.447	0.643399	N/A	0.330847
PDGF Signaling	1	0.716984	N/A	0	N/A	0.015038	N/A	0	1.342	0.763525	N/A	0.231475	0.816	0.949105	0	0.520889
PEDF Signaling	N/A	0.180573	N/A	0.233561	N/A	0	-1.342	0.17231	0.816	1.00969	-1	0.584938	2	0.457265	0	1.05258
Pentose Phosphate Pathway	N/A	0	N/A	0	N/A	0.015038	N/A	0.282087	N/A	1.48949	N/A	0.963091	N/A	0	N/A	0.40633
Pentose Phosphate Pathway (Oxidative Branch)	N/A	0	N/A	0	N/A	0.0349151	N/A	0.466586	N/A	1.24654	N/A	0.500245	N/A	0	N/A	0
PFKFB4 Signaling Pathway	N/A	0.716984	N/A	0.351056	N/A	0.015038	N/A	0	1	0.909557	N/A	0	N/A	0.302033	0	1.58617
Phagosome Formation	N/A	0	N/A	0.42506	N/A	0.015038	N/A	0.179315	N/A	0.730137	N/A	1.4502	N/A	1.08673	N/A	0
Phagosome Maturation	N/A	0.615301	N/A	4.30901	N/A	0.015038	N/A	0.6765	N/A	4.27615	N/A	0.799303	N/A	1.69171	N/A	1.4902
Phospholipase C Signaling	N/A	0.282593	N/A	0	N/A	0.015038	2.121	0.155603	0	1.02508	1.897	1.18299	1.941	1.63004	-0.277	1.58617
PI3K Signaling in B Lymphocytes	0.816	0.869324	N/A	0.233561	-0.447	0.0234725	0.816	0.17231	0.378	0.931803	N/A	0.343288	1.134	0.646972	-1.265	1.4324
PI3K/AKT Signaling	N/A	0.47336	N/A	0.158796	N/A	0	-0.816	0.17231	-0.258	4.27615	N/A	0.265009	N/A	0	-0.816	0.670284
PKCÎ¸ Signaling in T Lymphocytes	N/A	0.452745	-1.633	0.877541	-0.447	0.0349151	-0.447	0.152004	0.378	0.823692	0	0.373027	0.447	0.372749	-1	1.35463
PPAR Signaling	N/A	0.520815	N/A	0.194305	N/A	0.015038	-0.816	0.17231	0	0.868978	-1	0.500245	N/A	0.218185	1.414	1.4324
PPARÎ±/RXRÎ± Activation	0	0.640431	1	0.588785	N/A	0.015038	-2	0.155603	0.707	0.738087	N/A	0.161503	N/A	0	0.707	0.921891
Production of Nitric Oxide and Reactive Oxygen Species in Macrophages	2	0.492905	-1	0.267118	1	0.015038	-1.414	0.161579	1.941	2.17188	1.633	0.708926	1.667	1.15722	-1.134	0.844818
Prolactin Signaling	1	0.716984	N/A	0	N/A	0	N/A	0.129375	N/A	0.30835	N/A	0.373027	-0.447	0.633936	-0.447	0.718971
Prostanoid Biosynthesis	N/A	0	N/A	0.361429	N/A	0	N/A	0.155603	N/A	0.903861	N/A	0.377404	N/A	0	N/A	0
Prostate Cancer Signaling	N/A	0.534965	N/A	0	N/A	0	N/A	0	N/A	1.1651	N/A	0	N/A	0	N/A	0.656474
Protein Kinase A Signaling	N/A	0.371509	-1.134	0.562085	-0.447	0.015038	0.905	0.17231	-0.832	1.28559	0.816	0.273242	-0.832	0.647394	-1.155	1.30809
Protein Ubiquitination Pathway	N/A	0.615833	N/A	0.87514	N/A	0.129992	N/A	0.375402	N/A	0.962812	N/A	1.18299	N/A	0	N/A	0.347758
PRPP Biosynthesis I	N/A	0.656944	N/A	0	N/A	0	N/A	0	N/A	0	N/A	0	N/A	0.657163	N/A	0
PTEN Signaling	N/A	0.460917	N/A	0	N/A	0	0.447	0.152025	0	0.667246	N/A	0	-1.89	0.74682	0.816	0.62797
Purine Ribonucleosides Degradation to Ribose-1-phosphate	N/A	0	N/A	0	N/A	0	N/A	0.17231	N/A	0.597652	N/A	0.500245	N/A	1.16009	N/A	0.586709
Putrescine Degradation III	N/A	0	N/A	0.277048	N/A	0	N/A	0.17231	N/A	1.15086	N/A	0	N/A	0	N/A	0.294602
PXR/RXR Activation	N/A	0	N/A	0.361429	N/A	0	N/A	0.142644	N/A	0.931803	N/A	0	N/A	0	N/A	0.64133
Pyridoxal 5'-phosphate Salvage Pathway	N/A	0.656944	N/A	0.286754	N/A	0	N/A	0.155603	N/A	0	N/A	0	N/A	0	N/A	0
Rac Signaling	N/A	0.299213	0	0.440037	N/A	0.015038	-1	0.130682	-0.447	0.558411	N/A	0.267282	N/A	0	-1.134	0.954911
RAN Signaling	N/A	0.448207	N/A	0	N/A	0.015038	N/A	2.39154	N/A	0	N/A	0.708926	N/A	0.646972	N/A	1.2864
RANK Signaling in Osteoclasts	N/A	0.692703	N/A	0.21022	N/A	0.015038	0	0.155603	1.633	0.909557	N/A	0	N/A	0	-2	0.442783
RAR Activation	N/A	0.199343	N/A	0.181715	N/A	0	N/A	0.155603	N/A	0.903752	N/A	0	N/A	0.627187	N/A	1.53324
Reelin Signaling in Neurons	N/A	0.20279	N/A	0.27364	N/A	0	N/A	0.155603	N/A	0.674701	N/A	0.765418	N/A	0.577714	N/A	0.213828
Regulation of Actin-based Motility by Rho	N/A	0	N/A	0	N/A	0.015038	1	0.161579	-2	0.594898	1.633	1.26824	1.134	1.2543	-1	0.558292
Regulation of Cellular Mechanics by Calpain Protease	N/A	0.248736	N/A	0.993887	N/A	0	-2	0.295369	N/A	0.297704	N/A	0.318336	N/A	0.457265	N/A	1.18233
Regulation of eIF4 and p70S6K Signaling	N/A	0.674853	N/A	2.04072	N/A	0.015038	-1.342	0.6765	2.236	2.43699	N/A	0.468835	N/A	1.25082	N/A	0.217848
Regulation of IL-2 Expression in Activated and Anergic T Lymphocytes	N/A	0.716984	N/A	0	N/A	0.015038	N/A	0.123886	N/A	0.305918	N/A	0.206195	N/A	0	N/A	1.31055
Relaxin Signaling	N/A	0.282593	N/A	0.266601	N/A	0	N/A	0	1.342	0.488204	N/A	0.25244	N/A	0.394424	-0.707	1.38757
Remodeling of Epithelial Adherens Junctions	N/A	0.492905	N/A	0.562085	N/A	0.015038	N/A	0	N/A	1.39723	N/A	0.308635	N/A	0.240028	N/A	1.1534
Renin-Angiotensin Signaling	N/A	0.640431	N/A	0.27364	N/A	0	N/A	0	0.707	1.1651	N/A	0	1.89	1.07249	0	1.61022
Retinoic acid Mediated Apoptosis Signaling	N/A	0	N/A	0.631502	N/A	0	N/A	0.137288	N/A	0	N/A	0	N/A	0	N/A	0.316846
RhoA Signaling	N/A	0	N/A	0.193316	N/A	0.015038	1.342	0.161579	-2	0.436409	0.447	0.765418	1	0.350294	N/A	0.235403
RhoGDI Signaling	N/A	0	N/A	0	N/A	0.015038	-0.447	0.155603	1.633	0.574634	-1	1.53648	-0.378	1.63004	1.89	0.724957
Role of CHK Proteins in Cell Cycle Checkpoint Control	N/A	0.278255	N/A	0.175866	N/A	0.015038	N/A	0.137288	N/A	0.903752	N/A	0.163207	N/A	0.524599	N/A	0.329883
Role of IL-17A in Arthritis	N/A	0.640431	N/A	0.506912	N/A	0	N/A	0	N/A	0.701537	N/A	0	N/A	0	N/A	0.670284
Role of IL-17F in Allergic Inflammatory Airway Diseases	N/A	0.520815	N/A	0	N/A	0	N/A	0	N/A	0.643157	N/A	0.166686	N/A	0	-0.816	1.58617
Role of JAK1, JAK2 and TYK2 in Interferon Signaling	N/A	0.355582	N/A	0	N/A	0	N/A	0.0952434	N/A	0.87866	N/A	0.23622	N/A	0.471086	N/A	1.61022
Role of JAK2 in Hormone-like Cytokine Signaling	N/A	0.318954	N/A	0	N/A	0	N/A	0.155603	N/A	0.183814	N/A	0.447593	N/A	1.07249	N/A	0.763097
Role of Macrophages, Fibroblasts and Endothelial Cells in Rheumatoid Arthritis	N/A	0.427033	N/A	0	N/A	0.015038	N/A	0.161579	N/A	0.640922	N/A	0.439731	N/A	0.801006	N/A	1.09819
Role of NFAT in Regulation of the Immune Response	2	0.640431	-2.121	1.4678	0	0.015038	0.333	0.295369	1.134	0.558411	0.816	0.500292	1.89	0.448146	-1.134	0.500343
Role of Pattern Recognition Receptors in Recognition of Bacteria and Viruses	N/A	0	N/A	0.19678	N/A	0	N/A	0	1.134	0.823692	N/A	0.180431	N/A	0	-0.447	0.430285
Role of PI3K/AKT Signaling in the Pathogenesis of Influenza	N/A	0.656944	N/A	0.135428	N/A	0	N/A	0.17231	1	0.742637	N/A	0	N/A	0.422534	-2	0.747795
Role of PKR in Interferon Induction and Antiviral Response	N/A	0.278255	N/A	1.16263	N/A	0.015038	N/A	0.6765	N/A	0.903752	N/A	0.163207	N/A	0	N/A	0.604165
Role of RIG1-like Receptors in Antiviral Innate Immunity	N/A	0.29743	N/A	0.193316	N/A	0.015038	N/A	0.17231	1.342	1.39723	N/A	0	N/A	0	N/A	0.686623
Role of Tissue Factor in Cancer	N/A	0	N/A	0.39297	N/A	0	N/A	0.155603	N/A	0.690538	N/A	1.42515	N/A	1.86548	N/A	1.41883
S-adenosyl-L-methionine Biosynthesis	N/A	0	N/A	0.827516	N/A	0	N/A	0	N/A	0	N/A	0	N/A	0	N/A	0
Salvage Pathways of Pyrimidine Ribonucleotides	N/A	0.615301	N/A	0.253306	N/A	0	N/A	0.137288	N/A	0.185553	N/A	0	N/A	0	N/A	0
Semaphorin Signaling in Neurons	N/A	0	N/A	0	N/A	0	N/A	0.130682	N/A	0.574634	N/A	0.982744	N/A	1.08673	N/A	1.25303
Sertoli Cell-Sertoli Cell Junction Signaling	N/A	0.413962	N/A	0.518095	N/A	0	N/A	0	N/A	0.730137	N/A	0.468835	N/A	1.04273	N/A	1.54734
Signaling by Rho Family GTPases	N/A	0.283532	0.447	0.287773	N/A	0	0	0.130682	-1.667	0.714454	1.414	1.18299	0.447	0.585929	-2.333	0.838691
Sirtuin Signaling Pathway	N/A	0.244413	N/A	0	0	0.015038	0.707	0.155603	-0.632	1.25482	0	0.610469	-1.667	0.762915	0.577	1.61022
Small Cell Lung Cancer Signaling	N/A	0.193139	N/A	0.661188	N/A	0	N/A	0.137288	1.633	1.39723	N/A	0	N/A	0	-2	0.558292
S-methyl-5'-thioadenosine Degradation II	N/A	0	N/A	0	N/A	0	N/A	0	N/A	0.87866	N/A	0	N/A	0.839341	N/A	0
Sonic Hedgehog Signaling	N/A	0.410536	N/A	1.83941	N/A	0	N/A	0.130682	N/A	0.28434	N/A	0.267282	N/A	0	N/A	0.642857
Sperm Motility	N/A	0.366311	-1	0.61262	N/A	0.015038	N/A	0	N/A	0	N/A	0.173064	N/A	0.241494	N/A	0.574894
Spermidine Biosynthesis I	N/A	0.656944	N/A	0	N/A	0	N/A	0.18023	N/A	0	N/A	0.635019	N/A	0	N/A	0.747795
Sphingosine-1-phosphate Signaling	N/A	0	N/A	0.19026	N/A	0	0.447	0.161579	N/A	0.426762	2.449	1.09992	1.89	1.22732	N/A	0.232258
SPINK1 General Cancer Pathway	N/A	0.674853	N/A	0	N/A	0	N/A	0.130682	N/A	0.300586	N/A	0.14308	N/A	0.471086	N/A	0.520889
Spliceosomal Cycle	N/A	0	N/A	0	N/A	0	N/A	0	N/A	0	N/A	0.836023	N/A	0	N/A	0
Stearate Biosynthesis I (Animals)	N/A	0.339025	N/A	0.975978	N/A	0.015038	N/A	0	N/A	0.209025	N/A	0.230602	N/A	0.433386	N/A	0.844162
Sulfate Activation for Sulfonation	N/A	0	N/A	0	N/A	0	N/A	0.28394	N/A	0	N/A	0	N/A	0.839341	N/A	0
Sumoylation Pathway	N/A	0.32911	N/A	0.185917	N/A	0	N/A	0.161579	N/A	0.245894	N/A	1.08394	1	0.725973	1.633	1.61022
Superoxide Radicals Degradation	N/A	0	N/A	0	N/A	0.015038	N/A	0	N/A	0.474201	N/A	0.398035	N/A	0.917611	N/A	0.442783
Superpathway of Cholesterol Biosynthesis	N/A	0.656944	N/A	0.27364	N/A	0	N/A	0.130682	N/A	0.271778	N/A	0.265824	0	1.41144	N/A	0.253254
Superpathway of Citrulline Metabolism	N/A	0.492905	N/A	0	N/A	0	N/A	0	N/A	0	N/A	0	N/A	0.847697	N/A	0
Superpathway of Geranylgeranyldiphosphate Biosynthesis I (via Mevalonate)	N/A	0.492905	N/A	0	N/A	0	N/A	0.155603	N/A	0.414187	N/A	0.373027	0	2.09692	N/A	0.383291
Synaptic Long Term Potentiation	N/A	0.492905	-1	0.457058	N/A	0.015038	1	0.13501	0	0.3843	N/A	0.274249	0.816	0.657163	-0.378	1.00736
Synaptogenesis Signaling Pathway	N/A	0.239003	0	0.65159	-0.447	0.015038	-1.414	0.130682	0.577	1.01633	N/A	0	1.667	0.449317	1.265	0.6648
Systemic Lupus Erythematosus In T Cell Signaling Pathway	-1.342	0.549667	-2.646	0.593006	N/A	0	-1.265	0.17231	0	0.555644	0.302	1.44582	1.155	1.10115	-1.134	0.353212
Systemic Lupus Erythematosus Signaling	N/A	0.197936	N/A	0.180493	N/A	0.0349151	N/A	0.228356	N/A	0.73193	N/A	1.4502	N/A	0.807941	N/A	0.51843
T Cell Receptor Signaling	N/A	0.656944	N/A	0	N/A	0.015038	N/A	0.149266	N/A	0.640922	N/A	0.179642	N/A	0.20536	N/A	1.41883
T Helper Cell Differentiation	N/A	0.410536	N/A	1.0786	N/A	0	N/A	0	N/A	0	N/A	0.387406	N/A	0.293753	N/A	0
TCA Cycle II (Eukaryotic)	N/A	0	N/A	0	N/A	0.119851	N/A	0.179315	N/A	0.348783	N/A	0.318336	N/A	0	N/A	0.747795
Tec Kinase Signaling	N/A	0.382443	N/A	0.19678	N/A	0.015038	-1.342	0.152004	0	0.823692	1.134	1.15514	0	1.98032	-1.667	1.31205
Telomerase Signaling	N/A	0.32911	N/A	0	N/A	0.015038	N/A	0	1.134	1.35706	N/A	0.308635	N/A	0.200902	N/A	0.232258
Telomere Extension by Telomerase	N/A	0	N/A	0.328121	N/A	0.015038	N/A	0.53334	N/A	0	N/A	0.360177	N/A	0.339009	N/A	0
Th1 and Th2 Activation Pathway	N/A	0	N/A	0.32961	N/A	0	N/A	0	N/A	0	N/A	0.634433	N/A	0.390173	N/A	0.205032
Th1 Pathway	N/A	0.264901	-2.236	0.558906	N/A	0	-1	0.137288	N/A	0.271241	N/A	0.765418	N/A	0.495715	N/A	0.247403
Th17 Activation Pathway	N/A	0.20279	N/A	0	N/A	0	N/A	0	0.447	0.903861	N/A	0.265824	N/A	0.186325	-1.633	1.30809
Thiosulfate Disproportionation III (Rhodanese)	N/A	0.656944	N/A	0	N/A	0	N/A	0	N/A	0	N/A	0	N/A	0	N/A	0
Thrombin Signaling	N/A	0.32911	N/A	0	-1	0.015038	0.816	0.161579	0.333	1.03209	2.646	1.18299	1.155	2.33283	-2.111	1.47318
Thrombopoietin Signaling	1	0.820897	N/A	0	N/A	0	N/A	0	N/A	0.439891	N/A	0.468835	-0.447	0.84582	-0.447	0.95189
Thymine Degradation	N/A	0.640431	N/A	0	N/A	0.037024	N/A	0	N/A	0	N/A	0	N/A	0.585929	N/A	1.4324
Thyroid Hormone Biosynthesis	N/A	0	N/A	0	N/A	0	N/A	0	N/A	0.87866	N/A	0	N/A	0.839341	N/A	0.921891
Tight Junction Signaling	N/A	0	N/A	0.344542	N/A	0.015038	N/A	0.155603	N/A	1.42875	N/A	0.227116	N/A	0.489506	N/A	1.45615
TNFR1 Signaling	N/A	0.264901	N/A	0.61262	N/A	0.0065506	N/A	0.161579	0	0.859433	N/A	0	N/A	0	N/A	0.554904
TNFR2 Signaling	N/A	0.32911	N/A	0.217762	N/A	0.015038	N/A	0.155603	1	1.1651	N/A	0	N/A	0	-2	1.26459
Toll-like Receptor Signaling	N/A	0	N/A	0	N/A	0.015038	1	0.272764	N/A	0.785217	1	0.982744	N/A	0	N/A	1.41654
Trans, trans-farnesyl Diphosphate Biosynthesis	N/A	0.640431	N/A	0	N/A	0	N/A	0.17231	N/A	0	N/A	0	N/A	0.585929	N/A	0
TREM1 Signaling	N/A	0.186638	N/A	0.383787	N/A	0	-2	0.155603	1.342	0.785217	0.447	0.982744	0	0.96237	-1.414	1.58617
tRNA Charging	N/A	0.299213	-1	1.35543	N/A	0.015038	N/A	0	N/A	0.42535	N/A	0.765418	N/A	0.62826	-2.236	1.45615
Tryptophan Degradation III (Eukaryotic)	N/A	0.433597	N/A	0	N/A	0.10733	N/A	0.137288	N/A	0.30692	N/A	0.295726	1	1.63004	0	1.58617
Tryptophan Degradation to 2-amino-3-carboxymuconate Semialdehyde	N/A	0.640431	N/A	0	N/A	0.037024	N/A	0.17231	N/A	0	N/A	0.549844	N/A	0.585929	N/A	1.4324
Tryptophan Degradation X (Mammalian, via Tryptamine)	N/A	0	N/A	0.277048	N/A	0	N/A	0.17231	N/A	1.15086	N/A	0	N/A	0	N/A	0.294602
Tumoricidal Function of Hepatic Natural Killer Cells	N/A	0.399195	N/A	1.18564	N/A	0.015038	N/A	0.17231	N/A	0.271778	N/A	0.584938	N/A	0.949105	N/A	0.612674
TWEAK Signaling	N/A	0.32911	N/A	0.897104	N/A	0.015038	0	0.30819	N/A	0.785217	N/A	0	N/A	0	-1	1.26459
Type I Diabetes Mellitus Signaling	N/A	0.299213	N/A	1.83723	N/A	0	0	0.17231	N/A	0.365189	N/A	0.963091	N/A	0	-1	0.329883
Type II Diabetes Mellitus Signaling	N/A	0.452745	N/A	0.361429	N/A	0	N/A	0	0.707	1.02508	N/A	0	N/A	0.231339	-2	0.399514
Unfolded protein response	N/A	0	N/A	0.528966	N/A	0	N/A	0	N/A	0.258226	N/A	1.18299	N/A	0	N/A	0.241488
Uracil Degradation II (Reductive)	N/A	0.640431	N/A	0	N/A	0.037024	N/A	0	N/A	0	N/A	0	N/A	0.585929	N/A	1.4324
Urea Cycle	N/A	0.640431	N/A	0	N/A	0	N/A	0	N/A	0	N/A	0	N/A	0	N/A	0
UVB-Induced MAPK Signaling	N/A	0.474852	N/A	0	N/A	0	-1	0.17231	1.342	1.03209	N/A	0	N/A	0.422534	N/A	0.251081
UVC-Induced MAPK Signaling	N/A	0.674853	N/A	0	N/A	0	N/A	0.130682	N/A	0.558411	N/A	0.14308	1	0.738333	N/A	0.277064
Valine Degradation I	N/A	0.433597	N/A	0.277048	N/A	0	N/A	0.17231	N/A	0.714454	N/A	0.295726	0	1.63004	N/A	0.689295
VDR/RXR Activation	N/A	0.201026	N/A	0.269569	N/A	0	N/A	0	N/A	0.213892	N/A	0	1	0.811848	N/A	0.205032
VEGF Family Ligand-Receptor Interactions	N/A	0.615301	N/A	0	N/A	0	N/A	0	1	0.793169	N/A	0	1	0.484346	N/A	0.329883
VEGF Signaling	N/A	0.499401	N/A	0.298212	N/A	0.015038	1	0.17231	0.378	2.48993	N/A	0.308635	0.378	2.33283	-1.667	1.61022
Virus Entry via Endocytic Pathways	N/A	0.656944	N/A	0.531619	N/A	0.119851	N/A	0.17231	N/A	0.859433	N/A	0.49523	N/A	1.25082	N/A	0.844162
Wnt/Ca+ pathway	N/A	0	N/A	0	N/A	0.015038	N/A	0.130682	N/A	0.588194	N/A	0.15126	N/A	0	-1	0.851442
Wnt/Î²-catenin Signaling	N/A	0	N/A	0	N/A	0	-1	0.155603	1.342	0.496441	N/A	0	1.134	1.0077	N/A	0
Xenobiotic Metabolism Signaling	N/A	0.499401	N/A	0.185917	N/A	0.129992	N/A	0.137288	N/A	2.78283	N/A	0.472079	N/A	0.495715	N/A	1.34619

## Sheet: I3AA
	2h I3AA vs DMSO		2h I3AA + LPS vs LPS		4h I3AA vs DMSO		4h I3AA + LPS vs LPS		16h I3AA vs DMSO		16h I3AA + LPS vs LPS		24h I3AA vs DMSO		24h I3AA + LPS vs LPS
	zscores	log10(p-value)	zscores	log10(p-value)	zscores	log10(p-value)	zscores	log10(p-value)	zscores	log10(p-value)	zscores	log10(p-value)	zscores	log10(p-value)	zscores	log10(p-value)
Canonical Pathways	02h_nI3AA_nCtrl	02h_nI3AA_nCtrl	02h_pI3AA_pCtrl	02h_pI3AA_pCtrl	04h_nI3AA_nCtrl	04h_nI3AA_nCtrl	04h_pI3AA_pCtrl	04h_pI3AA_pCtrl	16h_nI3AA_nCtrl	16h_nI3AA_nCtrl	16h_pI3AA_pCtrl	16h_pI3AA_pCtrl	24h_nI3AA_nCtrl	24h_nI3AA_nCtrl	24h_pI3AA_pCtrl	24h_pI3AA_pCtrl
14-3-3-mediated Signaling	N/A	0.0928406	N/A	0	2	0.772868	2	0.644635	-1.134	2.45048	0.707	1.74284	-0.447	0.610046	N/A	0.667825
2-ketoglutarate Dehydrogenase Complex	N/A	0	N/A	0	N/A	0	N/A	0	N/A	0	N/A	1.39269	N/A	0	N/A	0.603031
3-phosphoinositide Biosynthesis	N/A	0	N/A	0.290545	1.134	0.585783	2.646	0.644635	1.667	0.89308	0.816	0.212235	2.646	0.629279	1.633	0.732073
3-phosphoinositide Degradation	N/A	0	N/A	0.214392	0.816	0.503216	2.236	0.517144	1.134	0.623797	0.378	0.406925	2.646	0.644863	1.342	0.59947
4-hydroxyproline Degradation I	N/A	0	N/A	0	N/A	0	N/A	0	N/A	0.852304	N/A	0.892157	N/A	0.629279	N/A	0
5-aminoimidazole Ribonucleotide Biosynthesis I	N/A	1.11203	N/A	0.417497	N/A	0	N/A	0.551963	N/A	0	N/A	0.574345	N/A	0	N/A	0
Acetone Degradation I (to Methylglyoxal)	N/A	0.203469	N/A	0	N/A	0.529931	N/A	0.355918	N/A	0.267083	N/A	0.606804	N/A	0	N/A	0
Acetyl-CoA Biosynthesis I (Pyruvate Dehydrogenase Complex)	N/A	0	N/A	0	N/A	0.845478	N/A	0	N/A	0	N/A	2.16873	N/A	0	N/A	0
Actin Cytoskeleton Signaling	0.816	0.393097	N/A	0.15319	N/A	0	2.236	0.519566	-0.535	2.11315	0	1.2132	0.816	0.519568	N/A	0.458786
Actin Nucleation by ARP-WASP Complex	N/A	0.161361	N/A	0	N/A	0	N/A	0	0.707	2.06777	1.897	2.69321	N/A	0.154753	N/A	0.24731
Activation of IRF by Cytosolic Pattern Recognition Receptors	N/A	0	N/A	0.299726	N/A	0	1	0.63864	N/A	0	0.447	0.674584	N/A	0	-1	0.851845
Acute Myeloid Leukemia Signaling	N/A	0.225947	N/A	0	N/A	0	1.342	0.614592	-0.447	0.698623	-0.707	1.20778	N/A	0	N/A	0.348106
Acute Phase Response Signaling	N/A	0	N/A	0.290545	N/A	0	0.447	0.399022	0	0	-0.707	0.508696	0	0.158608	0	0.912474
Adenine and Adenosine Salvage III	N/A	0	N/A	0	N/A	0.845478	N/A	0	N/A	1.18882	N/A	0.503268	N/A	0.442976	N/A	0.551724
Adrenomedullin signaling pathway	N/A	0.102773	0	0.348637	0.707	0.772868	1.134	0.6092	0.632	0.852304	0	1.14316	-1	0.144553	0	0.806022
Agrin Interactions at Neuromuscular Junction	N/A	0.165573	N/A	0.153507	N/A	0	N/A	0	1.633	1.02869	1.89	1.16729	N/A	0.522191	N/A	0.514529
Aldosterone Signaling in Epithelial Cells	N/A	0	N/A	0.194649	2	0.347463	2	0.490469	N/A	0	0.447	1.33796	N/A	0	N/A	0.37111
Allograft Rejection Signaling	N/A	0.742813	N/A	0.214392	N/A	0	N/A	0	N/A	0	N/A	0.361248	N/A	0.257532	N/A	3.0115
Altered T Cell and B Cell Signaling in Rheumatoid Arthritis	N/A	0.866835	N/A	0.132194	N/A	0.158327	N/A	0	N/A	0	N/A	0.591585	N/A	0.434398	N/A	2.36534
AMPK Signaling	N/A	0	N/A	0.312769	1.414	0.529931	0.447	0.355918	N/A	0	0.632	0.467745	N/A	0.133346	N/A	0
Amyotrophic Lateral Sclerosis Signaling	N/A	0.240761	N/A	0.132194	0.447	0.529931	N/A	0.360607	0	0.347268	N/A	0	N/A	0	N/A	0.184627
Androgen Signaling	N/A	0	N/A	0	N/A	0.210574	N/A	0	1	0.785263	-0.333	2.18469	N/A	0	N/A	0.139035
Angiopoietin Signaling	N/A	0.161361	N/A	0	N/A	0.205998	N/A	0.654425	0	0.492752	-0.447	0.559829	N/A	0.154753	N/A	0.495541
Antigen Presentation Pathway	N/A	0.477966	N/A	0.22938	N/A	0.312426	N/A	0	N/A	0	N/A	0.70505	N/A	0.296482	N/A	5.06081
Antioxidant Action of Vitamin C	N/A	0.246731	N/A	0.353217	N/A	0.28693	N/A	0.370383	N/A	0.374861	1.633	1.14316	N/A	0.442976	N/A	0.405019
Antiproliferative Role of Somatostatin Receptor 2	N/A	0	N/A	0.153507	N/A	0.210574	2.449	0.907413	N/A	0.29653	N/A	0.207703	N/A	0.158268	N/A	0.514529
Apelin Adipocyte Signaling Pathway	N/A	0	N/A	0.290545	N/A	0.313162	N/A	0	-1	0.478051	1.134	1.10698	N/A	0	N/A	0
Apelin Cardiomyocyte Signaling Pathway	N/A	0	N/A	0.353217	1.342	0.529931	N/A	0.360607	N/A	0	0.707	1.05592	N/A	0.125854	N/A	0
Apelin Endothelial Signaling Pathway	N/A	0	N/A	0	1.633	0.529931	2	0.376585	1.633	0.509966	1.508	1.35859	N/A	0.145561	N/A	0
Apoptosis Signaling	N/A	0	N/A	0.353217	N/A	0.263212	N/A	0.360607	-2	0.5258	-0.707	1.29094	N/A	0.122851	N/A	0.37111
Arginine Degradation I (Arginase Pathway)	N/A	0	N/A	0	N/A	0	N/A	0	N/A	0.5258	N/A	0.503268	N/A	0.990049	N/A	0
Aryl Hydrocarbon Receptor Signaling	N/A	0.158111	N/A	0	N/A	0.595071	N/A	0.370383	1	0.623797	1.134	1.49793	N/A	0.522191	N/A	0.220179
Asparagine Biosynthesis I	N/A	0	N/A	0	N/A	0.595071	N/A	0	N/A	0	N/A	0	N/A	0	N/A	0
Aspartate Biosynthesis	N/A	0	N/A	0	N/A	0	N/A	0	N/A	0	N/A	1.72339	N/A	0	N/A	0
Aspartate Degradation II	N/A	0	N/A	0	N/A	0	N/A	0.517144	N/A	0	N/A	2.16873	N/A	0	N/A	0
Assembly of RNA Polymerase I Complex	N/A	0	N/A	0	N/A	0.312426	N/A	0	N/A	0	N/A	0	N/A	0	N/A	0.923715
ATM Signaling	N/A	0	N/A	0.353217	N/A	0.28693	N/A	0	N/A	0.207551	N/A	0	N/A	0.610046	N/A	0
Autoimmune Thyroid Disease Signaling	N/A	0.843518	N/A	0.237166	N/A	0.156095	N/A	0	N/A	0	N/A	0.49072	N/A	0.314461	N/A	2.02734
Autophagy	N/A	0.102773	N/A	0.214392	N/A	2.70066	N/A	0.370383	N/A	2.33677	N/A	0	N/A	1.65068	N/A	0.678668
Axonal Guidance Signaling	N/A	0.201485	N/A	0.237166	N/A	0.387171	N/A	0.273546	N/A	2.45048	N/A	1.30412	N/A	0.144553	N/A	0.209799
B Cell Development	N/A	1.11203	N/A	0.260299	N/A	0.189151	N/A	0	N/A	0.143938	N/A	0.629728	N/A	0.400114	N/A	2.28889
B Cell Receptor Signaling	0	0.158111	-1	0.314597	1.134	0.42777	1.633	0.489234	-0.302	1.47499	1.134	0.358462	-1.633	0.33519	0	0.728206
BAG2 Signaling Pathway	N/A	0	N/A	0.237166	N/A	0.529931	N/A	0	-2	0.925917	0.378	2.16873	N/A	0.133346	N/A	0.180635
Bladder Cancer Signaling	N/A	0	N/A	0	N/A	0.210574	N/A	0.6092	N/A	0.28862	N/A	0.359434	N/A	0	N/A	0
Breast Cancer Regulation by Stathmin1	N/A	0.246731	N/A	0.147988	N/A	0.845478	N/A	0.370383	N/A	2.06777	N/A	2.16873	N/A	0.369493	N/A	0.416523
Bupropion Degradation	N/A	0.240761	N/A	0	N/A	0.585783	N/A	0.370383	N/A	0.29743	N/A	0.694992	N/A	0	N/A	0
Calcium Transport I	N/A	0	N/A	0	N/A	0	N/A	0	N/A	0.465396	N/A	1.10698	N/A	0.400114	N/A	0.514529
Calcium-induced T Lymphocyte Apoptosis	0	0.742813	N/A	0.501379	1	0.845478	N/A	0.135061	N/A	0.698356	0.816	1.5721	-1.342	0.990049	-1	1.01659
Cancer Drug Resistance By Drug Efflux	N/A	0	N/A	0.194649	N/A	0	N/A	0.544309	N/A	0.207551	N/A	1.16729	N/A	0	N/A	0.129424
Cardiac Hypertrophy Signaling	N/A	0.123707	N/A	0.220463	0.707	0.449338	1.89	0.517144	-0.277	1.41752	1.414	2.37103	-1	0	N/A	0
Caveolar-mediated Endocytosis Signaling	N/A	0.366736	N/A	0.554545	N/A	0.230267	N/A	0	N/A	1.14203	N/A	3.61652	N/A	1.67401	N/A	1.36095
CCR3 Signaling in Eosinophils	N/A	0.168453	-1	0.417497	2	0.417497	2	0.551963	2	0.542587	1.134	0.958813	N/A	0.157494	N/A	0.136181
CCR5 Signaling in Macrophages	N/A	0	-1	0.554545	N/A	0.313162	N/A	0.24935	N/A	0.267083	0.816	1.07788	N/A	0.146813	N/A	0
CD28 Signaling in T Helper Cells	-0.447	1.13806	N/A	0.22938	1	0.400623	1.134	0.654425	-0.632	1.76338	0	0.469889	-2.236	0.744728	N/A	1.34541
Cdc42 Signaling	N/A	1.13806	N/A	0.554545	N/A	0	N/A	0	-0.333	1.7872	0	1.3823	N/A	0.278553	N/A	1.36095
CDK5 Signaling	N/A	0	N/A	0.288057	N/A	0.156095	N/A	0	2.236	0.785263	1.134	1.10698	N/A	0	N/A	0.397153
Cell Cycle: G2/M DNA Damage Checkpoint Regulation	N/A	0.102773	N/A	0.223796	N/A	0.136383	N/A	0.164061	-2	2.06547	N/A	0.203355	N/A	0.487553	N/A	0
Cellular Effects of Sildenafil (Viagra)	N/A	0	N/A	0	N/A	0.170239	N/A	0	N/A	0.852304	N/A	0.441227	N/A	0.278553	N/A	0
Ceramide Biosynthesis	N/A	0	N/A	0.88604	N/A	0	N/A	0	N/A	0	N/A	0	N/A	0	N/A	0
Chemokine Signaling	N/A	0	-1	0.527083	1.134	0.845478	N/A	0.370383	0.816	0.852304	1.414	1.1679	0	0.442976	N/A	0.42338
Cholecystokinin/Gastrin-mediated Signaling	N/A	0.0958168	N/A	0.325349	2	0.312426	1	0.414962	0.447	0.551616	1.604	3.41126	0	0.308384	1	0.480969
Choline Biosynthesis III	N/A	0	N/A	0	N/A	0.299666	N/A	0	N/A	0.29743	N/A	0.275717	N/A	0.629279	N/A	1.68235
Choline Degradation I	N/A	0	N/A	0	N/A	0	N/A	0.599754	N/A	0	N/A	0.693582	N/A	0	N/A	0
Chondroitin Sulfate Degradation (Metazoa)	N/A	0	N/A	0	N/A	0.845478	N/A	0.63864	N/A	0.698623	N/A	0.254744	N/A	0.990049	N/A	0.818743
Clathrin-mediated Endocytosis Signaling	N/A	0.454	N/A	0.290545	N/A	0.845478	N/A	0.551963	N/A	1.846	N/A	0.694992	N/A	0.990049	N/A	1.68235
Cleavage and Polyadenylation of Pre-mRNA	N/A	0	N/A	0.314597	N/A	0.585783	N/A	0.907413	N/A	0	N/A	0.275717	N/A	0.629279	N/A	0
CMP-N-acetylneuraminate Biosynthesis I (Eukaryotes)	N/A	0	N/A	0.417497	N/A	0.449338	N/A	0.551963	N/A	0.569236	N/A	0	N/A	0	N/A	0
CNTF Signaling	N/A	0.070426	N/A	0	N/A	0.245211	2	0.644635	0.447	0.86885	0	1.05592	N/A	0.197971	N/A	0.576934
Colorectal Cancer Metastasis Signaling	N/A	0	N/A	0	2.449	0.261825	2.646	0.490469	1.155	1.29854	1.606	2.47758	N/A	0	0.816	0.42019
Communication between Innate and Adaptive Immune Cells	N/A	0.3718	N/A	0.132194	N/A	0	N/A	0.192501	N/A	0	N/A	0.384838	N/A	0.129777	N/A	3.00385
Complement System	N/A	0.152725	N/A	0.417497	N/A	0.205085	N/A	0.517144	N/A	1.18882	N/A	1.11383	N/A	0	N/A	0.219742
Corticotropin Releasing Hormone Signaling	N/A	0	N/A	0.325137	N/A	0.210574	N/A	0	2	0.37422	1	1.19861	N/A	0	N/A	0
Creatine-phosphate Biosynthesis	N/A	0	N/A	0	N/A	0.503216	N/A	0	N/A	0.678496	N/A	1.72339	N/A	0	N/A	0
CREB Signaling in Neurons	N/A	0	N/A	0	0.816	0.472026	2	0.517144	0.707	0.86885	1.508	0.953812	0	0.144553	N/A	0.144661
Crosstalk between Dendritic Cells and Natural Killer Cells	N/A	0.240761	N/A	0	N/A	0	N/A	0	N/A	0	N/A	0.20552	N/A	0.400114	N/A	2.85167
CTLA4 Signaling in Cytotoxic T Lymphocytes	N/A	0.158111	N/A	0.290545	N/A	0.595071	N/A	0.654425	N/A	0.445905	N/A	0.503268	N/A	0.485468	N/A	0.698525
CXCR4 Signaling	N/A	0.113704	N/A	0	2	0.312426	2.646	0.644635	1	1.01079	1.807	2.95517	N/A	0	N/A	0
Dendritic Cell Maturation	1.134	0.481438	N/A	0.252785	2	0.158834	0.447	0.355918	2	0	-0.632	0.62631	-1	0.133346	-0.302	3.0115
Dermatan Sulfate Degradation (Metazoa)	N/A	0	N/A	0	N/A	0.845478	N/A	0.644635	N/A	0.745062	N/A	0.275717	N/A	0.629279	N/A	0.871147
D-myo-inositol (1,4,5,6)-Tetrakisphosphate Biosynthesis	N/A	0	N/A	0.237166	0.447	0.411341	2.236	0.551963	1.134	0.728598	0.816	0.345362	2.646	0.790637	1.342	0.667825
D-myo-inositol (3,4,5,6)-tetrakisphosphate Biosynthesis	N/A	0	N/A	0.237166	0.447	0.411341	2.236	0.551963	1.134	0.728598	0.816	0.345362	2.646	0.790637	1.342	0.667825
D-myo-inositol-5-phosphate Metabolism	N/A	0	N/A	0.214392	0.816	0.501331	2.449	0.614592	1.134	0.616166	0.378	0.397043	2.828	0.990049	1.342	0.596272
DNA Double-Strand Break Repair by Non-Homologous End Joining	N/A	0.477966	N/A	0.290545	N/A	0.261825	N/A	0.599754	N/A	0.233862	N/A	0.203355	N/A	0.211774	N/A	0
Docosahexaenoic Acid (DHA) Signaling	N/A	0.110285	N/A	0.236664	N/A	0.772868	N/A	0.6092	N/A	0	N/A	0.220029	N/A	0.121193	N/A	1.30291
Dopamine Degradation	N/A	0.160968	N/A	0	N/A	0	N/A	0.269581	N/A	0.856953	1.342	1.75168	N/A	0.744728	N/A	0
Dopamine-DARPP32 Feedback in cAMP Signaling	N/A	0	N/A	0	2.121	0.836849	N/A	0	0.816	0.445757	0.632	1.20778	-0.447	0.39663	N/A	0
EGF Signaling	N/A	0.0663015	N/A	0.417497	N/A	0.240281	N/A	0.505321	N/A	0.176697	-2	0.45634	N/A	0.194806	N/A	0
EIF2 Signaling	1.342	0.722329	N/A	0.239118	0.378	0.599502	1.633	0.907413	2.111	1.39483	0	1.86409	1.897	8.56808	N/A	0.514529
Endocannabinoid Neuronal Synapse Pathway	N/A	0	N/A	0.260299	N/A	0.251367	N/A	0.172341	-1	0.29653	0.707	0.934931	N/A	0	N/A	0
Endometrial Cancer Signaling	N/A	0	N/A	0	N/A	0.230267	1	0.63864	0	0.557432	N/A	0.243654	N/A	0	N/A	0
Endoplasmic Reticulum Stress Pathway	N/A	0	N/A	0.290545	N/A	0.449338	N/A	0	N/A	0.200158	N/A	1.30412	N/A	0.183708	N/A	1.23501
Endothelin-1 Signaling	N/A	0.110285	-1	0.353217	1.633	0.38855	1.342	0.377715	0.378	0.428005	1.387	1.23741	N/A	0	0	0.28143
eNOS Signaling	N/A	0	N/A	0	0.378	0.845478	1	0.370383	1.633	0.644182	0.302	1.84044	N/A	0.144553	N/A	0
Ephrin A Signaling	N/A	0.246731	N/A	0	N/A	0.312426	N/A	0.599754	N/A	0.273141	N/A	0.21071	N/A	0.114112	N/A	0.42338
Ephrin B Signaling	N/A	0	N/A	0.153507	N/A	0	N/A	0	N/A	0.767773	1.89	1.16729	N/A	0	N/A	0.263792
Ephrin Receptor Signaling	N/A	0.110285	N/A	0	N/A	0	2	0.275781	0.832	2.05976	1.732	1.2518	N/A	0	1	0.285026
Epithelial Adherens Junction Signaling	N/A	0.158111	N/A	0	N/A	0.182913	N/A	0	N/A	2.02525	N/A	1.04843	N/A	0.144553	N/A	0
ErbB2-ErbB3 Signaling	N/A	0.185438	N/A	0	N/A	0.240281	1	0.644635	-0.447	0.856851	-0.816	1.02301	N/A	0.194806	0	0.890739
ErbB4 Signaling	N/A	0.168453	N/A	0.297748	1	0.529137	N/A	0.490469	N/A	0.324454	0.816	1.23741	N/A	0	N/A	0.521746
ERK/MAPK Signaling	2	0.246801	N/A	0.260299	1.633	0.360275	N/A	0.24935	1.414	1.0534	0.832	1.14316	1	0.369493	N/A	0.141098
ERK5 Signaling	N/A	0	N/A	0	N/A	0	N/A	0	0	1.61987	1.342	0.503268	-1	0.485468	N/A	0.220179
Erythropoietin Signaling	N/A	0.135708	N/A	0.290545	N/A	0.28693	N/A	0.644635	N/A	0.846474	N/A	1.44615	N/A	0.263266	N/A	0.635909
Estrogen Biosynthesis	N/A	0.393097	N/A	0.290545	N/A	0.449338	N/A	0.278537	N/A	0.5258	2	1.30412	N/A	0.183708	N/A	0
Estrogen-Dependent Breast Cancer Signaling	N/A	0.290995	N/A	0.147988	N/A	0.203931	N/A	0.422989	N/A	0.478051	-0.816	1.39269	N/A	0.150925	N/A	0.24056
Ethanol Degradation II	N/A	0.158111	N/A	0	N/A	0	N/A	0.261066	-1	1.29945	1	1.19111	N/A	0.717297	N/A	0
Ethanol Degradation IV	N/A	0	N/A	0	N/A	0.261825	N/A	0.330828	N/A	0.585021	N/A	0.995766	N/A	0.990049	N/A	0
Eumelanin Biosynthesis	N/A	0	N/A	0	N/A	0	N/A	0	N/A	0.852304	N/A	0	N/A	0.629279	N/A	0
FAK Signaling	N/A	0.240761	N/A	0	N/A	0.144327	N/A	0.515827	N/A	1.61987	N/A	0.519816	N/A	0.213696	N/A	0
Fatty Acid Î±-oxidation	N/A	0	N/A	0	N/A	0	N/A	0.355918	N/A	0.662353	2	1.71502	N/A	0.990049	N/A	0
Fatty Acid Î²-oxidation I	N/A	0.366736	N/A	0.417497	N/A	0.210574	N/A	0.24935	N/A	0.172315	3	4.53622	N/A	0.442976	N/A	0
Fc Epsilon RI Signaling	N/A	0.0958168	-1	0.417497	N/A	0.210574	2.236	0.553944	1.633	0.551616	1.414	0.726198	N/A	0	N/A	0.136943
FcÎ³ Receptor-mediated Phagocytosis in Macrophages and Monocytes	N/A	0.240761	N/A	0.353217	N/A	0.261825	N/A	0.178584	0.707	1.26432	0	1.58412	N/A	0.213696	0.816	1.30291
FGF Signaling	N/A	0.158111	-1	0.554545	N/A	0.312426	1.342	0.654425	-1	0.443313	N/A	0	0	0.485468	N/A	0.458786
Flavin Biosynthesis IV (Mammalian)	N/A	0	N/A	0	N/A	0	N/A	0.599754	N/A	0	N/A	0	N/A	0	N/A	0
FLT3 Signaling in Hematopoietic Progenitor Cells	N/A	0.132123	N/A	0.290545	N/A	0.158834	1.342	0.644635	-0.378	1.05497	-0.707	1.14316	N/A	0.257532	-0.447	0.938301
fMLP Signaling in Neutrophils	0	0.256764	N/A	0	1.633	0.529931	2.236	0.546695	0.333	1.15029	0.832	1.98745	0	0.278553	N/A	0
Folate Polyglutamylation	N/A	0	N/A	0	N/A	0	N/A	0	N/A	0.465396	N/A	1.10698	N/A	0	N/A	0
Formaldehyde Oxidation II (Glutathione-dependent)	N/A	0.448158	N/A	0	N/A	0	N/A	0	N/A	0.678496	N/A	0.693582	N/A	0	N/A	0
FXR/RXR Activation	N/A	0.160968	N/A	0.290545	N/A	0	N/A	0	N/A	0	N/A	0.538086	N/A	0.150925	N/A	1.66186
G Beta Gamma Signaling	N/A	0	N/A	0	N/A	0.245072	N/A	0.332707	1.89	0.86885	1.732	2.14586	N/A	0	N/A	0.159424
Gap Junction Signaling	N/A	0	N/A	0	N/A	0.595071	N/A	0.262988	N/A	1.12945	N/A	1.41655	N/A	0.255179	N/A	0.267295
GDNF Family Ligand-Receptor Interactions	N/A	0.319712	N/A	0	N/A	0.210574	2	0.654425	1	0.5258	1	0.373429	N/A	0	N/A	0
Germ Cell-Sertoli Cell Junction Signaling	N/A	0	N/A	0	N/A	0.312865	N/A	0.43798	N/A	1.34659	N/A	2.35085	N/A	0.310652	N/A	0.327522
GÎ±i Signaling	N/A	0	N/A	0	N/A	0	N/A	0	-0.378	0.88114	0.707	0.912096	N/A	0	N/A	0.334238
GÎ±q Signaling	N/A	0.132123	N/A	0.190233	2.121	0.772868	2.449	0.587477	-0.378	0.699099	0.832	2.14882	-0.816	0.485468	N/A	0.19132
Glioblastoma Multiforme Signaling	N/A	0	N/A	0	N/A	0.151825	2.236	0.489234	0.447	0.243272	2.111	1.30412	N/A	0	N/A	0
Glioma Invasiveness Signaling	N/A	0.158111	N/A	0	N/A	0.312426	N/A	0.410732	1.342	0.925917	1.941	4.78011	N/A	0.144832	2	0.716683
Glioma Signaling	N/A	0.102773	N/A	0	0.447	0.447102	N/A	0.28635	-0.447	0.796604	0.816	0.561909	N/A	0.164367	N/A	0.141098
Glucocorticoid Receptor Signaling	N/A	0.152725	N/A	0	N/A	0	N/A	0.490469	N/A	0.985883	N/A	1.14417	N/A	0	N/A	0.589189
Gluconeogenesis I	N/A	0.191576	N/A	0	N/A	0	N/A	0.6092	N/A	0.623797	0.816	3.06647	N/A	0	N/A	0
Glutamate Degradation II	N/A	0	N/A	0	N/A	0	N/A	0	N/A	0	N/A	1.72339	N/A	0	N/A	0
Glutamate Removal from Folates	N/A	0	N/A	0	N/A	0.595071	N/A	0.644635	N/A	0	N/A	0.892157	N/A	0.629279	N/A	0
Glutamine Degradation I	N/A	0	N/A	0	N/A	0.595071	N/A	0	N/A	0.852304	N/A	0.892157	N/A	0	N/A	0
Glutaryl-CoA Degradation	N/A	0.217724	N/A	0.554545	N/A	0.28693	N/A	0	N/A	0.280129	2.236	2.5452	N/A	0.605037	N/A	0
Glutathione Redox Reactions II	N/A	0	N/A	0	N/A	0.411341	N/A	0	N/A	0	N/A	1.20778	N/A	0	N/A	0
Glutathione-mediated Detoxification	N/A	0.191576	N/A	0	N/A	0.845478	N/A	0.337616	N/A	0.246185	N/A	1.05882	N/A	0.215113	N/A	0.317362
Glycine Degradation (Creatine Biosynthesis)	N/A	0	N/A	0.417497	N/A	0.503216	N/A	0	N/A	0	N/A	0.693582	N/A	0	N/A	0
Glycogen Degradation II	N/A	0.829025	N/A	0	N/A	0.38855	N/A	0	N/A	1.88216	N/A	1.10698	N/A	0.400114	N/A	0.514529
Glycogen Degradation III	N/A	0.746714	N/A	0	N/A	0.360275	N/A	0	N/A	1.71596	N/A	0.989116	N/A	0.790637	N/A	0.480969
Glycolysis I	N/A	0.551369	N/A	0	N/A	0.535106	N/A	0.63864	N/A	1.19659	N/A	1.1679	N/A	0	N/A	0
GM-CSF Signaling	N/A	0.477966	N/A	0	1	0.595071	1.342	0.654425	-0.378	1.61987	-0.378	1.0223	N/A	0.485468	-0.447	1.08956
GNRH Signaling	N/A	0	-1	0.353217	1.342	0.411341	N/A	0.178584	1.667	1.04638	1.941	1.40395	N/A	0.17998	N/A	0.180635
GPCR-Mediated Integration of Enteroendocrine Signaling Exemplified by an L Cell	N/A	0	N/A	0	N/A	0.263212	N/A	0	1	0.678496	-0.816	1.16729	N/A	0	N/A	0.129424
GPCR-Mediated Nutrient Sensing in Enteroendocrine Cells	N/A	0	N/A	0.147988	N/A	0.312426	N/A	0	2	0.443313	1	1.62634	N/A	0.144553	N/A	0
Graft-versus-Host Disease Signaling	N/A	0.829025	N/A	0.236664	N/A	0.145455	N/A	0.175068	N/A	0	N/A	0.73036	N/A	0.522191	N/A	3.1877
Granzyme A Signaling	N/A	0.595773	N/A	0.314597	N/A	0	N/A	0	N/A	0.745062	N/A	0.694992	N/A	0	N/A	0.375506
Growth Hormone Signaling	N/A	0.165573	N/A	0.290545	N/A	0.334566	0	0.6092	-1	0.5258	-1	1.86445	-1	0.522191	-2	0.793716
Guanine and Guanosine Salvage I	N/A	0	N/A	0	N/A	0.595071	N/A	0	N/A	0.852304	N/A	0	N/A	0	N/A	0
HER-2 Signaling in Breast Cancer	N/A	0	N/A	0.133778	N/A	0.28693	N/A	0.207669	N/A	0.57542	N/A	1.16436	N/A	0	N/A	0.416523
HGF Signaling	N/A	0.165573	N/A	0	N/A	0.205183	2	0.394812	0.816	0.5258	1	1.16729	1	0.292886	N/A	0.263792
HIPPO signaling	N/A	0.165573	N/A	0	N/A	0.210574	N/A	0	2.236	0.767773	1	0.373429	1.633	0.990049	N/A	0
Histamine Degradation	N/A	0.240761	N/A	0	N/A	0.299666	N/A	0.644635	N/A	1.29945	N/A	1.23741	0	2.04062	N/A	0
HMGB1 Signaling	0	0.165573	N/A	0.149291	N/A	0	1.134	0.6092	0.816	0.261421	0.832	1.39914	N/A	0	N/A	0.144661
Huntington's Disease Signaling	N/A	0.124517	N/A	0.290545	2.646	1.1896	2.449	0.654425	1	0.622438	1.134	2.39626	1	0.485468	N/A	0
Hypoxia Signaling in the Cardiovascular System	N/A	0	N/A	0.147988	N/A	0	N/A	0.235383	N/A	0.901235	N/A	0	N/A	0	N/A	0
Î±-Adrenergic Signaling	N/A	0	N/A	0.146599	N/A	0.311717	N/A	0.226814	1.633	1.54565	1.667	2.37078	N/A	0.144553	N/A	0.219742
Î³-glutamyl Cycle	N/A	0.319712	N/A	0	N/A	0.38855	N/A	0	N/A	0	N/A	1.10698	N/A	0	N/A	0.514529
iCOS-iCOSL Signaling in T Helper Cells	1.134	1.11203	N/A	0	0.816	0.595071	N/A	0.326259	-1.342	0.852304	N/A	0.286262	-2.236	0.487553	-1.342	1.14343
IGF-1 Signaling	N/A	0.102773	N/A	0	N/A	0	2	0.45368	0.816	1.70368	0	0.5988	N/A	0.485468	0	0.514529
IL-1 Signaling	N/A	0	N/A	0.288057	N/A	0	N/A	0.187263	N/A	0.347268	-0.816	1.07788	N/A	0	N/A	0
IL-10 Signaling	N/A	0	N/A	0.290545	N/A	0	N/A	0.24935	N/A	0.267083	N/A	1.07788	N/A	0.146813	N/A	1.63699
IL-12 Signaling and Production in Macrophages	N/A	0.246801	N/A	0.297734	N/A	0.182913	N/A	0.370383	N/A	0	N/A	1.26373	N/A	0	N/A	0
IL-15 Signaling	N/A	0.158111	N/A	0.290545	N/A	0.184607	N/A	0.654425	N/A	0.443313	N/A	0.995766	N/A	0.144553	N/A	0.458786
IL-17A Signaling in Gastric Cells	N/A	0	N/A	0.417497	N/A	0	N/A	0	N/A	0	N/A	0.345362	N/A	0	N/A	0
IL-2 Signaling	N/A	0.165573	N/A	0.153916	N/A	0.347463	1.633	0.907413	0	0.5258	-0.447	0.607822	N/A	0.161187	N/A	0.514529
IL-22 Signaling	N/A	0.158111	N/A	0.417497	N/A	0	N/A	0.24935	N/A	0.4549	-2.236	1.63972	N/A	0.442976	N/A	0.589189
IL-3 Signaling	0.447	0.722329	N/A	0.290545	2	0.411341	0.447	0.644635	-0.707	1.47053	-0.632	1.82922	-1.342	0.629279	-1	0.647177
IL-4 Signaling	N/A	0.393097	N/A	0.290545	N/A	0.28693	N/A	0.370383	N/A	0.374861	N/A	0.251688	N/A	0.257532	N/A	1.4225
IL-6 Signaling	N/A	0	N/A	0.214392	N/A	0.169078	0.816	0.614592	-0.447	0.285333	-1.134	0.561909	N/A	0.135662	0	1.22079
IL-8 Signaling	N/A	0	N/A	0	2.646	0.387171	2.646	0.517269	1.732	0.985883	2.502	6.47164	0.447	0.157494	1.89	0.616246
IL-9 Signaling	N/A	0.250097	N/A	0	N/A	0.312426	N/A	0.6092	N/A	0.285333	-2.236	1.11383	N/A	0.302075	N/A	0.438693
ILK Signaling	N/A	0.105788	N/A	0	0.447	0.387195	N/A	0	-1.134	0.54861	1.291	2.33352	-0.707	0.629279	N/A	0.146715
Induction of Apoptosis by HIV1	N/A	0	N/A	0.162456	N/A	0.222947	-1	0.61749	N/A	0.158834	0	0.933553	N/A	0	N/A	0.521746
Inflammasome pathway	N/A	0.742813	N/A	0	N/A	0	N/A	0.517269	N/A	0.823277	N/A	0.712839	N/A	0.442976	N/A	0.589189
Inosine-5'-phosphate Biosynthesis II	N/A	0	N/A	0	N/A	0	N/A	0	N/A	0.852304	N/A	0	N/A	0	N/A	0
Insulin Receptor Signaling	1	0.240761	N/A	0	1	0.263212	2	0.360607	-0.378	1.00199	-0.333	0.717013	N/A	0	1.342	0.585863
Integrin Signaling	1	0.240761	N/A	0	0.816	0.312865	2	0.207669	0	2.06777	1.886	2.16873	0	0.310652	1	0.219742
Interferon Signaling	N/A	0.111001	N/A	0.237166	N/A	0.151825	N/A	0.396708	N/A	0.29653	-2.449	1.54837	N/A	0.125854	N/A	0.458786
Iron homeostasis signaling pathway	N/A	0.44949	N/A	0.237166	N/A	0	N/A	0.265381	N/A	0.5258	N/A	1.16729	N/A	0.990049	N/A	0.667825
Isoleucine Degradation I	N/A	0	N/A	0	N/A	0.275071	N/A	0	N/A	0	2.449	3.29131	N/A	0.575956	N/A	0
JAK/Stat Signaling	N/A	0.128449	N/A	0.132194	N/A	0.275071	0.816	0.654425	-0.378	1.02795	-1.265	1.72339	-1	0.427156	-0.447	0.917405
Ketogenesis	N/A	0	N/A	0	N/A	0.360275	N/A	0	N/A	0	N/A	1.72339	N/A	0.369493	N/A	0.480969
Ketolysis	N/A	0	N/A	0	N/A	0	N/A	0	N/A	0	N/A	1.88323	N/A	0.400114	N/A	0
L-cysteine Degradation I	N/A	0	N/A	0	N/A	0	N/A	0	N/A	0	N/A	1.72339	N/A	0	N/A	0
Leptin Signaling in Obesity	N/A	0	N/A	0	N/A	0.35562	2	0.654425	N/A	0.528682	N/A	0.629728	N/A	0.368514	N/A	0.514529
Leucine Degradation I	N/A	0	N/A	0	N/A	0.595071	N/A	0	N/A	0	N/A	0.818737	N/A	0	N/A	0
Leukocyte Extravasation Signaling	N/A	0.102773	-1	0.417497	1.89	0.472026	2.121	0.654425	1.732	1.61987	1.342	3.67146	0.378	0.487553	1	0.263792
Lipid Antigen Presentation by CD1	N/A	0	N/A	0	N/A	0.473532	N/A	0	N/A	0.557432	N/A	2.07159	N/A	0.199664	N/A	0.678668
LPS-stimulated MAPK Signaling	N/A	0.132123	N/A	0.353217	N/A	0.278668	N/A	0.370383	N/A	0.204191	1.667	1.39269	N/A	0	N/A	0.194516
LXR/RXR Activation	N/A	0.120771	N/A	0.127843	N/A	0.146339	N/A	0	N/A	0	0	1.03009	N/A	0.122851	0	0.871147
Lysine Degradation II	N/A	0	N/A	0	N/A	0	N/A	0.599754	N/A	0	N/A	0.693582	N/A	0	N/A	0
Lysine Degradation V	N/A	0	N/A	0	N/A	0	N/A	0.599754	N/A	0	N/A	0.693582	N/A	0	N/A	0
Macropinocytosis Signaling	N/A	0.256764	N/A	0.290545	N/A	0.311717	N/A	0.226814	N/A	0.86885	1.414	3.34046	N/A	0.144553	N/A	1.51067
Mechanisms of Viral Exit from Host Cells	N/A	0.285597	N/A	0.358299	N/A	0.334566	N/A	0.192501	N/A	0	N/A	1.72339	N/A	0.585137	N/A	0.182522
Melanocyte Development and Pigmentation Signaling	N/A	0	N/A	0.132194	N/A	0.158834	1.342	0.644635	1.414	1.41752	1.134	0.860272	N/A	0.133346	0	0.624238
Melatonin Signaling	N/A	0	N/A	0.166983	1.342	0.772868	N/A	0.490469	1.342	0.852304	1	2.08214	1	0.575956	N/A	0.287
Methylglyoxal Degradation III	N/A	0	N/A	0	N/A	0.313162	N/A	0	N/A	1.47668	N/A	0.32749	N/A	0	N/A	0
Methylthiopropionate Biosynthesis	N/A	0	N/A	0	N/A	0	N/A	0	N/A	0	N/A	0	N/A	0.629279	N/A	0
Mevalonate Pathway I	N/A	0	N/A	0	N/A	0	N/A	0	N/A	0	N/A	1.72339	N/A	0.369493	N/A	0.480969
MIF-mediated Glucocorticoid Regulation	N/A	0	N/A	0.278004	N/A	0	N/A	0	N/A	0.161205	0	1.11383	N/A	0.150925	N/A	0.219742
Mismatch Repair in Eukaryotes	N/A	0	N/A	0	N/A	0	N/A	0	N/A	0	N/A	0	N/A	0.605037	N/A	0
Mitochondrial Dysfunction	N/A	1.73539	N/A	0.290545	N/A	0.334566	N/A	0.599754	N/A	0	N/A	16.5096	N/A	0.485468	N/A	0.743324
Molecular Mechanisms of Cancer	N/A	0.160968	N/A	0.258636	N/A	0.264736	N/A	0.654425	N/A	1.43342	N/A	1.66605	N/A	0.157494	N/A	0.470167
Mouse Embryonic Stem Cell Pluripotency	N/A	0	N/A	0.260108	N/A	0	1.342	0.6092	0	0.273593	0	0	N/A	0	N/A	0.325351
mTOR Signaling	N/A	0.225947	N/A	0.237166	0	0.393442	N/A	0.551963	0.378	0.415429	1.291	3.41126	0	2.25832	N/A	0.512045
Myc Mediated Apoptosis Signaling	N/A	0.165573	N/A	0.15319	N/A	0.501331	N/A	0.654425	N/A	1.74782	N/A	0.574345	N/A	0.519308	N/A	0.507889
N-acetylglucosamine Degradation II	N/A	0	N/A	0.417497	N/A	0	N/A	0.551963	N/A	0.569236	N/A	0	N/A	0	N/A	0
NAD biosynthesis II (from tryptophan)	N/A	0.256764	N/A	0	N/A	0.665702	N/A	0.654425	N/A	0.385281	N/A	0.358462	N/A	0.336212	N/A	0.458786
NAD Phosphorylation and Dephosphorylation	N/A	0.256764	N/A	0.353217	N/A	0	N/A	0	N/A	0	N/A	0.358462	N/A	0.717297	N/A	0
NAD Salvage Pathway II	N/A	0.203469	N/A	0.291568	N/A	0	N/A	0	N/A	0.267083	N/A	0	N/A	0.575956	N/A	0
Natural Killer Cell Signaling	N/A	0.111001	N/A	0.260299	N/A	0.251367	N/A	0.654425	N/A	1.52617	N/A	1.49052	N/A	0.202539	N/A	0.818743
Netrin Signaling	N/A	0.246731	N/A	0	N/A	0.136383	N/A	0	N/A	0.836662	N/A	0.409769	N/A	0.110216	N/A	0.148231
Neuregulin Signaling	N/A	0.246731	N/A	0.290545	N/A	0.158834	N/A	0.370383	0	0.824771	0	2.57157	N/A	0.442976	1	0.938301
Neuroinflammation Signaling Pathway	1.667	0.515442	-0.447	0.299202	1.134	0.261825	1.89	0.370383	1.633	0	0.243	1.16729	0	0	0	1.59355
Neuropathic Pain Signaling In Dorsal Horn Neurons	N/A	0	N/A	0.127843	1.342	0.529137	N/A	0.360607	N/A	0.184805	0.378	0.744197	N/A	0.215113	N/A	0.180635
Neuroprotective Role of THOP1 in Alzheimer's Disease	N/A	0.366736	N/A	0.185111	N/A	0.251367	N/A	0	-1	0.886695	-0.447	1.79579	N/A	0.202385	N/A	0.923715
NF-ÎºB Activation by Viruses	N/A	0	N/A	0.132194	2	0.393442	N/A	0.365746	2	0.355029	1.265	1.72339	N/A	0.129777	N/A	0.397153
NF-ÎºB Signaling	0.447	0.240761	N/A	0.237166	2.236	0.237024	0.707	0.644635	2.121	0.434195	0.333	0.324187	N/A	0	0	0.514529
NGF Signaling	N/A	0.0928406	N/A	0	N/A	0.205183	1.342	0.551963	0.816	0.5258	1.265	1.16729	N/A	0	N/A	0.462097
Nitric Oxide Signaling in the Cardiovascular System	N/A	0	N/A	0.133778	1	0.411341	N/A	0.370383	0	0.385281	-1	1.44615	N/A	0.133513	N/A	0
Noradrenaline and Adrenaline Degradation	N/A	0.366736	N/A	0	N/A	0	N/A	0.230732	-1	1.14502	1.342	1.49836	N/A	0.629279	N/A	0
NRF2-mediated Oxidative Stress Response	N/A	0.319712	N/A	0.237166	-1.342	0.792196	N/A	0.195013	-0.707	0.86885	0.832	2.08214	N/A	0	N/A	0.512045
Nur77 Signaling in T Lymphocytes	N/A	0.742813	N/A	0.501379	N/A	0.845478	N/A	0	N/A	0.712425	N/A	0.574345	N/A	0.629279	N/A	2.21626
Oncostatin M Signaling	N/A	0.102773	N/A	0	N/A	0.136383	N/A	0.599754	0	1.61987	-0.333	2.95517	N/A	0.487553	N/A	0.716683
Opioid Signaling Pathway	0	0.128268	N/A	0	-0.378	0.387171	N/A	0	1.604	1.46656	1	1.3829	-1.342	0.157494	N/A	0.182522
Osteoarthritis Pathway	1	0.158111	N/A	0	N/A	0	N/A	0.349938	0.378	0.91962	0	0.336484	0.447	0.197971	1	0.219742
OX40 Signaling Pathway	N/A	0.3718	N/A	0.190233	N/A	0	N/A	0	N/A	0	N/A	0.503268	N/A	0.209632	N/A	2.06509
Oxidative Ethanol Degradation III	N/A	0	N/A	0	N/A	0	N/A	0.360607	N/A	0.698623	N/A	1.1679	N/A	0.990049	N/A	0
Oxidative Phosphorylation	2.333	2.50077	N/A	0.290545	N/A	0.161315	-1	0.551963	N/A	0.210274	4.899	11.7699	2.236	0.616234	N/A	0.20535
Oxidized GTP and dGTP Detoxification	N/A	0	N/A	0	N/A	0	N/A	0	N/A	0	N/A	0	N/A	1.4044	N/A	0
P2Y Purigenic Receptor Signaling Pathway	N/A	0	N/A	0	2.236	0.393442	2.236	0.544309	2.236	0.324454	0.577	1.63392	N/A	0	N/A	0
p53 Signaling	N/A	0	N/A	0.132194	-1	0.766723	-1	0.644635	N/A	0.192818	N/A	0	N/A	0.12781	N/A	0
p70S6K Signaling	N/A	0	N/A	0	1.633	0.529137	2.236	0.538606	1.342	1.12826	2.111	1.60536	N/A	0.560377	N/A	0
PAK Signaling	N/A	0.240761	N/A	0.132194	1	0.38855	N/A	0.360607	0	1.67863	0.378	1.07788	N/A	0.12781	N/A	0.184627
Pancreatic Adenocarcinoma Signaling	N/A	0.0939192	N/A	0	N/A	0	N/A	0.273546	-0.447	0.542587	-1	0.958813	N/A	0	N/A	0.275383
Parkinson's Signaling	N/A	0	N/A	2.58717	N/A	0.299666	N/A	0	N/A	0	N/A	0.694992	N/A	0.278553	N/A	0.375506
Paxillin Signaling	N/A	0.191576	N/A	0.348637	1	0.595071	N/A	0.155245	0	2.06547	0.816	1.33167	0	0.33519	N/A	0.514529
PD-1, PD-L1 cancer immunotherapy pathway	-0.816	0.742813	N/A	0	N/A	0.210574	0	0.414962	N/A	0	1	0	2	0.308384	1.633	1.89219
PDGF Signaling	N/A	0	N/A	0.139148	N/A	0.299666	N/A	0.370383	0	0.410526	-0.378	0.914293	N/A	0.135662	N/A	0.213621
Pentose Phosphate Pathway	N/A	0.246731	N/A	0.348637	N/A	0.313162	N/A	0.384096	N/A	0.852304	N/A	0.818737	N/A	0.63463	N/A	0.9849
Pentose Phosphate Pathway (Non-oxidative Branch)	N/A	0.366736	N/A	0	N/A	0.411341	N/A	0.517144	N/A	0.5258	N/A	0.503268	N/A	0.442976	N/A	1.4337
PFKFB4 Signaling Pathway	N/A	0.102773	N/A	0	N/A	0.299666	N/A	0.587477	1	1.14203	-0.447	1.36859	N/A	0.103885	N/A	0.694612
Phagosome Formation	N/A	0.165573	N/A	0	N/A	0.535106	N/A	0.551963	N/A	1.846	N/A	4.78011	N/A	0.442976	N/A	1.39233
Phagosome Maturation	N/A	0.243071	N/A	0.290545	N/A	1.1896	N/A	0.513533	N/A	1.88216	N/A	1.72339	N/A	2.59271	N/A	5.06081
Phenylalanine Degradation IV (Mammalian, via Side Chain)	N/A	0.246731	N/A	0	N/A	0	N/A	0	N/A	0	N/A	1.42978	N/A	0	N/A	0
Phospholipase C Signaling	0.447	0.185438	N/A	0.218179	0.816	0.276059	2.236	0.275781	0.243	2.66188	2.065	3.67168	0.378	0.485468	N/A	0.287922
PI3K Signaling in B Lymphocytes	-0.447	0.366736	N/A	0	0.816	0.449338	2	0.355918	1.265	1.1853	1.134	0.49072	-1.342	0.350159	0	0.365254
PI3K/AKT Signaling	N/A	0	N/A	0	N/A	0.200326	N/A	0	-1	1.17417	0	1.13843	0	0.585137	N/A	0
PKCÎ¸ Signaling in T Lymphocytes	0.378	0.829025	N/A	0	1.342	0.387195	N/A	0.226814	0.707	0.852304	0.707	0.574345	-2.236	0.400114	-1.134	1.23501
PPAR Signaling	N/A	0.111001	N/A	0	N/A	0	1	0.490469	0.816	0.683819	1.508	1.81032	N/A	0	0	0.551724
PPARÎ±/RXRÎ± Activation	N/A	0.102773	N/A	0.348637	1	0.360275	N/A	0	1.667	0.856953	1.606	3.65667	N/A	0.144553	-1.633	0.596272
Production of Nitric Oxide and Reactive Oxygen Species in Macrophages	2	0.160968	N/A	0.325137	1.633	0.334566	2	0.360607	1.342	0.220712	1.213	2.69321	N/A	0.135662	N/A	0
Prolactin Signaling	N/A	0.132123	N/A	0.132194	N/A	0.278668	1.342	0.644635	-0.447	0.555549	-0.632	1.72339	0	0.605037	0	0.613146
Proline Degradation	N/A	0	N/A	0	N/A	0	N/A	0	N/A	0.852304	N/A	0.892157	N/A	0.629279	N/A	0
Prostanoid Biosynthesis	N/A	0	N/A	0	N/A	0.313162	N/A	0	N/A	0.355029	N/A	1.42978	N/A	0.310652	N/A	0.42338
Protein Kinase A Signaling	0	0.132844	-1	0.288057	1.265	0.38855	0.447	0.178584	-0.894	2.06777	0	1.37863	-2.111	0.610046	-0.378	0.287073
Protein Ubiquitination Pathway	N/A	0.217724	N/A	0	N/A	0.28693	N/A	0.517144	N/A	2.06777	N/A	1.13183	N/A	0.159181	N/A	1.4225
Purine Nucleotides De Novo Biosynthesis II	N/A	0.722329	N/A	0.554545	N/A	0	N/A	0.384096	N/A	0.852304	N/A	0.818737	N/A	0	N/A	0
Purine Nucleotides Degradation II (Aerobic)	N/A	0	N/A	0	N/A	0.312426	N/A	0	N/A	0.796604	N/A	0.300735	N/A	0.296482	N/A	0.40012
Purine Ribonucleosides Degradation to Ribose-1-phosphate	N/A	0.366736	N/A	0	N/A	0.411341	N/A	0	N/A	1.18882	N/A	1.20778	N/A	0.990049	N/A	1.4337
Putrescine Degradation III	N/A	0.184771	N/A	0	N/A	0	N/A	0.330828	N/A	0.585021	N/A	0.995766	N/A	0.990049	N/A	0
PXR/RXR Activation	N/A	0	N/A	0	N/A	0	N/A	0	N/A	0.5258	N/A	0.409769	N/A	0.110216	N/A	0.716683
Pyridoxal 5'-phosphate Salvage Pathway	0	0.641041	N/A	0.1827	N/A	0.245211	N/A	0.517144	N/A	0	N/A	0.273885	N/A	0	N/A	0
Rac Signaling	N/A	0.168453	N/A	0.237166	N/A	0.210574	1	0.410732	1.897	1.57798	1.265	1.19861	N/A	0	N/A	0.275383
RAN Signaling	N/A	0.191576	N/A	0.918553	N/A	0	N/A	0.6092	N/A	0.623797	N/A	1.60536	N/A	0.990049	N/A	0.317362
RANK Signaling in Osteoclasts	N/A	0.123707	N/A	0.353217	1.342	0.529931	N/A	0.360607	N/A	0.19152	N/A	0	N/A	0.125854	N/A	0
Reelin Signaling in Neurons	N/A	0.54789	N/A	0.290545	N/A	0.210574	N/A	0.269581	N/A	1.02869	N/A	0.373429	N/A	0	N/A	0
Regulation of Actin-based Motility by Rho	N/A	0.256764	N/A	0.147988	N/A	0	N/A	0	-0.632	2.51488	1.265	2.01381	N/A	0.296482	N/A	0
Regulation of Cellular Mechanics by Calpain Protease	N/A	0	N/A	0.190626	N/A	0.261825	N/A	0	1	0.930768	1	0.796789	N/A	0.211774	N/A	0.125707
Regulation of eIF4 and p70S6K Signaling	N/A	0.35219	N/A	0.501379	N/A	0.438091	N/A	0.907413	1	0.5258	1.342	1.49793	N/A	4.172	N/A	0.339214
Regulation of IL-2 Expression in Activated and Anergic T Lymphocytes	N/A	0.240761	N/A	0	N/A	0.156095	N/A	0	N/A	1.02795	N/A	0.233936	N/A	0.23851	N/A	0
Remodeling of Epithelial Adherens Junctions	N/A	0.3718	N/A	0.190233	N/A	0.25788	N/A	0.337616	N/A	2.06777	N/A	1.43569	N/A	0.428569	N/A	0.596272
Renin-Angiotensin Signaling	N/A	0.0926597	-0.816	0.881183	2.236	0.411341	2.236	0.551963	2.121	1.18882	0.632	1.72339	N/A	0.150925	N/A	0.458786
RhoA Signaling	-0.447	0.551369	N/A	0.353217	N/A	0	N/A	0.332707	-0.707	1.47668	0	0	-1	0.368514	N/A	0.329727
RhoGDI Signaling	0.447	0.366736	N/A	0.190626	N/A	0	-2	0.489234	-1.069	2.51488	-1.069	2.95517	-0.816	0.485468	N/A	0.198377
Role of JAK family kinases in IL-6-type Cytokine Signaling	N/A	0.146438	N/A	0.417497	N/A	0	N/A	0.505321	N/A	0.4263	N/A	1.49836	N/A	0.629279	N/A	0.9849
Role of JAK1 and JAK3 in Î³c Cytokine Signaling	N/A	0.158111	N/A	0.147988	N/A	0.449338	N/A	0.654425	N/A	0.683382	N/A	1.04967	N/A	0.309914	N/A	0.716683
Role of JAK2 in Hormone-like Cytokine Signaling	N/A	0.124517	N/A	0.252785	N/A	0	N/A	0.644635	N/A	0.992455	N/A	1.74444	N/A	0.990049	N/A	1.45608
Role of Macrophages, Fibroblasts and Endothelial Cells in Rheumatoid Arthritis	N/A	0.105788	N/A	0	N/A	0.529931	N/A	0.220254	N/A	0.622438	N/A	0.762485	N/A	0.369493	N/A	0.818743
Role of MAPK Signaling in the Pathogenesis of Influenza	N/A	0	N/A	0.554545	N/A	0.210574	N/A	0.263766	N/A	0.28862	N/A	1.14316	N/A	0.157494	N/A	0.507889
Role of NFAT in Cardiac Hypertrophy	N/A	0	N/A	0.299726	1.414	0.833282	2.236	0.337616	0.632	0.89308	1.155	0.737179	-0.447	0.19411	N/A	0
Role of NFAT in Regulation of the Immune Response	0.447	0.246731	N/A	0.147988	2.121	0.567693	2.449	0.644635	1.265	0.852304	1.508	0.693582	-1.342	0.359586	0.333	1.80443
Role of Pattern Recognition Receptors in Recognition of Bacteria and Viruses	0	0.290995	-1	0.353217	1	0.307292	0.447	0.63864	1	0	-0.378	0.508696	N/A	0	1	0.478912
Role of RIG1-like Receptors in Antiviral Innate Immunity	N/A	0	N/A	0.353217	N/A	0	1	0.654425	N/A	0	N/A	0	N/A	0	N/A	0.458786
Role of Tissue Factor in Cancer	N/A	0.256764	N/A	0.554545	N/A	0.529137	N/A	0.370383	N/A	2.06547	N/A	2.69321	N/A	0.144553	N/A	2.1949
S-adenosyl-L-methionine Biosynthesis	N/A	0	N/A	0	N/A	0.595071	N/A	0	N/A	0.852304	N/A	0	N/A	0	N/A	0
Salvage Pathways of Pyrimidine Ribonucleotides	0	0.473749	N/A	0.147988	N/A	0	1	0.567285	N/A	0	N/A	0	N/A	0	N/A	0
SAPK/JNK Signaling	N/A	0.111001	N/A	0	N/A	0	1.342	0.614592	0.816	0.698623	1.134	0.694992	N/A	0	N/A	0
Semaphorin Signaling in Neurons	N/A	0.0926597	N/A	0	N/A	0	N/A	0.135061	N/A	0.992455	N/A	2.48772	N/A	0	N/A	0.352437
Serotonin Degradation	N/A	0.271303	N/A	0	N/A	0	N/A	0.187153	-1.342	1.3702	0.447	1.20778	N/A	0.575956	N/A	0
Sertoli Cell-Sertoli Cell Junction Signaling	N/A	0	N/A	0.290545	N/A	0	N/A	0	N/A	1.67929	N/A	2.12313	N/A	0.479086	N/A	0.716683
Signaling by Rho Family GTPases	0	0.271303	N/A	0	1	0.205183	1.89	0.6092	0.277	1.65784	0.243	2.69321	-0.707	0.485468	N/A	0
Sirtuin Signaling Pathway	-0.707	0.829025	N/A	0	-1	0.232263	N/A	0	0.333	1.36186	0	9.28582	0	0.408378	0	0.667825
S-methyl-5'-thioadenosine Degradation II	N/A	0	N/A	0	N/A	0.595071	N/A	0	N/A	0.852304	N/A	0	N/A	0	N/A	0
Sonic Hedgehog Signaling	N/A	0	N/A	0.290545	N/A	0	N/A	0	N/A	0.925917	N/A	0.477677	N/A	0	N/A	0.665121
Sorbitol Degradation I	N/A	0	N/A	0	N/A	0	N/A	0	N/A	0	N/A	0	N/A	0	N/A	0.851845
Spermidine Biosynthesis I	N/A	0	N/A	0	N/A	0	N/A	0	N/A	0	N/A	0	N/A	0	N/A	0.678668
Sphingosine-1-phosphate Signaling	N/A	0.203469	N/A	0	2.449	0.845478	2.236	0.6092	1	0.452651	1.897	2.47758	N/A	0.194806	N/A	0
SPINK1 Pancreatic Cancer Pathway	N/A	0.160968	N/A	0	N/A	0.217977	N/A	0	N/A	0.856953	N/A	0.423839	N/A	0.462747	N/A	0.248734
Spliceosomal Cycle	N/A	0	N/A	0	N/A	0	N/A	0	N/A	0	N/A	0.892157	N/A	0.629279	N/A	0
Stearate Biosynthesis I (Animals)	N/A	0.13801	N/A	0.417497	N/A	0.387195	N/A	0.490469	N/A	0.143938	N/A	0.629728	N/A	0.400114	N/A	0
Sumoylation Pathway	N/A	0	N/A	0.260108	N/A	0	N/A	0.326259	N/A	0.445757	-0.816	1.72339	N/A	0	N/A	0
Superpathway of Cholesterol Biosynthesis	N/A	0	N/A	0	N/A	0.230267	N/A	0.278537	N/A	0.200158	2	1.30412	N/A	0.485468	N/A	0.635909
Superpathway of Geranylgeranyldiphosphate Biosynthesis I (via Mevalonate)	N/A	0	N/A	0	N/A	0	N/A	0.370383	N/A	0	N/A	1.33167	N/A	0.629279	N/A	0.923715
Superpathway of Inositol Phosphate Compounds	N/A	0	N/A	0.278004	1.414	0.595071	2.828	0.654425	1.667	0.728598	0.378	0.219998	2.828	0.629279	1.633	0.604419
Synaptic Long Term Depression	N/A	0	N/A	0.205844	1	0.263212	N/A	0	2.236	0.273141	2.111	1.1679	N/A	0.133513	N/A	0
Synaptic Long Term Potentiation	N/A	0.102773	N/A	0	1.134	0.779606	N/A	0	0.707	1.01757	1.265	1.25785	-0.447	0.485468	N/A	0.287073
Synaptogenesis Signaling Pathway	1.342	0.158111	N/A	0.1827	0	0.387195	2.236	0.209217	0.471	2.06547	0	0.685748	-1	0	-0.447	0.219742
Systemic Lupus Erythematosus In T Cell Signaling Pathway	1.134	0.3718	N/A	0	2.449	0.275071	2.121	0.599754	-0.302	0.767773	1.147	2.07159	-1.89	0.369493	-1.155	2.17336
Systemic Lupus Erythematosus Signaling	N/A	0.165573	N/A	0.147988	N/A	0.264736	N/A	0.501638	N/A	1.30163	N/A	0.903967	N/A	0.369493	N/A	3.12104
T Cell Exhaustion Signaling Pathway	N/A	0.165573	N/A	0.147988	N/A	0.184607	0	0.24935	0	0.246185	-1.342	0.559829	0	0.369493	0	2.26436
T Cell Receptor Signaling	N/A	0.366736	N/A	0	N/A	0.352366	N/A	0.490469	N/A	1.47668	N/A	0.301313	N/A	0.197971	N/A	0.159424
T Helper Cell Differentiation	N/A	0.742813	N/A	0.146599	N/A	0	N/A	0	N/A	0	N/A	0.693582	N/A	0.479086	N/A	2.06509
TCA Cycle II (Eukaryotic)	N/A	0.203469	N/A	0.291568	N/A	0.275071	N/A	0.614592	N/A	0	2.449	3.29131	N/A	0.23851	N/A	0.790991
Tec Kinase Signaling	N/A	0.186285	N/A	0.290545	2	0.307292	1.342	0.551963	0	0.988728	0.243	4.11231	-0.816	0.428569	N/A	0
Telomere Extension by Telomerase	N/A	0.595773	N/A	0.314597	N/A	0	N/A	0.644635	N/A	0	N/A	0.275717	N/A	0.278553	N/A	0
Tetrahydrofolate Salvage from 5,10-methenyltetrahydrofolate	N/A	0	N/A	0	N/A	0.38855	N/A	0	N/A	0.465396	N/A	1.10698	N/A	0	N/A	0
Tetrapyrrole Biosynthesis II	N/A	0	N/A	0	N/A	0	N/A	0	N/A	0	N/A	0	N/A	0	N/A	0.851845
Th1 and Th2 Activation Pathway	N/A	0.477966	N/A	0	N/A	0	N/A	0.43798	N/A	0.19152	N/A	0.725171	N/A	0.189416	N/A	2.04715
Th1 Pathway	0.816	0.551369	N/A	0	N/A	0.158834	0.447	0.490469	N/A	0.267083	-1.134	0.907182	-2	0.213696	-1.414	2.36534
Th2 Pathway	N/A	0.477966	N/A	0	N/A	0	0	0.445589	N/A	0	-1	0.428896	N/A	0	N/A	1.78193
Thioredoxin Pathway	N/A	0.319712	N/A	0	N/A	0.38855	N/A	0.490469	N/A	1.0534	N/A	1.10698	N/A	0.400114	N/A	0
Thrombin Signaling	N/A	0.240761	N/A	0.260108	1.633	0.334394	2.236	0.489234	0.707	0.988728	2.183	3.01781	0	0.135358	N/A	0
Thrombopoietin Signaling	N/A	0.165573	N/A	0.153916	N/A	0.347463	1.342	0.654425	-0.447	0.785263	-0.632	2.36872	0	0.522191	0	0.808966
Thyroid Hormone Biosynthesis	N/A	0.553598	N/A	0.501379	N/A	0.595071	N/A	0	N/A	0.852304	N/A	0	N/A	0.629279	N/A	0
Tight Junction Signaling	N/A	0	N/A	0.290545	N/A	0	N/A	0.490469	N/A	0.767773	N/A	1.13706	N/A	0.368514	N/A	0.209799
Toll-like Receptor Signaling	N/A	0.146438	N/A	0.290545	N/A	0	N/A	0.376585	N/A	0	-1.342	0.940627	N/A	0.13927	1	1.01659
TREM1 Signaling	-0.447	0.742813	N/A	0	N/A	0	N/A	0.222821	0.333	1.88216	-0.905	2.33914	-1	0.464463	-0.816	1.4884
Triacylglycerol Degradation	N/A	0.158111	N/A	0.290545	N/A	0.210574	N/A	0.261066	N/A	0.471403	1	1.19111	N/A	0.159181	N/A	0.237283
tRNA Charging	N/A	0.256764	N/A	0.353217	N/A	0.156095	N/A	0.410732	-2.236	1.3273	-2.333	3.31271	N/A	0.314461	N/A	0.177563
Tryptophan Degradation III (Eukaryotic)	N/A	0.477966	N/A	0.501379	N/A	0.836849	N/A	0.599754	N/A	0.233862	1.633	2.94539	N/A	0.990049	N/A	0.298175
Tryptophan Degradation to 2-amino-3-carboxymuconate Semialdehyde	N/A	0.3718	N/A	0	N/A	0.845478	N/A	0.907413	N/A	0	N/A	0.574345	N/A	0.485468	N/A	0.603031
Tryptophan Degradation X (Mammalian, via Tryptamine)	N/A	0.184771	N/A	0	N/A	0	N/A	0.330828	N/A	1.02795	N/A	0.995766	N/A	0.990049	N/A	0
Tumoricidal Function of Hepatic Natural Killer Cells	N/A	0	N/A	0.290545	N/A	0.449338	N/A	0.654425	N/A	0.5258	N/A	0.842191	N/A	0.183708	N/A	0.635909
TWEAK Signaling	N/A	0	N/A	0.260108	N/A	0.175156	N/A	0.644635	N/A	0	N/A	0.299313	N/A	0	N/A	0.514529
Type I Diabetes Mellitus Signaling	N/A	0.168453	N/A	0.417497	N/A	0	N/A	0	N/A	0	-1.633	0.958813	N/A	0	N/A	1.4225
Unfolded protein response	N/A	0.595773	N/A	0.171691	N/A	0.233892	N/A	0	N/A	0.852304	N/A	1.30412	N/A	0	N/A	0.290875
Uridine-5'-phosphate Biosynthesis	N/A	0	N/A	0	N/A	0	N/A	0.644635	N/A	0	N/A	0	N/A	0	N/A	0
UVA-Induced MAPK Signaling	N/A	0	N/A	0.501379	N/A	0.387171	N/A	0.355918	N/A	0.176697	0.378	1.23741	N/A	0.211774	N/A	0.177563
UVB-Induced MAPK Signaling	N/A	0.070426	N/A	0.417497	N/A	0.38855	N/A	0.517144	N/A	0	0.447	0.717013	N/A	0	N/A	0
UVC-Induced MAPK Signaling	N/A	0	N/A	0.501379	N/A	0	N/A	0.355918	N/A	0.207551	0.816	1.16729	N/A	0	N/A	0.129424
Valine Degradation I	N/A	0	N/A	0	N/A	0.501331	N/A	0	N/A	0	2.236	2.16873	N/A	0	N/A	0
VEGF Signaling	N/A	0.110285	N/A	0.353217	0.447	0.595071	0.447	0.654425	-0.447	1.13544	0	1.40215	-2.236	0.990049	0	0.521746
Virus Entry via Endocytic Pathways	N/A	0.214145	N/A	0.260108	N/A	0.845478	N/A	0.337616	N/A	0.88114	N/A	2.16873	N/A	0.519568	N/A	0.808966
Vitamin-C Transport	N/A	0.240761	N/A	0	N/A	0.585783	N/A	0.370383	N/A	0.745062	N/A	0.694992	N/A	0.278553	N/A	0
Xenobiotic Metabolism Signaling	N/A	0.165573	N/A	0.290545	N/A	0.772868	N/A	0.355918	N/A	0.383307	N/A	1.52197	N/A	0.310652	N/A	0.24056

## Sheet: IAld
	2h IAld vs DMSO		2h IAld + LPS vs LPS		4h IAld vs DMSO		4h IAld + LPS vs LPS		16h IAld vs DMSO		16h IAld + LPS vs LPS		24h IAld vs DMSO		24h IAld + LPS vs LPS
	zscores	log10(p-value)	zscores	log10(p-value)	zscores	log10(p-value)	zscores	log10(p-value)	zscores	log10(p-value)	zscores	log10(p-value)	zscores	log10(p-value)	zscores	log10(p-value)
Canonical Pathways	02h_nIAld_nCtrl	02h_nIAld_nCtrl	02h_pIAld_pCtrl	02h_pIAld_pCtrl	04h_nIAld_nCtrl	04h_nIAld_nCtrl	04h_pIAld_pCtrl	04h_pIAld_pCtrl	16h_nIAld_nCtrl	16h_nIAld_nCtrl	16h_pIAld_pCtrl	16h_pIAld_pCtrl	24h_nIAld_nCtrl	24h_nIAld_nCtrl	24h_pIAld_pCtrl	24h_pIAld_pCtrl
14-3-3-mediated Signaling	N/A	0.12779	N/A	0.362996	N/A	0	0.378	0.696031	-1.633	0.84128	N/A	0.240861	-0.333	2.03487	N/A	0.884635
2-ketoglutarate Dehydrogenase Complex	N/A	0	N/A	0	N/A	0.221843	N/A	0	N/A	0	N/A	0	N/A	1.30139	N/A	0
3-phosphoinositide Biosynthesis	N/A	0	N/A	0.107292	N/A	0	-1.89	0.226712	N/A	0	N/A	0	2.714	0.965186	2	0.744115
Actin Cytoskeleton Signaling	-1.667	0.859793	0.447	0.562197	N/A	0	-0.243	2.88713	-1.342	0.284212	-1	0.446553	-0.775	2.28781	-1.342	0.893758
Actin Nucleation by ARP-WASP Complex	-0.447	0.880344	N/A	0.196034	N/A	0	-1.414	1.55976	N/A	0.526124	N/A	0	1	0.74602	N/A	0.202368
Activation of IRF by Cytosolic Pattern Recognition Receptors	N/A	0.139748	N/A	0	N/A	0	-1.134	1.07434	N/A	0.401372	N/A	0.617173	N/A	0	-0.816	2.16694
Acute Myeloid Leukemia Signaling	N/A	0.176913	N/A	0	N/A	0	N/A	0	N/A	0.231576	N/A	0	0.378	0.681793	-0.816	1.67868
Acute Phase Response Signaling	-2	0.131185	N/A	0	N/A	0	0	0.179071	N/A	0	N/A	0.31192	-0.816	0.394367	-2.121	2.16694
Adrenomedullin signaling pathway	-1	0.112772	N/A	0	N/A	0	-0.333	0.288856	0	0.167662	N/A	0.284282	-0.333	0.713142	-0.378	1.34855
Agrin Interactions at Neuromuscular Junction	N/A	0.434505	N/A	0.0989494	N/A	0	-0.378	0.964024	1	0.532079	N/A	0	1	1.83063	N/A	0
Aldosterone Signaling in Epithelial Cells	N/A	0.0986831	N/A	0.109283	N/A	0	0.816	1.14198	N/A	0	N/A	0.364759	N/A	0.250871	N/A	0.485196
Allograft Rejection Signaling	N/A	0.369391	N/A	0.23625	N/A	0	N/A	3.86373	N/A	0	N/A	0.461797	N/A	0.382562	N/A	0.680849
Altered T Cell and B Cell Signaling in Rheumatoid Arthritis	N/A	0.547326	N/A	0.180283	N/A	0	N/A	1.90878	N/A	0	N/A	0.130725	N/A	0.259687	N/A	1.05439
Amyotrophic Lateral Sclerosis Signaling	N/A	0.196795	-1	0.469907	N/A	0	-1.633	0.399152	N/A	0.263049	N/A	0	1.134	0.740034	N/A	0
Anandamide Degradation	N/A	0	N/A	0.440026	N/A	0	N/A	0	N/A	0	N/A	0	N/A	0	N/A	0
Androgen Signaling	N/A	0	N/A	0.129475	N/A	0	N/A	0	N/A	0.187709	0	0.630181	0.447	0.721372	N/A	0
Antigen Presentation Pathway	N/A	0.22948	N/A	0.280569	N/A	0	N/A	4.92762	N/A	0.116824	N/A	0.480356	N/A	0.681793	N/A	0.744115
Antiproliferative Role of Somatostatin Receptor 2	N/A	0	N/A	0.0989494	N/A	0	N/A	0.146057	N/A	0.366739	N/A	0	2	0.56551	N/A	0.893758
Apelin Adipocyte Signaling Pathway	0	0.428689	N/A	0.196034	N/A	0	0.447	0.375378	N/A	0.175705	N/A	0.539128	0.816	0.740034	N/A	0.198531
Apelin Endothelial Signaling Pathway	N/A	0	N/A	0	N/A	0	0	0.461088	N/A	0	N/A	0.427111	2.333	0.777841	-1	0.851257
Apelin Muscle Signaling Pathway	N/A	0	N/A	0	N/A	0	N/A	0	N/A	0	N/A	0.630181	N/A	0.208763	N/A	0.525049
Apoptosis Signaling	N/A	0.196795	N/A	0	N/A	0.098553	0.302	2.14712	N/A	0.250624	N/A	0.480356	-1.134	0.721372	N/A	0.406609
Aryl Hydrocarbon Receptor Signaling	N/A	0.440138	N/A	0	N/A	0	N/A	0	N/A	0.264327	N/A	0	1.633	1.43811	N/A	1.05439
Asparagine Biosynthesis I	N/A	0	N/A	0	N/A	0.278585	N/A	0	N/A	0	N/A	0	N/A	0	N/A	0
Asparagine Degradation I	N/A	0.568719	N/A	0	N/A	0	N/A	0	N/A	0	N/A	0	N/A	0	N/A	0
Assembly of RNA Polymerase II Complex	N/A	0	N/A	0.497819	N/A	0	N/A	0	N/A	0	N/A	0.219259	N/A	0.202454	N/A	0
Atherosclerosis Signaling	N/A	0.315284	N/A	0	N/A	0	N/A	0	N/A	0.224045	N/A	0	N/A	1.07596	N/A	0.666294
Autoimmune Thyroid Disease Signaling	N/A	0.23862	N/A	0.129475	N/A	0	N/A	3.87297	N/A	0	N/A	0.243555	N/A	0.255111	N/A	0
Autophagy	N/A	0.210585	N/A	0	N/A	0	N/A	0.459172	N/A	0.484848	N/A	0	N/A	1.25732	N/A	0.304642
Axonal Guidance Signaling	N/A	0.641698	N/A	0.224671	N/A	0	N/A	0.936377	N/A	0.413618	N/A	0.537974	N/A	1.30139	N/A	0.611509
B Cell Development	N/A	0.335142	N/A	0.164781	N/A	0	N/A	4.80926	N/A	0	N/A	0.286397	N/A	0.591323	N/A	0
B Cell Receptor Signaling	-1	0.187224	N/A	0	N/A	0	-1.265	0.459172	-1.89	0.484848	N/A	0	0.302	0.773782	-1.134	1.31978
Breast Cancer Regulation by Stathmin1	N/A	0.335142	N/A	0.156129	N/A	0	N/A	1.3247	N/A	0.167083	N/A	0.545453	N/A	1.52705	N/A	0.370634
Calcium Transport I	N/A	0	N/A	0	N/A	0.161377	N/A	0.883967	N/A	0.413618	N/A	0	N/A	0.440723	N/A	0
Calcium-induced T Lymphocyte Apoptosis	N/A	0.196795	N/A	0.224671	N/A	0.098553	-2.714	4.92762	N/A	0.463095	N/A	0.446553	N/A	0.537019	N/A	0
Cancer Drug Resistance By Drug Efflux	N/A	0	N/A	0	N/A	0	N/A	0.218343	N/A	0	N/A	0	N/A	0.521497	N/A	0.988063
Cardiac Hypertrophy Signaling	N/A	0	-1	0.196034	N/A	0	-1.069	1.3247	-1.508	0.918726	0.447	0.480356	0	0.483062	N/A	0.28887
Cardiac Î²-adrenergic Signaling	N/A	0	N/A	0	N/A	0.221843	N/A	0	N/A	0	N/A	0.617173	N/A	0	N/A	0
Caveolar-mediated Endocytosis Signaling	N/A	0.335142	N/A	0.0989494	N/A	0.0646371	N/A	1.84736	N/A	0.401372	N/A	0.425737	N/A	1.54929	N/A	0
CCR3 Signaling in Eosinophils	N/A	0	N/A	0	N/A	0	0.378	1.26474	N/A	0	N/A	0.243555	2.449	0.703907	N/A	0.3264
CD28 Signaling in T Helper Cells	-1.633	0.71067	N/A	0.211301	N/A	0	-1.134	2.47807	-2.236	0.446604	N/A	0	-0.707	0.777841	-1.633	1.44053
CD40 Signaling	N/A	0.109821	N/A	0.196034	N/A	0	N/A	0.212021	N/A	0	N/A	0	1	0.328376	-1	1.13629
Cdc42 Signaling	-2	0.880344	N/A	0.211301	N/A	0	0.447	2.14712	0	0.451527	N/A	0.427111	N/A	0.483673	N/A	1.13181
Cell Cycle: G2/M DNA Damage Checkpoint Regulation	N/A	0.0784945	N/A	0.27528	N/A	0	N/A	0	N/A	0.773033	N/A	0	N/A	0.922496	N/A	0
Cellular Effects of Sildenafil (Viagra)	N/A	0	N/A	0	N/A	0	N/A	0.192546	N/A	0.293087	N/A	0.630181	N/A	0.450879	N/A	0
Ceramide Biosynthesis	N/A	0.878655	N/A	0.326186	N/A	0	N/A	0.349844	N/A	0	N/A	0	N/A	0	N/A	0
Ceramide Signaling	N/A	0	N/A	0.180283	N/A	0	0	0.171744	N/A	0	N/A	0	0	0.259687	-1	1.05439
Chemokine Signaling	N/A	0.099667	N/A	0	N/A	0	-0.333	1.26984	1	0.463095	N/A	0.130725	0.816	0.623076	N/A	0.782306
Cholecystokinin/Gastrin-mediated Signaling	-1.342	0.568719	N/A	0	N/A	0	0	2.30907	0.378	0.84128	N/A	0	0.707	1.15492	0	0.893758
Cholesterol Biosynthesis I	N/A	0.568719	N/A	0.596195	N/A	0	N/A	0.516954	N/A	0	N/A	0.446553	N/A	0	N/A	0
Cholesterol Biosynthesis II (via 24,25-dihydrolanosterol)	N/A	0.568719	N/A	0.596195	N/A	0	N/A	0.516954	N/A	0	N/A	0.446553	N/A	0	N/A	0
Cholesterol Biosynthesis III (via Desmosterol)	N/A	0.568719	N/A	0.596195	N/A	0	N/A	0.516954	N/A	0	N/A	0.446553	N/A	0	N/A	0
Choline Biosynthesis III	N/A	0	N/A	0	N/A	0.098553	N/A	0	N/A	0.642531	N/A	0.427637	N/A	1.15059	N/A	1.19703
Choline Degradation I	N/A	0	N/A	0	N/A	0	N/A	0	N/A	0	N/A	0.630181	N/A	0	N/A	0.96937
Chondroitin Sulfate Degradation (Metazoa)	N/A	0.880344	N/A	0	N/A	0.0843211	N/A	0	N/A	0.954027	N/A	0	N/A	1.07037	N/A	0
Chronic Myeloid Leukemia Signaling	N/A	0	N/A	0.132565	N/A	0	N/A	0.284329	N/A	0.197204	N/A	0	N/A	0.740034	N/A	0.907343
Citrulline Biosynthesis	N/A	0	N/A	0	N/A	0	N/A	0.312431	N/A	0.413618	N/A	0.493767	N/A	0.954669	N/A	0
Clathrin-mediated Endocytosis Signaling	N/A	0.878655	N/A	1.78644	N/A	0	N/A	1.34811	N/A	1.52886	N/A	0.157435	N/A	4.85057	N/A	0.677104
CNTF Signaling	N/A	0	N/A	0.100273	N/A	0	-1	0.32165	N/A	0.413618	N/A	0.167023	0.447	0.698704	-1	1.34855
Coenzyme A Biosynthesis	N/A	0	N/A	0	N/A	0	N/A	0	N/A	0	N/A	0	N/A	0	N/A	0.96937
Colorectal Cancer Metastasis Signaling	0	0.196795	-1	0.196034	N/A	0	-2.333	0.284329	0.707	0.599294	1	0.461797	1.941	0.774388	-0.816	0.893758
Communication between Innate and Adaptive Immune Cells	N/A	0.541696	N/A	0.0944952	N/A	0	N/A	0.883967	N/A	0	N/A	0.310318	N/A	0.404627	N/A	1.3861
Corticotropin Releasing Hormone Signaling	N/A	0	N/A	0	N/A	0	-0.447	0.160919	N/A	0	0	0.57555	1	0.515623	N/A	0
Creatine-phosphate Biosynthesis	N/A	0	N/A	0	N/A	0.221843	N/A	1.4469	N/A	0	N/A	1.45539	N/A	0	N/A	0
Crosstalk between Dendritic Cells and Natural Killer Cells	N/A	0.35038	N/A	0	N/A	0	N/A	0.500707	N/A	0	N/A	0.295292	N/A	0.905972	N/A	1.34855
CTLA4 Signaling in Cytotoxic T Lymphocytes	N/A	0.237896	N/A	0.326186	N/A	0	N/A	0.500585	N/A	0.167662	N/A	0	N/A	0.912125	N/A	0.829276
CXCR4 Signaling	-0.447	0.237896	N/A	0.0989494	N/A	0	-1.069	1.64208	-0.378	0.737167	0.447	0.630181	2.714	1.06104	N/A	0.426884
Cytotoxic T Lymphocyte-mediated Apoptosis of Target Cells	N/A	0.12779	N/A	0.180283	N/A	0.7391	N/A	0.516954	N/A	0	N/A	0.315624	N/A	0.713142	N/A	0
Death Receptor Signaling	N/A	0.0986831	N/A	0.0944952	N/A	0.1008	1.414	0.900388	N/A	0	N/A	0.493767	-0.816	0.569821	N/A	0
Dendritic Cell Maturation	0.707	0.547326	N/A	0	N/A	0	-2.668	2.30907	N/A	0	N/A	0.427111	1.89	0.267962	-0.707	2.16694
Dermatan Sulfate Degradation (Metazoa)	N/A	0.880344	N/A	0	N/A	0.098553	N/A	0	N/A	0.642531	N/A	0	N/A	0.651581	N/A	0
D-myo-inositol (1,4,5)-Trisphosphate Biosynthesis	N/A	0	N/A	0	N/A	0	0	1.23245	N/A	0	N/A	0	N/A	0.195118	N/A	0
D-myo-inositol (1,4,5,6)-Tetrakisphosphate Biosynthesis	N/A	0	N/A	0	N/A	0	-1.342	0.150127	N/A	0	N/A	0	2.333	0.817797	N/A	0.579067
D-myo-inositol (3,4,5,6)-tetrakisphosphate Biosynthesis	N/A	0	N/A	0	N/A	0	-1.342	0.150127	N/A	0	N/A	0	2.333	0.817797	N/A	0.579067
DNA Double-Strand Break Repair by Non-Homologous End Joining	N/A	0.167069	N/A	0	N/A	0.0646371	N/A	1.2824	N/A	0	N/A	0	N/A	0.208763	N/A	0
Docosahexaenoic Acid (DHA) Signaling	N/A	0	N/A	0.283787	N/A	0	N/A	0	N/A	0	N/A	0	N/A	0.704451	N/A	1.1512
Dolichyl-diphosphooligosaccharide Biosynthesis	N/A	0	N/A	0.224671	N/A	0	N/A	0.226712	N/A	0.326585	N/A	0.630181	N/A	0.338415	N/A	0
Dopamine Degradation	N/A	0.367041	N/A	0	N/A	0	N/A	0	N/A	0.773033	N/A	0.630181	1	1.15492	0	2.14322
Dopamine Receptor Signaling	N/A	0	N/A	0	N/A	0	N/A	0	N/A	0	N/A	0.630181	N/A	0.483673	N/A	0.96937
EGF Signaling	N/A	0.15813	N/A	0.0989494	N/A	0	N/A	0.180974	N/A	0.413618	N/A	0.165538	0	0.912125	-1	1.34141
EIF2 Signaling	-0.447	0.368114	N/A	0.326186	0	0.0646371	0.378	1.16098	2.121	0.896933	N/A	0.243555	2.111	6.07172	0	0.534381
Endocannabinoid Developing Neuron Pathway	N/A	0	N/A	0	N/A	0	-1.89	0.487447	N/A	0	N/A	0.236804	2.121	0.804348	-1	0.869111
Endometrial Cancer Signaling	N/A	0	N/A	0.0989494	N/A	0	-1	0.297774	-1	0.575316	N/A	0	1	0.440723	N/A	0.912898
Endothelin-1 Signaling	N/A	0	N/A	0.170776	N/A	0	-1	0.32165	0	0.413618	N/A	0.304951	1.732	0.942554	N/A	0.40162
eNOS Signaling	N/A	0	N/A	0.125318	N/A	0	N/A	0	N/A	0	-0.447	0.630181	0.378	0.581469	N/A	0.292583
Ephrin B Signaling	N/A	0.12779	N/A	0.0989494	N/A	0	-1.134	1.26984	N/A	0.184729	N/A	0.150675	1.633	0.774388	N/A	0.210476
Ephrin Receptor Signaling	-1.342	0.361328	N/A	0	N/A	0	-0.577	1.0719	0.816	0.416537	N/A	0.304951	1.069	2.03487	-1.342	0.893758
Epithelial Adherens Junction Signaling	N/A	0.210585	N/A	0.125318	N/A	0	N/A	0.55303	N/A	0.275003	N/A	0	N/A	1.22108	N/A	0.292583
ErbB2-ErbB3 Signaling	N/A	0	N/A	0.0989494	N/A	0	N/A	0.180974	N/A	0.216893	N/A	0	0	0.912125	-1	1.34141
ErbB4 Signaling	N/A	0.139748	N/A	0.0989494	N/A	0	0	0.288856	N/A	0.200006	N/A	0.157435	1.342	0.623076	0	1.27584
ERK/MAPK Signaling	-1	0.112772	N/A	0.219433	N/A	0	-0.905	0.500585	0.816	0.84128	0	0.446553	0.832	1.83063	0	0.599694
ERK5 Signaling	N/A	0	N/A	0.196034	N/A	0	N/A	0	-0.378	1.23699	N/A	0.138772	0	1.24362	N/A	0.187814
Erythropoietin Signaling	N/A	0.210585	N/A	0.0944952	N/A	0	N/A	0.180974	N/A	0.457799	N/A	0.130725	N/A	0.777841	N/A	1.8489
Estrogen Biosynthesis	N/A	0.139748	N/A	0.196034	N/A	0	N/A	0.598225	N/A	0	N/A	0.339411	N/A	0.750587	N/A	0.96937
Estrogen-Dependent Breast Cancer Signaling	N/A	0	N/A	0.0968573	N/A	0	N/A	0.12599	N/A	0.175705	N/A	0.143311	1.342	0.740034	N/A	1.19263
Ethanol Degradation II	N/A	0.361328	N/A	0	N/A	0	N/A	0	N/A	0.737167	N/A	0.315624	N/A	0.713142	N/A	0.935201
Ethanol Degradation IV	N/A	0.428689	N/A	0	N/A	0	N/A	0	N/A	0.532079	N/A	0.376568	N/A	0.860613	N/A	1.05439
Eumelanin Biosynthesis	N/A	0	N/A	0	N/A	0	N/A	0	N/A	0	N/A	0	N/A	0	N/A	1.11217
FAK Signaling	N/A	0.35038	N/A	0.166351	N/A	0	N/A	1.0719	N/A	0.559719	N/A	0.295292	N/A	1.20913	N/A	0.988063
FAT10 Cancer Signaling Pathway	N/A	0	N/A	0	N/A	0	N/A	0	N/A	0	N/A	0	N/A	0	N/A	0.96937
FAT10 Signaling Pathway	N/A	0	N/A	0	N/A	0.098553	N/A	0	N/A	0.642531	N/A	0	N/A	0	N/A	0.606204
Fatty Acid Activation	N/A	0	N/A	0	N/A	0	N/A	0	N/A	0.347449	N/A	0.461797	N/A	1.43842	N/A	1.34855
Fatty Acid Î±-oxidation	N/A	0.196795	N/A	0	N/A	0	N/A	0	N/A	0.565139	N/A	0.407089	N/A	0.987816	N/A	1.11457
Fatty Acid Î²-oxidation I	N/A	0	N/A	0	N/A	0	N/A	0.269375	N/A	0.180808	N/A	0.595512	3	4.53951	N/A	1.413
Fc Epsilon RI Signaling	N/A	0.12779	N/A	0	N/A	0	-1.667	0.746923	N/A	0	N/A	0	1.667	0.881042	N/A	0.599694
FcÎ³ Receptor-mediated Phagocytosis in Macrophages and Monocytes	-0.707	0.880344	N/A	0	N/A	0	-1.89	0.500707	0.447	0.559719	N/A	0.480356	0.775	3.77441	0.378	2.14783
FGF Signaling	N/A	0.237896	N/A	0.196034	N/A	0	1	0.212021	N/A	0.167083	N/A	0.344383	-0.447	0.483673	-1.342	1.50254
FLT3 Signaling in Hematopoietic Progenitor Cells	N/A	0	N/A	0.0944952	N/A	0	-1.342	0.287592	1	0.451527	N/A	0.315624	0	0.585716	-1.633	1.8419
fMLP Signaling in Neutrophils	-1.342	0.361328	N/A	0.125318	N/A	0	-0.905	1.16098	-1	0.293087	N/A	0.427111	1.265	1.02777	-1	0.851257
FXR/RXR Activation	N/A	0.118804	N/A	0	N/A	0	N/A	0	N/A	0	N/A	0	N/A	0.740034	N/A	1.19263
G Beta Gamma Signaling	N/A	0.162923	N/A	0	N/A	0	-1.134	0.472095	1	0.376146	0	0.630181	1.667	1.07596	N/A	0
Gap Junction Signaling	N/A	0	N/A	0.166351	N/A	0	N/A	0.523028	N/A	0.413618	N/A	0.446553	N/A	1.37744	N/A	0.388365
GDNF Family Ligand-Receptor Interactions	N/A	0.12779	N/A	0.0989494	N/A	0	-0.447	0.614872	N/A	0.184729	N/A	0.150675	1.342	0.774388	N/A	1.24447
GDP-L-fucose Biosynthesis I (from GDP-D-mannose)	N/A	0.568719	N/A	0	N/A	0	N/A	0	N/A	0	N/A	0	N/A	0	N/A	0
Germ Cell-Sertoli Cell Junction Signaling	N/A	0.155489	N/A	0.195358	N/A	0	N/A	1.22608	N/A	0.605441	N/A	0	N/A	1.65325	N/A	0.705961
GÎ±12/13 Signaling	N/A	0.12779	N/A	0	N/A	0	-0.816	0.241225	-0.447	0.46647	N/A	0	1.134	0.502519	-0.447	1.15511
GÎ±i Signaling	N/A	0.0784945	N/A	0	N/A	0	0	0	N/A	0.227739	N/A	0.461797	1.414	0.81306	N/A	0
GÎ±q Signaling	N/A	0.166771	N/A	0.196034	N/A	0	0	1.0719	-0.707	0.84128	0	0.487856	0.816	0.474456	-0.378	1.58042
Glioblastoma Multiforme Signaling	N/A	0.09827	N/A	0.107636	N/A	0	-1.265	0.862929	0.447	0.366739	N/A	0	1.89	0.483673	N/A	0.481728
Glioma Invasiveness Signaling	N/A	0.237896	N/A	0.196034	N/A	0	-2.646	1.42624	N/A	0.326585	N/A	0.138772	2	0.713142	N/A	0.488711
Glioma Signaling	N/A	0.24646	N/A	0	N/A	0	-0.447	0.176817	N/A	0.484848	N/A	0	0.378	0.726322	-1	0.894292
Gluconeogenesis I	N/A	0.434505	N/A	0.196034	N/A	0	N/A	0.152319	N/A	0.244326	N/A	0	N/A	0.537019	N/A	0
Glutamate Removal from Folates	N/A	0	N/A	0	N/A	0	N/A	0	N/A	0.642531	N/A	0	N/A	0	N/A	0
Glutamine Degradation I	N/A	0	N/A	0	N/A	0	N/A	0.640427	N/A	0.642531	N/A	0.630181	N/A	0.774388	N/A	0
Glutaryl-CoA Degradation	N/A	0	N/A	0	N/A	0	N/A	0.180974	N/A	0.270837	N/A	0.427111	2	1.68342	N/A	0.580816
Glutathione Redox Reactions I	N/A	0.854457	N/A	0.196034	N/A	0	N/A	0.128689	N/A	0.509975	N/A	0	N/A	0.483673	N/A	0.506799
Glutathione-mediated Detoxification	N/A	0.878655	N/A	0	N/A	0	N/A	0.40846	N/A	0.533171	N/A	0	N/A	0.922496	N/A	0
Glycerol Degradation I	N/A	0	N/A	0	N/A	0.221843	N/A	0.410121	N/A	0	N/A	0	N/A	0.537019	N/A	0.893758
Glycine Biosynthesis I	N/A	0	N/A	0	N/A	0	N/A	0	N/A	0	N/A	0.630181	N/A	0.634082	N/A	0
Glycine Degradation (Creatine Biosynthesis)	N/A	0	N/A	0.440026	N/A	0	N/A	0	N/A	0	N/A	0.630181	N/A	0	N/A	0
Glycogen Biosynthesis II (from UDP-D-Glucose)	N/A	0	N/A	0	N/A	0	N/A	0	N/A	0	N/A	0.630181	N/A	0	N/A	0
Glycogen Degradation II	N/A	0.335142	N/A	0	N/A	0	N/A	0.312431	N/A	0.844706	N/A	0	N/A	0.440723	N/A	0
Glycogen Degradation III	N/A	0.288824	N/A	0	N/A	0	N/A	0.284329	N/A	1.52886	N/A	0	N/A	0.394367	N/A	0
Glycolysis I	N/A	0.52737	N/A	0.211301	N/A	0	N/A	0.180974	N/A	0.605441	N/A	0	-1	1.68342	N/A	0
GM-CSF Signaling	N/A	0.112772	N/A	0.196034	N/A	0	-1.342	0.500585	N/A	0.655214	N/A	0	0.333	1.55214	-1.342	1.50502
GNRH Signaling	-0.447	0.241006	N/A	0	N/A	0	-0.333	0.397866	0.447	0.46647	0	0.480356	0.905	1.10392	0	0.70175
GPCR-Mediated Integration of Enteroendocrine Signaling Exemplified by an L Cell	N/A	0	N/A	0	N/A	0	-0.447	0.583297	N/A	0	N/A	0.630181	N/A	0.33702	N/A	0
GPCR-Mediated Nutrient Sensing in Enteroendocrine Cells	N/A	0	N/A	0	N/A	0	0.816	0.500585	N/A	0	0	0.630181	0	0.328376	N/A	0
G-Protein Coupled Receptor Signaling	N/A	0.0986831	N/A	0	N/A	0	N/A	0	N/A	0.139972	N/A	0.446553	N/A	0.363186	N/A	1.01125
Graft-versus-Host Disease Signaling	N/A	0.237896	N/A	0.12848	N/A	0	N/A	3.71504	N/A	0	N/A	0.240861	N/A	0.233799	N/A	0.755602
Granzyme A Signaling	N/A	0.210585	N/A	0.219433	N/A	0	N/A	0.193966	N/A	0.642531	N/A	0.427637	N/A	0.283719	N/A	0.606204
Granzyme B Signaling	N/A	0.199695	N/A	0.211301	N/A	1.15806	N/A	0.180974	N/A	0	N/A	0.427111	N/A	1.07037	N/A	0
Growth Hormone Signaling	N/A	0	N/A	0.0989494	N/A	0.0646371	N/A	0	N/A	0.184729	N/A	0.392619	0	0.390472	-1	1.24447
Guanine and Guanosine Salvage I	N/A	0.568719	N/A	0	N/A	0	N/A	0	N/A	0.642531	N/A	0	N/A	0	N/A	1.11217
Heme Degradation	N/A	0.369391	N/A	0	N/A	0.221843	N/A	0	N/A	0	N/A	0.545453	N/A	0.537019	N/A	1.75508
HGF Signaling	-1	0.237896	N/A	0.12848	N/A	0	0.378	0.349844	0	0.307583	N/A	0	0.333	0.817797	-1	0.878266
Histamine Degradation	N/A	0.210585	N/A	0	N/A	0	N/A	0	N/A	0.642531	N/A	0.427637	0	1.83063	N/A	1.19703
Huntington's Disease Signaling	N/A	0	-1	1.12419	N/A	0	0.447	0.237143	1	0.405932	N/A	0.364759	0.378	2.05453	N/A	0
Hypoxia Signaling in the Cardiovascular System	N/A	0.112772	N/A	0.0944952	N/A	0	N/A	0	N/A	0.655214	N/A	0.138772	N/A	0	N/A	0.483969
Î±-Adrenergic Signaling	N/A	0	N/A	0	N/A	0	-1.134	1.0719	N/A	0.307583	N/A	0.630181	1.633	0.858589	N/A	0.182509
Î³-linolenate Biosynthesis II (Animals)	N/A	0	N/A	0	N/A	0	N/A	0	N/A	0.307583	N/A	0.446553	2	1.9126	N/A	1.25399
iCOS-iCOSL Signaling in T Helper Cells	0.447	0.428689	N/A	0.224671	N/A	0	-2.714	3.15689	-2	0.366739	N/A	0	0	1.02911	-1	0.940706
IGF-1 Signaling	N/A	0	N/A	0.224671	N/A	0	-1	0	N/A	0.872251	N/A	0.25233	-0.333	2.28781	-1	0.916743
IL-1 Signaling	N/A	0	N/A	0	N/A	0	N/A	0.160389	N/A	0.130376	0	0.630181	N/A	0.245105	N/A	0
IL-10 Signaling	N/A	0.420379	N/A	0	N/A	0	N/A	0	N/A	0	N/A	0.141692	N/A	0.35728	N/A	1.55784
IL-12 Signaling and Production in Macrophages	N/A	0.356476	N/A	0	N/A	0	N/A	0.200068	N/A	0	N/A	0.210326	N/A	0.581469	N/A	1.077
IL-15 Signaling	N/A	0	N/A	0.0944952	N/A	0	N/A	0.212021	N/A	0	N/A	0	N/A	0.483673	N/A	1.50254
IL-17A Signaling in Airway Cells	N/A	0	N/A	0.0989494	N/A	0	N/A	0	N/A	0	N/A	0	N/A	0	-1.342	1.63277
IL-2 Signaling	N/A	0	N/A	0.0989494	N/A	0	-1	0.274165	N/A	0.187709	N/A	0	0.447	0.777841	0	1.25399
IL-22 Signaling	N/A	0	N/A	0	N/A	0	N/A	0	N/A	0.180808	N/A	0	N/A	0.390472	N/A	0.912898
IL-23 Signaling Pathway	N/A	0	N/A	0.116649	N/A	0	N/A	0	N/A	0	N/A	0	N/A	0	-0.447	1.96662
IL-3 Signaling	N/A	0.210585	N/A	0.31198	N/A	0	-0.707	0.97754	-0.378	1.08524	N/A	0.130725	0.333	1.426	-1.342	1.44424
IL-4 Signaling	N/A	0.0986831	N/A	0.180283	N/A	0	N/A	1.22583	N/A	0.275003	N/A	0.130725	N/A	0.42666	N/A	0.76965
IL-6 Signaling	N/A	0.102703	N/A	0	N/A	0	-0.816	0.184918	N/A	0	N/A	0	-0.378	0.544244	-1.414	2.14322
IL-8 Signaling	0.447	0.35038	N/A	0.125318	N/A	0	-1.698	1.34811	0	0.522486	-1.134	0.630181	2.524	2.10961	0	0.935201
IL-9 Signaling	N/A	0.0878163	N/A	0.12848	N/A	0	N/A	0	N/A	0.119453	N/A	0	N/A	0.445367	N/A	1.1512
ILK Signaling	0.447	0.35038	N/A	0.0989494	N/A	0	-0.816	0.226712	-0.707	0.655214	N/A	0	-0.632	1.15492	N/A	0.390903
Inflammasome pathway	N/A	0.568719	N/A	0.178156	N/A	0.221843	N/A	0.500585	N/A	0.689618	N/A	0.310318	N/A	0.390472	N/A	0.912898
Inhibition of Matrix Metalloproteases	N/A	0.099667	N/A	0	N/A	0	N/A	0	N/A	0.151632	N/A	0.272201	N/A	0.538776	N/A	1.27584
Inosine-5'-phosphate Biosynthesis II	N/A	0	N/A	0	N/A	0	N/A	0	N/A	0.642531	N/A	0	N/A	0	N/A	0
Integrin Signaling	-0.632	0.878655	0.447	0.326186	N/A	0	0	2.21864	-0.277	1.52886	N/A	0	-0.243	1.83063	-0.816	0.988063
Interferon Signaling	N/A	0	N/A	0.129475	N/A	0	-2.236	0.939629	N/A	0.533171	-2.236	1.63425	N/A	0.245105	-2.236	2.16694
Iron homeostasis signaling pathway	N/A	0.12779	N/A	0.12848	N/A	1.15806	N/A	0.500585	N/A	0	N/A	0.240861	N/A	0.365739	N/A	1.47531
Isoleucine Degradation I	N/A	0	N/A	0	N/A	0.0724779	N/A	0.167945	N/A	0.263049	N/A	0	2.333	6.55728	N/A	0
JAK/Stat Signaling	N/A	0.09827	N/A	0.0944952	N/A	0	-0.816	0.410121	0.816	0.84128	N/A	0.130071	-0.378	0.747478	-1.89	2.16694
Ketogenesis	N/A	0	N/A	0	N/A	0	N/A	0	N/A	0	N/A	0	1	2.49408	N/A	1.413
Ketolysis	N/A	0	N/A	0	N/A	0	N/A	0	N/A	0	N/A	0	N/A	1.80762	N/A	0.782306
Lanosterol Biosynthesis	N/A	0.568719	N/A	0.497819	N/A	0	N/A	0	N/A	0	N/A	0	N/A	0	N/A	0
Leptin Signaling in Obesity	N/A	0	N/A	0.0989494	N/A	0	N/A	0.444238	N/A	0	N/A	0.407089	N/A	0.414849	-1	1.27244
Leucine Degradation I	N/A	0	N/A	0	N/A	0.098553	N/A	0	N/A	0.326585	N/A	0	N/A	1.34548	N/A	0
Leukocyte Extravasation Signaling	0.447	0.206773	N/A	0.164781	N/A	0	-0.535	1.65282	1.342	0.404586	-0.816	0.630181	0.728	2.1642	N/A	0
Lipid Antigen Presentation by CD1	N/A	0.15813	N/A	0	N/A	0	N/A	1.23245	N/A	0	N/A	0	N/A	0.195118	N/A	0
LPS/IL-1 Mediated Inhibition of RXR Function	N/A	0.568719	N/A	0	N/A	0	N/A	0	N/A	0.263692	N/A	0.630181	N/A	1.54304	N/A	2.06389
L-serine Degradation	N/A	0	N/A	0	N/A	0.221843	N/A	1.20311	N/A	0	N/A	0	N/A	0	N/A	0
LXR/RXR Activation	1	0.35038	N/A	0	N/A	0	N/A	0	N/A	0	N/A	0	1.633	0.721372	1	0.990165
Lymphotoxin Î² Receptor Signaling	N/A	0	N/A	0.440026	N/A	0	N/A	0	N/A	0	N/A	0	N/A	0	N/A	0.958867
Lysine Degradation II	N/A	0	N/A	0	N/A	0	N/A	0	N/A	0	N/A	0.630181	N/A	0	N/A	0.96937
Lysine Degradation V	N/A	0	N/A	0	N/A	0	N/A	0	N/A	0	N/A	0.630181	N/A	0	N/A	0.96937
Macropinocytosis Signaling	N/A	0.369391	N/A	0.0944952	N/A	0	-1.342	1.0719	N/A	0.307583	N/A	0.136246	2.449	1.50653	N/A	0.182509
Mechanisms of Viral Exit from Host Cells	N/A	0.0986831	N/A	0.319814	N/A	0	N/A	0.622375	N/A	0	N/A	0.498057	N/A	2.10961	N/A	0
Melanocyte Development and Pigmentation Signaling	N/A	0	N/A	0.0944952	N/A	0	-1	0.177192	0	0.451527	1.342	0.73679	1.134	0.774388	N/A	0.76965
Melanoma Signaling	N/A	0	N/A	0.108041	N/A	0	N/A	0.212021	N/A	0	N/A	0	N/A	0.328214	N/A	0.974075
Melatonin Degradation I	N/A	0.139748	N/A	0.196034	N/A	0	N/A	0.312431	N/A	0.201887	N/A	0	N/A	0.445367	N/A	0.96937
Melatonin Signaling	N/A	0	N/A	0	N/A	0	0.378	1.07434	N/A	0.201887	N/A	0.617173	0.447	0.634082	N/A	0.559145
Methylthiopropionate Biosynthesis	N/A	0	N/A	0.497819	N/A	0	N/A	0	N/A	0.642531	N/A	0	N/A	0	N/A	0
Mevalonate Pathway I	N/A	0	N/A	0	N/A	0.10466	N/A	0	N/A	0	N/A	0	1	2.49408	N/A	0.744115
MIF-mediated Glucocorticoid Regulation	N/A	0.116347	N/A	0	N/A	0	N/A	0	N/A	0	N/A	0	N/A	0	N/A	0.893758
Mitochondrial Dysfunction	N/A	0.854457	N/A	0.289643	N/A	0.805925	N/A	1.62401	N/A	0	N/A	0.35268	N/A	4.85057	N/A	0
Mitochondrial L-carnitine Shuttle Pathway	N/A	0.210585	N/A	0	N/A	0	N/A	0	N/A	0.287476	N/A	0.427637	2	1.83063	N/A	1.19703
Molecular Mechanisms of Cancer	N/A	0.09827	N/A	0	N/A	0	N/A	0.900388	N/A	0.263692	N/A	0.380359	N/A	0.681986	N/A	0.483969
Mouse Embryonic Stem Cell Pluripotency	N/A	0	N/A	0	N/A	0	-1.342	0.205049	N/A	0	N/A	0	0	0.461579	-1	0.954877
mTOR Signaling	N/A	0.15813	N/A	0.31198	N/A	0	-2.333	1.08705	0	0.314783	-1.342	0.630181	2.121	2.63238	0	0.525049
Myc Mediated Apoptosis Signaling	N/A	0	N/A	0.596195	N/A	0.0646371	N/A	0.13941	N/A	0.954027	N/A	0	N/A	2.63238	N/A	0.525049
NAD Biosynthesis III	N/A	0	N/A	0	N/A	0	N/A	0	N/A	0	N/A	0	N/A	0	N/A	0.893758
NAD Phosphorylation and Dephosphorylation	N/A	0.24646	N/A	0	N/A	0	N/A	0.249941	N/A	0	N/A	0	N/A	0.774388	N/A	0
Natural Killer Cell Signaling	N/A	0.434505	N/A	0	N/A	0	N/A	1.26984	N/A	0.231576	N/A	0	N/A	1.426	N/A	0.96937
NER Pathway	N/A	0.15813	0	0.440026	N/A	0.098553	N/A	0	N/A	0.215118	N/A	0	N/A	0	N/A	0
Neuregulin Signaling	N/A	0.0986831	N/A	0.0944952	N/A	0	0	0.430133	N/A	0.275003	N/A	0.315624	1.134	1.35934	0	1.05439
Neuroinflammation Signaling Pathway	0.447	0	-0.447	0.289643	-1	0	-3.153	1.13894	0.707	0.355187	-0.447	0.407069	1.508	0.440723	0.816	0.733835
Neuroprotective Role of THOP1 in Alzheimer's Disease	N/A	0	N/A	0	N/A	0	N/A	0	N/A	0.227739	N/A	0.630181	N/A	0.483673	N/A	0
NF-ÎºB Signaling	-0.816	0.24646	N/A	0	N/A	0	-1.508	0.410121	N/A	0	N/A	0.243555	1.667	0.358181	0	0.986044
nNOS Signaling in Neurons	N/A	0.0938468	N/A	0.129475	N/A	0	N/A	0.523028	N/A	0.84128	N/A	0.243555	N/A	0.245105	N/A	0
nNOS Signaling in Skeletal Muscle Cells	N/A	0.139748	N/A	0	N/A	0.221843	N/A	0	N/A	0.484848	N/A	0	N/A	0.169257	N/A	0
Noradrenaline and Adrenaline Degradation	N/A	0.568719	N/A	0	N/A	0	N/A	0	N/A	0.642531	N/A	0.54769	1	0.939785	N/A	1.34855
NRF2-mediated Oxidative Stress Response	-1.89	0.880344	N/A	0.196034	N/A	0	-0.378	0.883967	-0.447	0.446604	N/A	0.243555	0.632	2.28781	N/A	0.525049
Nur77 Signaling in T Lymphocytes	N/A	0	N/A	0.469907	N/A	0.221843	N/A	3.71504	N/A	0.46737	N/A	0.198102	N/A	0.54607	N/A	0
Oncostatin M Signaling	N/A	0.0784945	N/A	0	N/A	0.098553	-1	0.500585	N/A	0.512192	N/A	0	0	1.33962	N/A	0.729284
Opioid Signaling Pathway	1	0.568719	-1	0.283787	N/A	0	-1.155	0.439924	0.378	0.413618	0.816	0.630181	2	1.34548	-2	0.485196
OX40 Signaling Pathway	N/A	0.361328	N/A	0.219433	N/A	0	N/A	2.14032	N/A	0	N/A	0.440021	N/A	0	N/A	0.96937
Oxidative Ethanol Degradation III	N/A	0.199695	N/A	0	N/A	0	N/A	0	N/A	0.605441	N/A	0.427111	N/A	1.07037	N/A	1.15342
Oxidative Phosphorylation	1	0.361328	N/A	0.180283	-2.449	1.15806	-3.162	1.55976	N/A	0.139972	N/A	0.493767	3.606	2.9739	N/A	0
Oxidized GTP and dGTP Detoxification	N/A	0	N/A	0	N/A	0.221843	N/A	0	N/A	0	N/A	0	N/A	1.55214	N/A	0
p70S6K Signaling	N/A	0	N/A	0.200562	N/A	0	-0.905	1.11204	1	0.918726	N/A	0	2.333	1.83158	N/A	0.542199
PAK Signaling	-0.447	0.527378	N/A	0	N/A	0	-0.378	0.858565	-1.342	0.599294	N/A	0	0.378	0.740034	N/A	0.744115
Pancreatic Adenocarcinoma Signaling	N/A	0.12779	N/A	0	N/A	0	N/A	0	0	0.46737	N/A	0.243555	0.378	0.703907	-1.134	1.89031
Paxillin Signaling	0	0.420379	N/A	0	N/A	0	0	0.580983	0	0.489322	N/A	0	-0.302	2.28781	N/A	0.351747
PD-1, PD-L1 cancer immunotherapy pathway	N/A	0	N/A	0.219433	0	0.221843	2.121	0.746923	N/A	0	N/A	0.243555	0	0.527372	N/A	0.893758
PDGF Signaling	N/A	0.212012	N/A	0.195358	N/A	0	0	0.472095	1	0.46737	N/A	0.331969	0.333	1.43811	N/A	0.782394
Pentose Phosphate Pathway	N/A	0	N/A	0.596195	N/A	0.098553	N/A	0	N/A	0	N/A	0.446553	N/A	1.34548	N/A	0
Pentose Phosphate Pathway (Oxidative Branch)	N/A	0	N/A	0.875872	N/A	0.221843	N/A	0	N/A	0	N/A	0.498057	N/A	1.10144	N/A	0
PFKFB4 Signaling Pathway	N/A	0	N/A	0	N/A	0	-1	0.475692	N/A	0	N/A	0.630181	N/A	0.634082	N/A	0.310068
Phagosome Formation	N/A	0.367041	N/A	0.362996	N/A	0	N/A	2.19483	N/A	0.307583	N/A	0	N/A	0.491425	N/A	0.579067
Phagosome Maturation	N/A	0.880344	N/A	0.497819	N/A	0	N/A	5.29454	N/A	0.263049	N/A	0.386705	N/A	2.29277	N/A	1.05199
Phenylalanine Degradation I (Aerobic)	N/A	0	N/A	0	N/A	0	N/A	0	N/A	0	N/A	0	N/A	0	N/A	0.96937
Phenylalanine Degradation IV (Mammalian, via Side Chain)	N/A	0.237896	N/A	0	N/A	0	N/A	0.226712	N/A	0	N/A	0.446553	N/A	1.34548	N/A	0.666294
Phospholipase C Signaling	-0.333	0.568719	N/A	0	0	0.098553	-0.894	2.84021	-0.577	1.52886	0	0.630181	1.155	1.29706	N/A	0.47528
Phototransduction Pathway	N/A	0	N/A	0	N/A	0	N/A	0	N/A	0	N/A	0.57555	N/A	0	N/A	0
PI3K Signaling in B Lymphocytes	-0.447	0.420379	N/A	0	N/A	0	-1.941	1.63709	-1.342	0.489322	N/A	0	0.905	1.012	-0.816	1.29747
PI3K/AKT Signaling	N/A	0	N/A	0.125318	N/A	0	-0.816	0.226712	-1.89	0.781361	N/A	0	-1.265	1.33962	-2	0.857279
PKCÎ¸ Signaling in T Lymphocytes	-0.447	0.35038	N/A	0.196034	N/A	0	-3.742	1.90878	-1	0.264327	N/A	0	0.632	0.912125	N/A	0.525049
PPAR Signaling	N/A	0.168865	N/A	0	N/A	0	0.816	0.334329	N/A	0	N/A	0	0.816	0.483673	1	0.96937
PPARÎ±/RXRÎ± Activation	0	0.205799	N/A	0	N/A	0	0.333	0.939629	N/A	0.167662	1.134	0.73679	0.632	0.556292	0	0.606204
Production of Nitric Oxide and Reactive Oxygen Species in Macrophages	0.378	0.390788	N/A	0.0944952	N/A	0	-2.309	1.0719	0	0.244326	N/A	0.135121	1.897	0.651581	-0.447	1.05439
Prolactin Signaling	N/A	0.0986831	N/A	0.0944952	N/A	0	-0.447	0.284329	N/A	0.270316	N/A	0.130725	0.378	1.02071	N/A	0.758665
Prostate Cancer Signaling	N/A	0.0924055	N/A	0	N/A	0	N/A	0	N/A	0.413618	N/A	0	N/A	0.713142	N/A	0.988063
Protein Kinase A Signaling	N/A	0	-1	0.107636	N/A	0	0.243	0.500585	-1.069	1.00283	0.378	0.498057	-2.324	0.491425	-0.447	0.555816
Protein Ubiquitination Pathway	N/A	0.139748	N/A	0.0989494	N/A	0	N/A	0.254172	N/A	1.52886	N/A	0.284561	N/A	1.2886	N/A	0.782306
PTEN Signaling	N/A	0.109821	N/A	0	N/A	0	1.134	0.297774	1	0.275003	N/A	0	-1.414	0.745952	N/A	1.077
Purine Nucleotides De Novo Biosynthesis II	N/A	0.237896	N/A	0.596195	N/A	0	N/A	0	N/A	0.326585	N/A	0	N/A	0	N/A	0
Purine Ribonucleosides Degradation to Ribose-1-phosphate	N/A	0	N/A	0	N/A	0.221843	N/A	0	N/A	0	N/A	0	N/A	1.10144	N/A	0
Putrescine Degradation III	N/A	0.428689	N/A	0	N/A	0	N/A	0	N/A	0.532079	N/A	0.630181	1	1.426	N/A	1.65973
Rac Signaling	-1	0.237896	0	0.362996	N/A	0	-1.941	1.90878	N/A	0	N/A	0	0.816	0.383279	0	1.49822
RAN Signaling	N/A	0	N/A	0	N/A	0.0646371	N/A	2.09334	N/A	0.533171	N/A	0.630181	N/A	0.922496	N/A	0
RANK Signaling in Osteoclasts	N/A	0	N/A	0.170776	N/A	0	N/A	0	-1	0.413618	N/A	0	0	0.237994	-0.816	1.75508
Reelin Signaling in Neurons	N/A	0.12779	N/A	0.362996	N/A	0	N/A	0.146057	N/A	0.366739	N/A	0.150675	N/A	1.426	N/A	0.525049
Regulation of Actin-based Motility by Rho	-0.816	0.878655	N/A	0.196034	N/A	0	-1.414	1.34811	-1	0.484848	N/A	0.136246	-0.447	0.483673	N/A	0.481728
Regulation of Cellular Mechanics by Calpain Protease	N/A	0.361328	N/A	0	N/A	0	-1.633	1.26984	1	0.896933	N/A	0	1.342	1.83063	N/A	0
Regulation of eIF4 and p70S6K Signaling	N/A	0.0938468	N/A	0.283787	N/A	0	-0.447	1.0719	N/A	0.347449	N/A	0.167023	1.342	4.21368	N/A	0.467166
Regulation of IL-2 Expression in Activated and Anergic T Lymphocytes	N/A	0.361328	N/A	0.0944952	N/A	0	N/A	0.410121	N/A	0.605441	N/A	0	N/A	0.556292	N/A	0.423289
Regulation of the Epithelial-Mesenchymal Transition Pathway	N/A	0	N/A	0	N/A	0	N/A	0	N/A	0	N/A	0	N/A	0	N/A	1.15511
Remodeling of Epithelial Adherens Junctions	N/A	0.568719	N/A	0.219433	N/A	0	-2	2.14032	N/A	0.642531	N/A	0	N/A	2.70068	N/A	0.264395
Renal Cell Carcinoma Signaling	N/A	0.0986831	N/A	0.0944952	N/A	0	-1	0.180974	N/A	0.28129	N/A	0.130725	1.342	0.777841	N/A	0.776241
Renin-Angiotensin Signaling	-1	0.22948	N/A	0	N/A	0	-0.816	0.335527	1	0.457799	N/A	0.427111	1.414	0.804348	0.447	1.46376
RhoA Signaling	-2	0.315284	N/A	0	N/A	0	-0.447	0.212021	N/A	0	-1	0.630181	-1	0.191279	N/A	0.666294
RhoGDI Signaling	0.378	0.568719	N/A	0	N/A	0	0.905	1.62401	0.447	0.484848	0.816	0.630181	0.378	0.774388	N/A	0
Role of IL-17A in Arthritis	N/A	0	N/A	0.0989494	N/A	0	N/A	0	N/A	0	N/A	0	N/A	0	N/A	0.893758
Role of IL-17F in Allergic Inflammatory Airway Diseases	N/A	0.073586	N/A	0	N/A	0	N/A	0.132483	N/A	0	N/A	0.219259	N/A	0	N/A	1.08802
Role of JAK1, JAK2 and TYK2 in Interferon Signaling	N/A	0.116347	N/A	0	N/A	0	N/A	0.249941	N/A	0.655214	N/A	0.304951	N/A	0	N/A	1.96662
Role of JAK2 in Hormone-like Cytokine Signaling	N/A	0	N/A	0	N/A	0	N/A	0.198674	N/A	0.369467	N/A	0	N/A	0.777841	N/A	0.828055
Role of Macrophages, Fibroblasts and Endothelial Cells in Rheumatoid Arthritis	N/A	0	N/A	0.125318	N/A	0	N/A	0.212021	N/A	0.201887	N/A	0	N/A	0.346293	N/A	1.27244
Role of NANOG in Mammalian Embryonic Stem Cell Pluripotency	N/A	0	N/A	0	N/A	0	N/A	0.138514	N/A	0.118718	N/A	0	0.447	0.363186	-1	0.977005
Role of NFAT in Regulation of the Immune Response	0	0.109748	N/A	0.154244	N/A	0	-2.982	2.92363	-0.816	0.376146	N/A	0.272201	1.508	0.681793	-1	0.581625
Role of Osteoblasts, Osteoclasts and Chondrocytes in Rheumatoid Arthritis	N/A	0	N/A	0	N/A	0	N/A	0	N/A	0.219258	N/A	0	N/A	0	N/A	1.27244
Role of p14/p19ARF in Tumor Suppression	N/A	0.112772	N/A	0.166351	N/A	0	N/A	0.237143	N/A	0	N/A	0	N/A	0.623076	N/A	0.893758
Role of Pattern Recognition Receptors in Recognition of Bacteria and Viruses	-1.342	0.237896	N/A	0.23625	N/A	0	N/A	0	N/A	0	N/A	0.151561	2	0.279921	0.447	0.912898
Role of PI3K/AKT Signaling in the Pathogenesis of Influenza	N/A	0	N/A	0.219433	N/A	0	N/A	0.189653	N/A	0	N/A	0.167023	N/A	0.477051	-1	1.34855
Role of RIG1-like Receptors in Antiviral Innate Immunity	N/A	0.0938468	N/A	0	N/A	0	N/A	0	N/A	0.126971	N/A	0	N/A	0	N/A	1.15904
Role of Tissue Factor in Cancer	N/A	0.361328	N/A	0.326186	N/A	0	N/A	0.883967	N/A	0.287476	N/A	0.221051	N/A	1.54929	N/A	0.845293
S-adenosyl-L-methionine Biosynthesis	N/A	0.568719	N/A	0	N/A	0	N/A	0	N/A	0.642531	N/A	0	N/A	0	N/A	0
SAPK/JNK Signaling	N/A	0.176913	N/A	0.164781	N/A	0	-1.897	1.2824	N/A	0.116064	N/A	0.286397	1.414	0.856595	N/A	0
Semaphorin Signaling in Neurons	N/A	0.196795	N/A	0.224671	N/A	0	N/A	1.3247	N/A	0.254738	N/A	0	N/A	0.347303	N/A	0
Serotonin Degradation	N/A	0.485458	N/A	0	N/A	0	N/A	0	-2	0.844706	N/A	0.493767	1	0.750587	0	1.67868
Serotonin Receptor Signaling	N/A	0.122441	N/A	0	N/A	0	N/A	0	N/A	0.180808	N/A	0.310318	N/A	0.390472	N/A	0.912898
Sertoli Cell-Sertoli Cell Junction Signaling	N/A	0.0938468	N/A	0	N/A	0	N/A	1.0719	N/A	0.219258	N/A	0.167023	N/A	1.19722	N/A	0.467166
Signaling by Rho Family GTPases	0	0.428689	1	0.196034	N/A	0	-1.155	1.3247	-1	0.180808	-0.816	0.630181	-0.378	0.37421	-0.447	0.702337
Sirtuin Signaling Pathway	0	0.361328	0	0.219433	1	0.161377	2.121	0.838048	0.447	0.312959	-0.447	0.630181	-1.387	1.85975	2.236	0.599694
S-methyl-5'-thioadenosine Degradation II	N/A	0	N/A	0	N/A	0	N/A	0	N/A	0.642531	N/A	0	N/A	0	N/A	0
Sonic Hedgehog Signaling	N/A	0	N/A	0.196034	N/A	0	N/A	0.11887	N/A	0.212986	N/A	0.776722	N/A	0.183517	N/A	0
Sorbitol Degradation I	N/A	0	N/A	0	N/A	0.278585	N/A	0	N/A	0	N/A	0	N/A	0	N/A	0
Sphingosine-1-phosphate Signaling	N/A	0	0	0.440026	N/A	0	-1.667	1.20685	1	0.370175	N/A	0	2.236	0.461579	N/A	0.659721
SPINK1 General Cancer Pathway	N/A	0	N/A	0.111011	N/A	0	N/A	0.218343	N/A	0	N/A	0	1	0.521497	-1	1.413
SPINK1 Pancreatic Cancer Pathway	N/A	0.12779	N/A	0	N/A	0.00334499	N/A	0	N/A	0.192056	N/A	0	N/A	0.728075	N/A	0.958867
Stearate Biosynthesis I (Animals)	N/A	0	N/A	0	N/A	0	N/A	0.444238	N/A	0.167297	N/A	0.539242	2.236	1.84017	N/A	1.34141
Sucrose Degradation V (Mammalian)	N/A	0	N/A	0	N/A	0	N/A	0	N/A	0.413618	N/A	0	N/A	0.954669	N/A	0
Sumoylation Pathway	N/A	0.289525	N/A	0.148992	N/A	0	1.342	1.18693	-1	0.896933	N/A	0	N/A	0.613409	N/A	0.651373
Superpathway of Cholesterol Biosynthesis	N/A	0.369391	N/A	0.440026	N/A	0.0185741	N/A	0.312431	N/A	0.201887	N/A	0.339411	1	1.22108	N/A	0.481728
Superpathway of Geranylgeranyldiphosphate Biosynthesis I (via Mevalonate)	N/A	0	N/A	0	N/A	0.098553	N/A	0	N/A	0.307583	N/A	0	1	1.9126	N/A	0.634532
Superpathway of Melatonin Degradation	N/A	0.35038	N/A	0.166351	N/A	0	N/A	0.237143	N/A	0.168934	N/A	0.295292	N/A	0.623076	N/A	1.34855
Synaptic Long Term Depression	N/A	0	N/A	0	N/A	0	-0.905	0.97754	N/A	0	N/A	0.198102	2.828	0.704737	N/A	0
Synaptic Long Term Potentiation	N/A	0	N/A	0	N/A	0	-0.333	0.791283	-0.447	0.484848	N/A	0.446553	0	0.406324	N/A	0.337194
Synaptogenesis Signaling Pathway	-0.447	0.0986831	-0.447	0.219433	N/A	0	-0.775	0.583297	-0.333	0.526124	N/A	0.162675	1.147	1.55214	-1	0.388365
Systemic Lupus Erythematosus In T Cell Signaling Pathway	0.447	0.12779	-0.378	0.562197	N/A	0	-3.4	3.90721	-1.134	0.391583	-1	0.35268	0.832	0.718897	-0.378	1.14301
Systemic Lupus Erythematosus Signaling	N/A	0.335142	N/A	0.219433	N/A	0	N/A	0.500585	N/A	0.387136	N/A	0.280763	N/A	1.52705	N/A	1.67799
T Cell Exhaustion Signaling Pathway	N/A	0	N/A	0.15875	N/A	0	-1.342	1.33203	N/A	0.167662	N/A	0.284282	-1	0.329176	-0.816	1.67868
T Cell Receptor Signaling	N/A	0.315284	N/A	0.154676	N/A	0	N/A	0.472095	N/A	0.532079	N/A	0	N/A	1.37562	N/A	0.958867
T Helper Cell Differentiation	N/A	0.108871	N/A	0.0944952	N/A	0	N/A	2.14712	N/A	0	N/A	0.136246	N/A	0.317425	N/A	0.182509
TCA Cycle II (Eukaryotic)	N/A	0.196795	N/A	0.198945	N/A	0.278585	N/A	0.167945	N/A	0	N/A	0	2.236	2.28781	N/A	0
Tec Kinase Signaling	0	0.237896	N/A	0.180283	N/A	0	-1.265	1.3247	1.342	0.446604	N/A	0.31192	0.905	1.83063	-0.447	0.912898
Telomerase Signaling	N/A	0	N/A	0	N/A	0	-0.447	0.312431	N/A	0	N/A	0	0.816	0.777841	N/A	0.659721
Tetrapyrrole Biosynthesis II	N/A	0.568719	N/A	0	N/A	0	N/A	0	N/A	0	N/A	0	N/A	0	N/A	0
Th1 Pathway	0	0.194926	N/A	0.196034	N/A	0	-3.317	1.18693	N/A	0.139972	N/A	0.190129	0.378	0.813778	N/A	1.01123
Th17 Activation Pathway	N/A	0	N/A	0	N/A	0	N/A	0	N/A	0	N/A	0.150675	N/A	0.221141	N/A	0.893758
Th2 Pathway	N/A	0.15813	N/A	0.196034	N/A	0	N/A	0.753365	N/A	0	N/A	0.165538	N/A	0.445367	N/A	0.457127
Thioredoxin Pathway	N/A	0.854457	N/A	0	N/A	0	N/A	0.312431	N/A	0	N/A	0	N/A	0.440723	N/A	0
Thrombin Signaling	0	0.568719	N/A	0	N/A	0	-0.832	1.26474	0.816	0.615056	N/A	0.427637	1.897	0.774388	-1.342	0.824692
Thrombopoietin Signaling	N/A	0.12779	N/A	0.0989494	N/A	0	-0.447	0.430133	N/A	0.369573	N/A	0.150675	0.378	1.10144	N/A	0.893758
Thymine Degradation	N/A	0	N/A	0	N/A	0	N/A	0	N/A	0	N/A	0	N/A	1.30139	N/A	0.893758
Tight Junction Signaling	N/A	0.188288	N/A	0.111011	N/A	0	N/A	0.349844	N/A	0.239692	N/A	0.188585	N/A	0.80245	N/A	0.265097
Toll-like Receptor Signaling	N/A	0.369391	N/A	0.196034	N/A	0	N/A	0.198674	N/A	0	N/A	0.339411	N/A	0.307146	N/A	1.11217
TREM1 Signaling	0	0.369391	N/A	0.196034	N/A	0	-1	0.198674	N/A	0.156243	N/A	0.135121	0.333	1.47199	-0.447	1.47531
tRNA Charging	N/A	0	N/A	0.129475	N/A	0	N/A	0.334329	N/A	0.130376	N/A	0	-0.816	1.50653	N/A	0.344021
Tryptophan Degradation III (Eukaryotic)	N/A	0	N/A	0	N/A	0	N/A	0.375378	N/A	0.231576	N/A	0.376568	1.342	2.03487	N/A	1.05439
Tryptophan Degradation to 2-amino-3-carboxymuconate Semialdehyde	N/A	0	N/A	0	N/A	0	N/A	0.410121	N/A	0	N/A	0	N/A	0.537019	N/A	0.893758
Tryptophan Degradation X (Mammalian, via Tryptamine)	N/A	0.859793	N/A	0	N/A	0	N/A	0	N/A	0.532079	N/A	0.630181	1	1.426	N/A	1.65973
Tumoricidal Function of Hepatic Natural Killer Cells	N/A	0.139748	N/A	0.440026	N/A	0.802639	N/A	0.106747	N/A	0	N/A	0.339411	N/A	1.22108	N/A	0
Type I Diabetes Mellitus Signaling	N/A	0	N/A	0.129475	N/A	0.0724779	0	1.55542	N/A	0	N/A	0.243555	N/A	0	N/A	0.3264
Type II Diabetes Mellitus Signaling	N/A	0	N/A	0	N/A	0	N/A	0	N/A	0	N/A	0.392619	1	0.42473	N/A	1.05439
Uracil Degradation II (Reductive)	N/A	0	N/A	0	N/A	0	N/A	0	N/A	0	N/A	0	N/A	1.30139	N/A	0.893758
UVA-Induced MAPK Signaling	N/A	0	N/A	0.164781	N/A	0	-0.378	1.0719	N/A	0.118718	N/A	0.471369	N/A	0.213851	N/A	0
UVB-Induced MAPK Signaling	N/A	0	N/A	0.100273	N/A	0	N/A	0	N/A	0	N/A	0.427637	N/A	0	N/A	0.958867
Valine Degradation I	N/A	0	N/A	0	N/A	0.0646371	N/A	0.141506	N/A	0.231576	N/A	0	1.89	3.77441	N/A	0
VEGF Signaling	N/A	0.15813	N/A	0	N/A	0	0	0.629371	-0.447	0.896933	N/A	0.272201	-0.632	2.7899	-0.447	1.27244
Virus Entry via Endocytic Pathways	N/A	0.434505	N/A	0.440026	N/A	0	N/A	0.97754	N/A	0.387136	N/A	0	N/A	2.88433	N/A	0
Vitamin-C Transport	N/A	0.880344	N/A	0	N/A	0	N/A	0.193966	N/A	0	N/A	0	N/A	0.283719	N/A	0
Xenobiotic Metabolism Signaling	N/A	0.859793	N/A	0	N/A	0	N/A	0	N/A	0.23149	N/A	0.315624	N/A	1.48854	N/A	2.16694
